# Supplementary material for: Hallmarks of a genomically distinct subclass of head and neck cancer
Source: Nat Commun. 2024 Oct 20;15:9060. doi: 10.1038/s41467-024-53390-3 (PMC11491468; doi:10.1038/s41467-024-53390-3)
Supplement: Supplementary file 4 — Supplementary Data 1 - 11 [file 41467_2024_53390_MOESM4_ESM.xlsx]

## Sheet: 1. TCGA cohort
HPV-negative HNSCC TCGA cohort with recalculated FGA
Patient ID	Anatomical site	HPV status	CNA-classification	FGA recalculated	Purity recalculated	Ploidy	Called segments	Sex	T stage	N stage	M stage	Disease stage	Tobacco use*	TP53_mut	CASP8_mut	HRAS_mut		*
TCGA-4P-AA8J	Oral Cavity	Negative	CNA-other	0.219	0.38	2	47	Male	T4a	N2a	M0	Stage IVA		Mutated	WT	WT		1: Lifelong non-smoker (less than 100 cigarettes smoked in lifetime)
TCGA-BA-4074	Oral Cavity	Negative	CNA-other	0.38	0.53	1.96	49	Male	T3	N2c	M0	Stage IVA	2	Mutated	WT	WT		2: Current smoker (Includes daily smokers and non-daily smokers or occasional smokers)
TCGA-BA-4075	Oral Cavity	Negative	CNA-other	0.397	0.53	2.47	89	Male	T4a	N1	M0	Stage IVA	2	Mutated	WT	WT		3: Current reformed smoker for > 15 years
TCGA-BA-4076	Larynx	Negative	CNA-other	0.412	0.77	2.02	100	Male	T3	N2c	M0	Stage IVA	2	Mutated	WT	WT		4: Current reformed smoker for ≤ 15 years
TCGA-BA-4078	Larynx	Negative	CNA-other	0.605	0.74	2	52	Male	T2	N2a	M0	Stage IVA	4	Mutated	WT	WT		5: Current reformed smoker, duration not specified
TCGA-BA-5149	Oral Cavity	Negative	CNA-other	0.431	0.42	3.02	52	Male	T3	N2b	M0	Stage IVA	2	WT	WT	WT
TCGA-BA-5151	Oral Cavity	Negative	CNA-quiet	0.138	0.7	3.99	14	Male	T4a	N0	M0	Stage IVA	3	Mutated	WT	WT
TCGA-BA-5152	Oral Cavity	Negative	CNA-other	0.404	0.29	3.83	25	Male	T4a	N0	M0	Stage IVA	1	Mutated	WT	WT
TCGA-BA-5555	Larynx	Negative	CNA-other	0.624	0.36	3	69	Male	T2	N2c	M0	Stage IVA	4	Mutated	WT	WT
TCGA-BA-5556	Oral Cavity	Negative	CNA-quiet	0.196	0.18	2	6	Female	T2	N0	M0	Stage II	4	WT	Mutated	Mutated
TCGA-BA-5557	Oral Cavity	Negative	CNA-other	0.252	0.26	1.99	30	Female	T2	N2	M0	Stage IVA	1	Mutated	WT	WT
TCGA-BA-5558	Oral Cavity	Negative	CNA-other	0.274	0.43	2	33	Male	T4a	N1	M0	Stage IVA	1	Mutated	WT	WT
TCGA-BA-6868	Larynx	Negative	CNA-other	0.514	0.62	3.97	149	Male	T3	N3	M0	Stage IVB	4	Mutated	WT	WT
TCGA-BA-6869	Larynx	Negative	CNA-other	0.207	0.54	2.03	33	Male	T3	N0	M0	Stage III	2	Mutated	WT	WT
TCGA-BA-6870	Larynx	Negative	CNA-other	0.668	0.31	3.58	97	Female	T3	N2c	M1	Stage IVC	2	Mutated	WT	WT
TCGA-BA-6872	Oral Cavity	Negative	CNA-other	0.532	0.41	3.09	101	Male	T3	N2c	M0	Stage IVA	2	Mutated	WT	WT
TCGA-BA-6873	Oral Cavity	Negative	CNA-other	0.527	0.33	3.51	56	Male	T2	N2b	M0	Stage IVA	2	Mutated	Mutated	WT
TCGA-BA-7269	Oral Cavity	Negative	CNA-other	0.639	0.45	2.97	129	Male	T2	N1	M0	Stage III	2	Mutated	WT	WT
TCGA-BA-A4IF	Oropharynx	Negative	CNA-other	0.604	0.32	3.36	54	Male	T4	N0	M0	Stage IVA	4	Mutated	WT	WT
TCGA-BA-A6D8	Oral Cavity	Negative	CNA-other	0.594	0.49	3.76	97	Male	T4a	N2c	M0	Stage IVA	4	WT	WT	WT
TCGA-BA-A6DA	Larynx	Negative	CNA-other	0.275	0.42	2.07	32	Female	T4a	N2c	M0	Stage IVA	2	WT	WT	WT
TCGA-BA-A6DB	Oral Cavity	Negative	CNA-other	0.35	0.22	3.8	23	Female	T2	N0	M0	Stage II	1	WT	WT	WT
TCGA-BA-A6DD	Oral Cavity	Negative	CNA-other	0.262	0.19	2	28	Male	T4a	N2c	M0	Stage IVA	2	Mutated	WT	WT
TCGA-BA-A6DE	Oral Cavity	Negative	CNA-other	0.407	0.65	2.02	54	Female	T3	N0	M0	Stage III	2	Mutated	WT	WT
TCGA-BA-A6DF	Oral Cavity	Negative	CNA-quiet	0.033	0.47	2	4	Female	T4a	N2b	M0	Stage IVA		WT	WT	WT
TCGA-BA-A6DG	Oral Cavity	Negative	CNA-other	0.225	0.18	2.1	13	Male	T4a	N2b	M0	Stage IVA	3	Mutated	WT	WT
TCGA-BA-A6DI	Larynx	Negative	CNA-other	0.642	0.18	2.32	43	Male	T3	N0	M0	Stage III	2	Mutated	WT	WT
TCGA-BA-A6DJ	Oral Cavity	Negative	CNA-quiet	0.081	0.48	2	7	Male	T4	N2b	M0	Stage IVA	4	WT	WT	Mutated
TCGA-BA-A6DL	Oropharynx	Negative	CNA-other	0.624	0.36	3.25	55	Male	T3	N0	M0	Stage III	2	Mutated	WT	WT
TCGA-BA-A8YP	Oropharynx	Negative	CNA-other	0.636	0.55	3.05	209	Male	T4	N3	M0	Stage IVB	2	Mutated	WT	WT
TCGA-BB-4217	Larynx	Negative	CNA-other	0.362	0.1	2	21	Male	T4a	N2c	M0	Stage IVA	2	WT	WT	WT
TCGA-BB-4224	Oral Cavity	Negative	CNA-other	0.501	0.59	3.05	87	Male	T3	N0	M0	Stage III	1	Mutated	WT	WT
TCGA-BB-4227	Hypopharynx	Negative	CNA-other	0.416	0.67	2.03	70	Male	T4a	N2b	M0	Stage IVA	3	Mutated	WT	WT
TCGA-BB-7870	Larynx	Negative	CNA-other	0.462	0.62	3.8	74	Male	T3	N2b	M0	Stage IVA	2	Mutated	WT	WT
TCGA-BB-8596	Hypopharynx	Negative	CNA-other	0.643	0.19	2.62	26	Female	T4	N1	M0	Stage IVA	4	WT	WT	WT
TCGA-BB-8601	Oral Cavity	Negative	CNA-other	0.594	0.54	2.03	34	Male	T2	N0	M0	Stage II	4	Mutated	WT	WT
TCGA-BB-A5HU	Oral Cavity	Negative	CNA-other	0.522	0.29	3.19	52	Male	T4	N2b	M0	Stage IVA	1	Mutated	WT	WT
TCGA-BB-A5HY	Hypopharynx	Negative	CNA-other	0.446	0.55	2.15	78	Male	T3	N2b	M0	Stage IVA	2	Mutated	WT	WT
TCGA-BB-A5HZ	Oral Cavity	Negative	CNA-other	0.577	0.32	3.74	35	Male	T4	N1	M0	Stage IVA	1	Mutated	WT	WT
TCGA-BB-A6UO	Oral Cavity	Negative	CNA-other	0.25	0.5	1.99	24	Female	T3	N2	MX	Stage IVA	2	Mutated	WT	WT
TCGA-C9-A47Z	Oral Cavity	Negative	CNA-other	0.502	0.68	3.52	41	Female	T2	N1	M0	Stage III	1	Mutated	WT	WT
TCGA-C9-A480	Oral Cavity	Negative	CNA-other	0.218	0.43	2	24	Female	T3	N0	M0	Stage III	1	Mutated	WT	WT
TCGA-CN-4723	Larynx	Negative	CNA-other	0.269	0.52	2.04	56	Male	T4a	N0	M0	Stage IVA	4	Mutated	WT	WT
TCGA-CN-4725	Oral Cavity	Negative	CNA-other	0.594	0.53	3.83	76	Male	T2	N0	M0	Stage II	1	Mutated	WT	WT
TCGA-CN-4726	Oral Cavity	Negative	CNA-other	0.269	0.4	2.03	31	Male	T3	N2	M0	Stage IVA	2	Mutated	WT	WT
TCGA-CN-4727	Larynx	Negative	CNA-other	0.556	0.45	3	61	Male	T4a	N0	M0	Stage IVA	4	Mutated	WT	WT
TCGA-CN-4728	Oral Cavity	Negative	CNA-other	0.412	0.26	2.38	47	Male	T2	N2	M0	Stage IVA	2	Mutated	WT	WT
TCGA-CN-4729	Oral Cavity	Negative	CNA-other	0.628	0.26	3.64	102	Male	T4a	N0	M0	Stage IVA	4	WT	WT	WT
TCGA-CN-4730	Oral Cavity	Negative	CNA-other	0.427	0.43	3	35	Male	T4a	N2b	M0	Stage IVA	2	WT	WT	WT
TCGA-CN-4731	Oral Cavity	Negative	CNA-other	0.319	0.58	2.02	33	Female	T4a	N2	M0	Stage IVA	4	Mutated	WT	WT
TCGA-CN-4733	Oral Cavity	Negative	CNA-other	0.308	0.07	2.02	11	Male	T1	N0	M0	Stage I	1	Mutated	WT	WT
TCGA-CN-4735	Larynx	Negative	CNA-other	0.311	0.66	2.01	57	Male	T3	N2b	M0	Stage IVA	2	WT	WT	WT
TCGA-CN-4736	Oral Cavity	Negative	CNA-other	0.266	0.3	2.09	31	Female	T2	N0	M0	Stage II	4	Mutated	WT	WT
TCGA-CN-4737	Oral Cavity	Negative	CNA-other	0.66	0.46	3.06	77	Male	T2	N0	M0	Stage II	1	Mutated	WT	WT
TCGA-CN-4738	Larynx	Negative	CNA-other	0.429	0.14	2	28	Male	T4a	N0	M0	Stage IVA	2	WT	WT	WT
TCGA-CN-4739	Larynx	Negative	CNA-other	0.269	0.43	1.97	27	Male	T4a	N0	M0	Stage IVA	4	Mutated	WT	WT
TCGA-CN-4740	Oral Cavity	Negative	CNA-other	0.516	0.23	2.96	46	Female	T4a	N0	M0	Stage IVA	4	WT	WT	WT
TCGA-CN-4742	Oral Cavity	Negative	CNA-other	0.528	0.29	3.07	52	Female	T4a	N1	M0	Stage IVA	2	Mutated	WT	WT
TCGA-CN-5355	Larynx	Negative	CNA-other	0.246	0.44	2.05	37	Male	T4a	N0	M0	Stage IVA	2	WT	WT	WT
TCGA-CN-5356	Larynx	Negative	CNA-other	0.559	0.35	3.24	54	Male	T3	N0	M0	Stage III	2	Mutated	WT	WT
TCGA-CN-5358	Oral Cavity	Negative	CNA-quiet	0	1	2	0	Male	T2	N1	M0	Stage III	4	Mutated	WT	WT
TCGA-CN-5359	Oral Cavity	Negative	CNA-other	0.705	0.13	3.26	72	Male	T4a	N1	M0	Stage IVA	2	Mutated	WT	WT
TCGA-CN-5360	Larynx	Negative	CNA-other	0.565	0.5	1.98	41	Male	T4a	N0	M0	Stage IVA	2	Mutated	WT	WT
TCGA-CN-5363	Larynx	Negative	CNA-other	0.598	0.36	2.14	68	Male	T4a	N3	M0	Stage IVB	2	Mutated	WT	WT
TCGA-CN-5364	Oral Cavity	Negative	CNA-other	0.204	0.44	1.99	30	Male	T4a	N2c	M0	Stage IVA	2	Mutated	WT	WT
TCGA-CN-5366	Hypopharynx	Negative	CNA-other	0.566	0.19	3.4	41	Male	T4a	N2c	M0	Stage IVA	2	Mutated	WT	WT
TCGA-CN-5367	Oral Cavity	Negative	CNA-other	0.343	0.51	2	55	Female	T4a	N0	M0	Stage IVA	4	Mutated	WT	WT
TCGA-CN-5369	Oral Cavity	Negative	CNA-quiet	0.001	0.42	2	2	Female	T4a	N1	M0	Stage IVA	2	WT	Mutated	WT
TCGA-CN-5370	Oral Cavity	Negative	CNA-other	0.148	0.42	2.04	25	Male	T2	N0	M0	Stage II	4	Mutated	WT	WT
TCGA-CN-5373	Oral Cavity	Negative	CNA-quiet	0.172	0.4	2.01	18	Female	T2	N0	M0	Stage II	4	Mutated	WT	WT
TCGA-CN-6010	Larynx	Negative	CNA-other	0.558	0.36	2.97	68	Male	T4a	N0	M0	Stage IVA	2	WT	WT	WT
TCGA-CN-6011	Oral Cavity	Negative	CNA-other	0.488	0.62	2.89	82	Male	T4a	N0	M0	Stage IVA	4	Mutated	WT	WT
TCGA-CN-6012	Larynx	Negative	CNA-other	0.55	0.31	1.87	41	Male	T3	N1	M0	Stage III	2	WT	WT	WT
TCGA-CN-6013	Oral Cavity	Negative	CNA-other	0.382	0.45	2.01	32	Male	T4a	N2b	M0	Stage IVA	1	Mutated	WT	WT
TCGA-CN-6016	Oral Cavity	Negative	CNA-other	0.235	0.3	2	28	Male	T4a	N1	M0	Stage IVA	2	Mutated	WT	WT
TCGA-CN-6018	Oral Cavity	Negative	CNA-other	0.587	0.31	2.9	66	Female	T4a	N2c	M0	Stage IVA	1	Mutated	WT	WT
TCGA-CN-6019	Oral Cavity	Negative	CNA-other	0.314	0.25	1.94	18	Male	T4a	N0	M0	Stage IVA	4	WT	WT	WT
TCGA-CN-6020	Oral Cavity	Negative	CNA-other	0.614	0.21	2.64	66	Male	T3	N2c	M0	Stage IVA	2	Mutated	WT	WT
TCGA-CN-6021	Larynx	Negative	CNA-other	0.495	0.33	4.05	39	Female	T3	N0	M0	Stage III	4	Mutated	WT	WT
TCGA-CN-6022	Larynx	Negative	CNA-other	0.344	0.32	3.01	36	Male	T4a	N1	M0	Stage IVA	2	WT	WT	WT
TCGA-CN-6023	Larynx	Negative	CNA-other	0.471	0.39	3.1	69	Male	T4a	N0	M0	Stage IVA	3	Mutated	WT	WT
TCGA-CN-6024	Oral Cavity	Negative	CNA-other	0.547	0.51	2.8	115	Male	T4a	N2	M0	Stage IVA	2	Mutated	WT	WT
TCGA-CN-6988	Larynx	Negative	CNA-other	0.515	0.61	3.04	62	Male	T4a	N2b	M0	Stage IVA	4	Mutated	WT	WT
TCGA-CN-6989	Larynx	Negative	CNA-other	0.481	0.32	3.09	68	Male	T3	N2b	M0	Stage IVA	2	Mutated	WT	WT
TCGA-CN-6992	Larynx	Negative	CNA-other	0.596	0.48	3.91	120	Male	T4a	N1	M0	Stage IVA	2	WT	WT	WT
TCGA-CN-6994	Oral Cavity	Negative	CNA-other	0.667	0.47	3.59	66	Male	T4a	N2b	M0	Stage IVA	3	Mutated	WT	WT
TCGA-CN-6995	Oral Cavity	Negative	CNA-other	0.63	0.34	3.6	39	Male	T4a	N1	M0	Stage IVA	2	Mutated	WT	WT
TCGA-CN-6996	Oral Cavity	Negative	CNA-other	0.244	0.32	2.01	17	Female	T3	N2b	M0	Stage IVA	1	Mutated	WT	WT
TCGA-CN-6997	Larynx	Negative	CNA-other	0.55	0.73	2	84	Male	T4a	N2	M0	Stage IVA	4	Mutated	WT	WT
TCGA-CN-6998	Oral Cavity	Negative	CNA-other	0.467	0.33	3.97	28	Male	T4a	N1	M0	Stage IVA	2	Mutated	WT	WT
TCGA-CN-A497	Larynx	Negative	CNA-other	0.273	0.63	2.01	28	Male	T2	N2c	M0	Stage IVA	4	WT	WT	WT
TCGA-CN-A49A	Oral Cavity	Negative	CNA-other	0.522	0.53	2.99	116	Male	T4a	N0	M0	Stage IVA	1	WT	WT	WT
TCGA-CN-A49B	Larynx	Negative	CNA-other	0.274	0.55	1.97	34	Male	T3	N1	M0	Stage III	4	WT	WT	WT
TCGA-CN-A63T	Larynx	Negative	CNA-other	0.583	0.25	3.49	30	Male	T3	N2b	M0	Stage IVA	2	Mutated	WT	WT
TCGA-CN-A63U	Larynx	Negative	CNA-other	0.343	0.65	1.87	69	Male	T3	N0	M0	Stage III	4	Mutated	WT	WT
TCGA-CN-A63V	Oral Cavity	Negative	CNA-quiet	0.163	0.32	2	5	Male	T4	N0	M0	Stage IVA	2	WT	WT	Mutated
TCGA-CN-A63W	Larynx	Negative	CNA-other	0.362	0.72	2	42	Female	T4a	N2c	M0	Stage IVA	4	Mutated	WT	WT
TCGA-CN-A640	Oral Cavity	Negative	CNA-other	0.207	0.31	2.02	14	Female	T3	N2b	M0	Stage IVA	1	WT	WT	WT
TCGA-CN-A641	Larynx	Negative	CNA-other	0.277	0.65	2.05	33	Male	T4	N2c	M0	Stage IVA	2	Mutated	WT	WT
TCGA-CN-A642	Oral Cavity	Negative	CNA-quiet	0.084	0.62	2	5	Male	T3	N2c	M0	Stage IVA	4	WT	Mutated	Mutated
TCGA-CN-A6V3	Larynx	Negative	CNA-other	0.213	0.48	1.98	16	Male	T3	N2b	M0	Stage IVA	4	Mutated	WT	WT
TCGA-CQ-5324	Oral Cavity	Negative	CNA-quiet	0.01	0.62	1.99	1	Male	T3	N2a	M0	Stage IVA	4	WT	Mutated	WT
TCGA-CQ-5325	Oral Cavity	Negative	CNA-quiet	0.133	0.17	1.99	9	Male	T1	N0	M0	Stage I	4	WT	WT	WT
TCGA-CQ-5326	Oral Cavity	Negative	CNA-other	0.275	0.34	2.09	49	Male	T4a	N2b	M0	Stage IVA	4	Mutated	WT	WT
TCGA-CQ-5327	Oral Cavity	Negative	CNA-quiet	0.013	0.33	2	4	Female	T3	N2c	M0	Stage IVA	1	WT	WT	WT
TCGA-CQ-5329	Oral Cavity	Negative	CNA-other	0.361	0.46	2.02	39	Female	T3	N1	M0	Stage III	1	Mutated	WT	WT
TCGA-CQ-5330	Oral Cavity	Negative	CNA-quiet	0.183	0.55	1.99	16	Female	T3	N1	M0	Stage III	3	Mutated	WT	WT
TCGA-CQ-5331	Oral Cavity	Negative	CNA-quiet	0.075	0.25	1.99	7	Female	T4a	N0	M0	Stage IVA	3	Mutated	Mutated	WT
TCGA-CQ-5332	Oral Cavity	Negative	CNA-other	0.649	0.51	3.83	109	Male	T3	N0	M0	Stage III	4	Mutated	WT	WT
TCGA-CQ-5333	Oral Cavity	Negative	CNA-quiet	0.052	0.29	1.99	1	Male	T1	N0	M0	Stage I	3	WT	Mutated	Mutated
TCGA-CQ-5334	Oral Cavity	Negative	CNA-quiet	0.194	0.36	1.99	16	Male	T4b	N2b	M0	Stage IVB	3	WT	Mutated	WT
TCGA-CQ-6218	Oral Cavity	Negative	CNA-quiet	0.152	0.51	1.99	12	Female	T3	N0	M0	Stage III	4	WT	WT	WT
TCGA-CQ-6220	Oral Cavity	Negative	CNA-other	0.663	0.17	3.05	41	Male	T2	N1	M0	Stage III	1	Mutated	Mutated	WT
TCGA-CQ-6221	Oral Cavity	Negative	CNA-other	0.342	0.6	2	43	Male	T2	N0	M0	Stage II	3	WT	WT	WT
TCGA-CQ-6223	Oral Cavity	Negative	CNA-quiet	0.129	0.66	2	16	Male	T4a	N0	M0	Stage IVA	3	Mutated	WT	WT
TCGA-CQ-6224	Oral Cavity	Negative	CNA-other	0.561	0.26	3.14	60	Male	T2	N0	M0	Stage II	4	Mutated	WT	WT
TCGA-CQ-6225	Oral Cavity	Negative	CNA-other	0.651	0.61	3.02	66	Male	T2	N0	M0	Stage II	4	Mutated	WT	WT
TCGA-CQ-6227	Oral Cavity	Negative	CNA-other	0.241	0.26	2.07	34	Male	T3	N1	M0	Stage III	3	WT	WT	WT
TCGA-CQ-6228	Oral Cavity	Negative	CNA-other	0.369	0.71	2.03	67	Female	T2	N1	M0	Stage III	2	Mutated	WT	WT
TCGA-CQ-6229	Oral Cavity	Negative	CNA-other	0.395	0.2	2.96	19	Male	T2	N1	M0	Stage III	1	Mutated	WT	WT
TCGA-CQ-7063	Oral Cavity	Negative	CNA-quiet	0.145	0.36	2	19	Female					3	Mutated	WT	WT
TCGA-CQ-7064	Oral Cavity	Negative	CNA-other	0.435	0.21	1.98	30	Female	T3	N1	M0	Stage III	1	Mutated	WT	WT
TCGA-CQ-7065	Oral Cavity	Negative	CNA-other	0.314	0.71	2.02	39	Male	T2	N0	M0	Stage II	1	Mutated	WT	WT
TCGA-CQ-7068	Oral Cavity	Negative	CNA-quiet	0.125	0.62	2	16	Female	T2	N0	M0	Stage II	1	WT	Mutated	Mutated
TCGA-CQ-7069	Oral Cavity	Negative	CNA-other	0.606	0.25	2.13	34	Female	T2	N0	M0	Stage II	1	WT	WT	WT
TCGA-CQ-7071	Oral Cavity	Negative	CNA-quiet	0.001	0.77	3	0	Female	T4a	N1	M0	Stage IVA	1	WT	Mutated	Mutated
TCGA-CQ-7072	Oral Cavity	Negative	CNA-other	0.636	0.35	3.07	46	Male	T4a	N0	M0	Stage IVA	2	Mutated	WT	WT
TCGA-CQ-A4C6	Oral Cavity	Negative	CNA-other	0.326	0.26	2.07	23	Male	T2	N0	M0	Stage II	4	Mutated	WT	WT
TCGA-CQ-A4C7	Oral Cavity	Negative	CNA-other	0.689	0.14	3.91	48	Male	T2	N0	M0	Stage II	3	Mutated	WT	WT
TCGA-CQ-A4C9	Oral Cavity	Negative	CNA-other	0.698	0.2	4	55	Male	TX	NX	MX		2	Mutated	WT	WT
TCGA-CQ-A4CB	Oral Cavity	Negative	CNA-other	0.23	0.39	2	43	Male	T2	N0	M0	Stage II	2	Mutated	WT	WT
TCGA-CQ-A4CD	Oral Cavity	Negative	CNA-other	0.281	0.47	2.01	37	Male	T4b	N0	M0	Stage IVB	1	Mutated	WT	WT
TCGA-CQ-A4CE	Oral Cavity	Negative	CNA-other	0.516	0.28	3.44	20	Female	T2	N0	M0	Stage II	1	Mutated	WT	WT
TCGA-CQ-A4CG	Oral Cavity	Negative	CNA-other	0.252	0.72	2	30	Female	T2	N0	M0	Stage II	4	WT	WT	Mutated
TCGA-CQ-A4CI	Oral Cavity	Negative	CNA-other	0.534	0.74	2	81	Male	TX	NX	MX		4	WT	WT	WT
TCGA-CR-6474	Larynx	Negative	CNA-other	0.666	0.17	3.92	57	Male	T3	N2a	M0	Stage IVA	2	Mutated	WT	WT
TCGA-CR-6477	Oropharynx	Negative	CNA-other	0.578	0.3	3.13	61	Female	T3	N2b	M0	Stage IVA	3	Mutated	WT	WT
TCGA-CR-6484	Oral Cavity	Negative	CNA-other	0.556	0.27	2.8	47	Female	T4a	N0	M0	Stage IVA	1	Mutated	WT	WT
TCGA-CR-6488	Oral Cavity	Negative	CNA-other	0.543	0.25	3.02	67	Female	T2	N0	M0	Stage II	1	WT	WT	WT
TCGA-CR-6491	Oral Cavity	Negative	CNA-other	0.275	0.62	1.97	38	Male	T4a	NX	M0	Stage IVA	2	Mutated	WT	WT
TCGA-CR-6493	Oral Cavity	Negative	CNA-other	0.338	0.56	4.02	40	Male	T3	N2b	M0	Stage IVA	3	Mutated	WT	WT
TCGA-CR-7364	Larynx	Negative	CNA-other	0.312	0.46	2	31	Male	T3	N0	M0	Stage III	2	Mutated	WT	WT
TCGA-CR-7365	Oral Cavity	Negative	CNA-other	0.664	0.46	3.43	40	Male	T4a	N2b	M0	Stage IVA	2	Mutated	WT	WT
TCGA-CR-7367	Oral Cavity	Negative	CNA-other	0.473	0.28	3.07	82	Male	T4a	N3	M0	Stage IVB	2	WT	WT	WT
TCGA-CR-7370	Larynx	Negative	CNA-other	0.685	0.57	3.28	106	Female	T2	N0	M0	Stage II	4	Mutated	WT	WT
TCGA-CR-7371	Larynx	Negative	CNA-other	0.39	0.33	1.97	38	Female	T3	N0	M0	Stage III	2	Mutated	WT	WT
TCGA-CR-7372	Oral Cavity	Negative	CNA-other	0.603	0.28	2.77	45	Male	T2	N0	M0	Stage II	1	WT	WT	WT
TCGA-CR-7373	Oral Cavity	Negative	CNA-other	0.513	0.33	3.85	29	Male	T4a	N2b	M0	Stage IVA	3	WT	WT	WT
TCGA-CR-7374	Larynx	Negative	CNA-other	0.499	0.52	1.98	71	Female	T2	N0	M0	Stage II	2	Mutated	WT	WT
TCGA-CR-7376	Oral Cavity	Negative	CNA-quiet	0.066	0.15	2	10	Male	T2	N0	M0	Stage II	3	Mutated	WT	WT
TCGA-CR-7377	Oral Cavity	Negative	CNA-other	0.305	0.2	2.06	28	Male	T4a	N1	M0	Stage IVA	2	Mutated	WT	WT
TCGA-CR-7379	Oral Cavity	Negative	CNA-other	0.566	0.14	3.14	46	Female	T4a	N2b	M0	Stage IVA	3	Mutated	Mutated	WT
TCGA-CR-7380	Oral Cavity	Negative	CNA-other	0.544	0.3	2.14	46	Male	T3	N0	M0	Stage III	1	Mutated	WT	WT
TCGA-CR-7382	Oral Cavity	Negative	CNA-quiet	0.134	0.2	1.99	9	Male	T2	N2c	M0	Stage IVA	1	WT	Mutated	Mutated
TCGA-CR-7386	Oral Cavity	Negative	CNA-quiet	0.15	0.3	2.05	11	Male	T4a	N1	M0	Stage IVA	3	WT	WT	WT
TCGA-CR-7388	Larynx	Negative	CNA-other	0.256	0.31	1.97	37	Female	T2	N2	M0	Stage IVA	2	Mutated	WT	WT
TCGA-CR-7389	Larynx	Negative	CNA-other	0.386	0.38	2.19	44	Male	T2	N1	M0	Stage III	2	Mutated	WT	WT
TCGA-CR-7390	Oral Cavity	Negative	CNA-other	0.538	0.45	3.07	68	Male	T3	N0	M0	Stage III	2	Mutated	WT	WT
TCGA-CR-7392	Oral Cavity	Negative	CNA-other	0.523	0.08	1.87	25	Female	T3	N2b	M0	Stage IVA	3	WT	WT	WT
TCGA-CR-7394	Oral Cavity	Negative	CNA-quiet	0.131	0.06	2.03	4	Male	T3	N2c	M0	Stage IVA	2	WT	WT	Mutated
TCGA-CR-7395	Oral Cavity	Negative	CNA-quiet	0.016	0.22	1.99	2	Female	T2	N0	M0	Stage II	3	WT	Mutated	WT
TCGA-CR-7397	Oral Cavity	Negative	CNA-other	0.48	0.12	2.51	41	Male	T3	N2b	M0	Stage IVA	4	Mutated	WT	WT
TCGA-CR-7398	Larynx	Negative	CNA-other	0.4	0.66	1.99	49	Female	T2	N0	M0	Stage II	2	Mutated	WT	WT
TCGA-CR-7399	Larynx	Negative	CNA-other	0.627	0.45	3	123	Female	T4a	N2c	M0	Stage IVA	2	Mutated	WT	WT
TCGA-CR-7401	Oral Cavity	Negative	CNA-other	0.206	0.3	1.98	20	Male	T1	N0	M0	Stage I	4	WT	WT	WT
TCGA-CR-7402	Larynx	Negative	CNA-other	0.276	0.57	2.01	36	Male	T3	N0	M0	Stage III	2	WT	Mutated	WT
TCGA-CV-5430	Larynx	Negative	CNA-other	0.636	0.46	3.09	103	Male	T4a	N2b	M0	Stage IVA	3	Mutated	WT	WT
TCGA-CV-5432	Larynx	Negative	CNA-other	0.731	0.31	4.02	146	Male	T3	N0	M0	Stage III	4	Mutated	WT	WT
TCGA-CV-5434	Larynx	Negative	CNA-other	0.617	0.49	3.02	101	Male	T4a	N1	M0	Stage IVA	3	Mutated	WT	WT
TCGA-CV-5435	Larynx	Negative	CNA-other	0.644	0.5	3.98	67	Male	T4a	N0	M0	Stage IVA	4	Mutated	WT	WT
TCGA-CV-5436	Oral Cavity	Negative	CNA-other	0.375	0.59	2.02	52	Male	T3	N2b	M0	Stage IVA	2	Mutated	WT	WT
TCGA-CV-5440	Larynx	Negative	CNA-other	0.659	0.55	3.11	104	Male	T4a	N2b	M0	Stage IVA	2	Mutated	WT	WT
TCGA-CV-5441	Larynx	Negative	CNA-other	0.223	0.5	2.05	35	Male	T4a	N1	M0	Stage IVA	4	WT	WT	WT
TCGA-CV-5444	Larynx	Negative	CNA-other	0.631	0.25	3.15	72	Male	T4a	N0	M0	Stage IVA	4	Mutated	WT	WT
TCGA-CV-5966	Oral Cavity	Negative	CNA-other	0.479	0.24	3.96	66	Female	T4a	N1	M0	Stage IVA	4	Mutated	Mutated	WT
TCGA-CV-5970	Oral Cavity	Negative	CNA-other	0.358	0.37	3.03	48	Male	T4a	N2b	M0	Stage IVA	4	WT	WT	WT
TCGA-CV-5973	Oral Cavity	Negative	CNA-other	0.522	0.63	3.01	94	Female	T3	N0	M0	Stage III	1	Mutated	WT	WT
TCGA-CV-5976	Oral Cavity	Negative	CNA-other	0.242	0.51	2.04	25	Male	T3	N1	M0	Stage III	4	Mutated	WT	WT
TCGA-CV-5977	Oral Cavity	Negative	CNA-other	0.569	0.67	4.28	39	Male	T3	N1	M0	Stage III	4	WT	WT	WT
TCGA-CV-5978	Larynx	Negative	CNA-other	0.558	0.33	3.05	86	Female	T4a	N3	M0	Stage IVB	2	Mutated	WT	WT
TCGA-CV-5979	Oral Cavity	Negative	CNA-other	0.272	0.74	2.04	57	Male	T3	N1	M0	Stage III	1	Mutated	WT	WT
TCGA-CV-6003	Oral Cavity	Negative	CNA-other	0.636	0.47	3.38	54	Female	T2	N0	M0	Stage II	1	Mutated	WT	WT
TCGA-CV-6436	Oral Cavity	Negative	CNA-quiet	0.1	0.19	2	9	Male	T3	N0	M0	Stage III	3	WT	Mutated	Mutated
TCGA-CV-6441	Oral Cavity	Negative	CNA-other	0.66	0.65	3.94	145	Male	T3	N0	M0	Stage III	4	WT	WT	WT
TCGA-CV-6933	Oral Cavity	Negative	CNA-other	0.664	0.43	3.11	89	Male	T4a	N0	M0	Stage IVA	4	Mutated	WT	WT
TCGA-CV-6934	Oral Cavity	Negative	CNA-other	0.218	0.33	2	22	Female	T3	N2b	M0	Stage IVA	2	Mutated	WT	WT
TCGA-CV-6935	Larynx	Negative	CNA-other	0.439	0.74	2.01	68	Male	T3	N0	M0	Stage III	2	Mutated	WT	WT
TCGA-CV-6936	Oral Cavity	Negative	CNA-other	0.336	0.57	2.01	69	Male	T4a	N2b	M0	Stage IVA	2	Mutated	WT	WT
TCGA-CV-6937	Oral Cavity	Negative	CNA-other	0.57	0.27	3.21	84	Male	T2	N0	M0	Stage II	4	Mutated	WT	WT
TCGA-CV-6938	Oral Cavity	Negative	CNA-quiet	0.1	0.14	2	4	Male	T2	N0	M0	Stage II	3	WT	WT	Mutated
TCGA-CV-6940	Oral Cavity	Negative	CNA-other	0.669	0.63	3.6	65	Female	T1	N0	M0	Stage I	2	WT	WT	WT
TCGA-CV-6941	Oral Cavity	Negative	CNA-other	0.481	0.52	3.09	100	Male	T3	N0	M0	Stage III	2	Mutated	WT	WT
TCGA-CV-6942	Oral Cavity	Negative	CNA-other	0.219	0.36	2	29	Female	T2	N0	M0	Stage II	1	Mutated	WT	WT
TCGA-CV-6945	Oral Cavity	Negative	CNA-other	0.63	0.33	3.14	60	Male	T4a	N2b	M0	Stage IVA	2	Mutated	WT	WT
TCGA-CV-6948	Oral Cavity	Negative	CNA-other	0.42	0.73	2.02	103	Female	T4a	N0	M0	Stage IVA		WT	WT	WT
TCGA-CV-6951	Oral Cavity	Negative	CNA-other	0.41	0.56	3.02	51	Male	T4a	N2c	M0	Stage IVA	4	Mutated	WT	WT
TCGA-CV-6952	Oral Cavity	Negative	CNA-quiet	0.172	0.46	2.01	12	Female	T3	N0	M0	Stage III	4	WT	WT	WT
TCGA-CV-6953	Oral Cavity	Negative	CNA-other	0.103	0.45	1.97	31	Female	T3	N0	M0	Stage III	1	Mutated	Mutated	WT
TCGA-CV-6954	Oral Cavity	Negative	CNA-other	0.509	0.42	3.01	61	Male	T4a	N1	M0	Stage IVA	3	WT	WT	WT
TCGA-CV-6955	Oral Cavity	Negative	CNA-quiet	0.008	0.51	2.01	3	Female	T2	N0	M0	Stage II	1	WT	WT	WT
TCGA-CV-6956	Oral Cavity	Negative	CNA-other	0.411	0.57	3.95	72	Male	T4a	N2c	M0	Stage IVA	2	Mutated	WT	WT
TCGA-CV-6959	Oral Cavity	Negative	CNA-other	0.4	0.37	3.01	28	Male	T3	N1	M0	Stage III	1	Mutated	WT	WT
TCGA-CV-6960	Oral Cavity	Negative	CNA-other	0.356	0.65	2.01	55	Male	T3	N0	M0	Stage III	4	WT	WT	WT
TCGA-CV-6962	Larynx	Negative	CNA-other	0.572	0.66	3	102	Male	T3	N0	M0	Stage III	4	Mutated	WT	WT
TCGA-CV-7089	Larynx	Negative	CNA-other	0.252	0.25	2.03	15	Male	T4a	N2	M0	Stage IVA	4	Mutated	WT	WT
TCGA-CV-7090	Oral Cavity	Negative	CNA-other	0.562	0.37	3.05	52	Male	T2	N0	M0	Stage II		Mutated	WT	WT
TCGA-CV-7091	Oral Cavity	Negative	CNA-other	0.527	0.41	2.77	71	Male	T1	N0	M0	Stage I	4	Mutated	WT	WT
TCGA-CV-7095	Oral Cavity	Negative	CNA-other	0.384	0.46	2.08	53	Female	T1	N2a	M0	Stage IVA	3	Mutated	Mutated	WT
TCGA-CV-7097	Oral Cavity	Negative	CNA-other	0.247	0.53	2	37	Male	T3	N0	M0	Stage III	4	WT	WT	WT
TCGA-CV-7099	Oral Cavity	Negative	CNA-quiet	0.188	0.45	2	17	Female	T2	N0	M0	Stage II	3	Mutated	Mutated	WT
TCGA-CV-7101	Larynx	Negative	CNA-other	0.632	0.37	3.07	44	Male	T2	N0	M0	Stage II	2	Mutated	WT	WT
TCGA-CV-7102	Oral Cavity	Negative	CNA-other	0.599	0.45	3.04	76	Female	T3	N1	M0	Stage III	4	WT	WT	WT
TCGA-CV-7103	Oral Cavity	Negative	CNA-other	0.383	0.63	1.96	52	Male	T2	N0	M0	Stage II	2	Mutated	WT	WT
TCGA-CV-7104	Oral Cavity	Negative	CNA-other	0.302	0.48	1.99	28	Female	T2	N2	M0	Stage IVA	1	Mutated	WT	WT
TCGA-CV-7177	Larynx	Negative	CNA-other	0.36	0.58	2.01	31	Female	T1	N0	M0	Stage I		Mutated	WT	WT
TCGA-CV-7178	Oral Cavity	Negative	CNA-other	0.489	0.56	3.01	67	Female	T4a	N1	M0	Stage IVA	3	WT	WT	WT
TCGA-CV-7180	Oral Cavity	Negative	CNA-other	0.294	0.33	1.91	24	Male	T2	N0	M0	Stage II	3	Mutated	WT	WT
TCGA-CV-7183	Oral Cavity	Negative	CNA-quiet	0.11	0.05	2	7	Male	T2	N0	M0	Stage II	3	WT	WT	Mutated
TCGA-CV-7235	Oral Cavity	Negative	CNA-other	0.576	0.39	2.84	77	Male	T3	N0	M0	Stage III	3	Mutated	WT	WT
TCGA-CV-7236	Oral Cavity	Negative	CNA-other	0.269	0.25	1.98	17	Female	T2	N2c	M0	Stage IVA		Mutated	WT	WT
TCGA-CV-7238	Oral Cavity	Negative	CNA-quiet	0.188	0.19	1.97	14	Female	T2	N0	M0	Stage II	1	Mutated	WT	WT
TCGA-CV-7242	Larynx	Negative	CNA-other	0.318	0.44	1.89	28	Female	T3	N0	M0	Stage III	3	Mutated	WT	WT
TCGA-CV-7243	Oral Cavity	Negative	CNA-other	0.64	0.44	3.06	66	Male	T2	N0	M0	Stage II	1	Mutated	WT	WT
TCGA-CV-7245	Larynx	Negative	CNA-other	0.624	0.56	3.04	84	Male	T3	N0	M0	Stage III	4	Mutated	WT	WT
TCGA-CV-7247	Larynx	Negative	CNA-other	0.704	0.31	4.24	70	Male	T2	N0	M0	Stage II	1	Mutated	WT	WT
TCGA-CV-7248	Larynx	Negative	CNA-other	0.677	0.19	2.11	62	Female	T4a	N2b	M0	Stage IVA	2	Mutated	WT	WT
TCGA-CV-7250	Larynx	Negative	CNA-other	0.214	0.56	1.99	14	Male	T3	N0	M0	Stage III	3	WT	WT	Mutated
TCGA-CV-7252	Oral Cavity	Negative	CNA-quiet	0.118	0.44	2	9	Female	T3	N0	M0	Stage III	1	Mutated	Mutated	WT
TCGA-CV-7253	Oral Cavity	Negative	CNA-other	0.252	0.74	2	44	Male	T2	N0	M0	Stage II		WT	WT	WT
TCGA-CV-7254	Oral Cavity	Negative	CNA-other	0.574	0.23	2.99	102	Male	T2	N0	M0	Stage II	4	Mutated	WT	WT
TCGA-CV-7255	Oral Cavity	Negative	CNA-other	0.586	0.44	3.15	50	Female	T2	N0	M0	Stage II	1	Mutated	WT	WT
TCGA-CV-7261	Larynx	Negative	CNA-other	0.652	0.47	3.15	69	Male	T3	N0	M0	Stage III	2	WT	WT	WT
TCGA-CV-7263	Oral Cavity	Negative	CNA-other	0.639	0.16	4.09	31	Male	T2	NX	M0	Stage II	3	Mutated	WT	WT
TCGA-CV-7407	Oral Cavity	Negative	CNA-other	0.62	0.4	3.66	135	Female	T2	N0	M0	Stage II	1	Mutated	WT	WT
TCGA-CV-7410	Larynx	Negative	CNA-other	0.485	0.07	1.98	14	Male	T2	N0	M0	Stage II	3	WT	WT	WT
TCGA-CV-7411	Oral Cavity	Negative	CNA-quiet	0	0.35	4	0	Female	T4a	N0	M0	Stage IVA	2	WT	WT	WT
TCGA-CV-7413	Oral Cavity	Negative	CNA-other	0.308	0.45	2	33	Female	T2	N0	M0	Stage II		Mutated	Mutated	WT
TCGA-CV-7414	Oral Cavity	Negative	CNA-other	0.353	0.76	2	64	Male	T3	N1	M0	Stage III	3	Mutated	WT	WT
TCGA-CV-7415	Larynx	Negative	CNA-other	0.561	0.49	4.06	99	Male	T3	N0	M0	Stage III		Mutated	WT	WT
TCGA-CV-7416	Oral Cavity	Negative	CNA-other	0.463	0.56	2.58	65	Female	T4a	N0	M0	Stage IVA	1	Mutated	WT	WT
TCGA-CV-7418	Larynx	Negative	CNA-other	0.465	0.62	1.93	117	Male	T4a	N0	M0	Stage IVA	4	Mutated	WT	WT
TCGA-CV-7421	Larynx	Negative	CNA-other	0.562	0.35	3.17	97	Male	T4a	N0	M0	Stage IVA	3	Mutated	WT	WT
TCGA-CV-7422	Larynx	Negative	CNA-other	0.565	0.25	3.02	48	Female	T4a	N1	M0	Stage IVA	4	Mutated	WT	WT
TCGA-CV-7423	Oral Cavity	Negative	CNA-other	0.636	0.37	4.04	60	Male	T2	N0	M0	Stage II	3	WT	WT	WT
TCGA-CV-7424	Larynx	Negative	CNA-other	0.61	0.39	3.04	92	Male	T4a	N2a	M0	Stage IVA	4	Mutated	WT	WT
TCGA-CV-7425	Oral Cavity	Negative	CNA-quiet	0.03	0.48	1.95	14	Female	T3	N0	M0	Stage III	1	WT	Mutated	WT
TCGA-CV-7427	Oral Cavity	Negative	CNA-quiet	0.093	0.54	2	8	Female	T2	N0	M0	Stage II	3	WT	WT	WT
TCGA-CV-7429	Oral Cavity	Negative	CNA-quiet	0.131	0.56	2.02	19	Male	T3	N0	M0	Stage III	4	WT	WT	WT
TCGA-CV-7430	Larynx	Negative	CNA-other	0.363	0.76	2.01	70	Male	T3	N0	M0	Stage III	4	WT	WT	WT
TCGA-CV-7432	Oral Cavity	Negative	CNA-other	0.381	0.45	3.98	31	Male	T2	N1	M0	Stage III	4	Mutated	WT	WT
TCGA-CV-7433	Larynx	Negative	CNA-other	0.4	0.16	2.06	42	Male	T4a	N1	M0	Stage IVA	2	WT	WT	WT
TCGA-CV-7434	Oral Cavity	Negative	CNA-other	0.321	0.61	2.01	51	Male	T3	N0	M0	Stage III	4	Mutated	WT	WT
TCGA-CV-7435	Oral Cavity	Negative	CNA-other	0.56	0.38	3.53	65	Female	T4a	N1	M0	Stage IVA	2	Mutated	WT	WT
TCGA-CV-7437	Larynx	Negative	CNA-other	0.608	0.65	3	78	Male	T2	N0	M0	Stage II	1	Mutated	WT	WT
TCGA-CV-7438	Oral Cavity	Negative	CNA-quiet	0.146	0.47	2.04	19	Female	T2	N0	M0	Stage II	1	Mutated	WT	WT
TCGA-CV-7440	Larynx	Negative	CNA-other	0.496	0.39	3.18	58	Male	T2	N0	M0	Stage II	2	WT	WT	WT
TCGA-CV-A45O	Oral Cavity	Negative	CNA-quiet	0.001	0.45	2	0	Male	T3	N0	M0	Stage III	3	WT	Mutated	WT
TCGA-CV-A45P	Oral Cavity	Negative	CNA-quiet	0.054	0.36	2	1	Female	T2	N0	M0	Stage II	1	Mutated	Mutated	Mutated
TCGA-CV-A45Q	Oral Cavity	Negative	CNA-quiet	0.1	0.49	2.02	18	Female	T4a	N1	M0	Stage IVC	3	Mutated	WT	WT
TCGA-CV-A45R	Oral Cavity	Negative	CNA-other	0.54	0.39	3.01	41	Male	T3	N1	M0	Stage III	4	Mutated	WT	WT
TCGA-CV-A45T	Oral Cavity	Negative	CNA-other	0.443	0.08	2.21	18	Female	T2	N0	M0	Stage II	4	WT	WT	WT
TCGA-CV-A45U	Oral Cavity	Negative	CNA-other	0.496	0.4	4	77	Male	T4	N0	M0	Stage IVA	2	Mutated	WT	WT
TCGA-CV-A45V	Oral Cavity	Negative	CNA-quiet	0.055	0.41	2	1	Female	T4	N0	M0	Stage IVA	1	WT	Mutated	WT
TCGA-CV-A45W	Larynx	Negative	CNA-other	0.629	0.19	3.02	61	Male	T3	N0	M0	Stage III	2	Mutated	WT	WT
TCGA-CV-A45X	Oral Cavity	Negative	CNA-other	0.504	0.19	3.26	57	Male	T4a	N1	M0	Stage IVA	2	Mutated	WT	WT
TCGA-CV-A45Y	Larynx	Negative	CNA-quiet	0.064	0.55	2.04	11	Male	T4a	N0	M0	Stage IVA	4	Mutated	WT	WT
TCGA-CV-A45Z	Larynx	Negative	CNA-other	0.547	0.24	3.26	29	Male	T2	N0	M0	Stage II	2	Mutated	WT	WT
TCGA-CV-A460	Larynx	Negative	CNA-other	0.364	0.42	2.02	52	Male	T3	N2b	M0	Stage IVA	3	Mutated	WT	WT
TCGA-CV-A461	Larynx	Negative	CNA-other	0.267	0.42	1.96	28	Male	T3	N0	M0	Stage III	2	Mutated	WT	WT
TCGA-CV-A463	Oral Cavity	Negative	CNA-other	0.205	0.48	2	12	Female	T4a	N0	M0	Stage IVA	1	WT	Mutated	WT
TCGA-CV-A464	Oral Cavity	Negative	CNA-quiet	0.198	0.25	2.03	14	Male	T4a	N0	M0	Stage IVA	4	Mutated	WT	WT
TCGA-CV-A465	Oral Cavity	Negative	CNA-other	0.586	0.33	3.86	34	Male	T2	N0	M0	Stage II	1	Mutated	WT	WT
TCGA-CV-A6JD	Oral Cavity	Negative	CNA-quiet	0.122	0.6	2	8	Female	T4a	N0	M0	Stage IVA	3	Mutated	Mutated	Mutated
TCGA-CV-A6JE	Oral Cavity	Negative	CNA-other	0.444	0.5	2.93	70	Male	T2	N0	M0	Stage II	4	WT	WT	WT
TCGA-CV-A6JM	Hypopharynx	Negative	CNA-other	0.584	0.55	3.01	128	Male	T4a	N0	M0	Stage IVA	1	Mutated	Mutated	WT
TCGA-CV-A6JN	Oral Cavity	Negative	CNA-other	0.187	0.54	2	28	Male	T2	N0	M0	Stage II	2	Mutated	WT	WT
TCGA-CV-A6JO	Oral Cavity	Negative	CNA-quiet	0.114	0.27	1.95	12	Male	T4	N2c	M0	Stage IVA	4	WT	Mutated	Mutated
TCGA-CV-A6JT	Oral Cavity	Negative	CNA-other	0.224	0.48	2	33	Male	T2	N0	M0	Stage II	1	Mutated	WT	WT
TCGA-CV-A6JU	Oral Cavity	Negative	CNA-other	0.322	0.4	2	52	Female	T4a	N0	M0	Stage IVA	2	WT	WT	WT
TCGA-CV-A6JY	Oral Cavity	Negative	CNA-quiet	0.055	0.4	2.03	10	Male	T4a	N0	M0	Stage IVA	2	Mutated	WT	WT
TCGA-CV-A6JZ	Oral Cavity	Negative	CNA-other	0.267	0.29	2	19	Male	T4a	N0	M0	Stage IVA	2	Mutated	WT	WT
TCGA-CV-A6K0	Oral Cavity	Negative	CNA-other	0.445	0.1	4.08	26	Male	T2	N0	M0	Stage II	1	WT	WT	WT
TCGA-CV-A6K1	Larynx	Negative	CNA-quiet	0.144	0.62	2.02	14	Male	T4a	N0	M0	Stage IVA	4	Mutated	WT	WT
TCGA-CV-A6K2	Oral Cavity	Negative	CNA-quiet	0.087	0.22	2.02	8	Male	T2	N0	M0	Stage II	3	Mutated	Mutated	WT
TCGA-CX-7082	Oral Cavity	Negative	CNA-other	0.626	0.49	3.9	71	Male	T2	N0	M0	Stage II	4	Mutated	WT	WT
TCGA-CX-7085	Oral Cavity	Negative	CNA-quiet	0	0.61	2	0	Female	T3	N0	M0	Stage III	3	WT	Mutated	WT
TCGA-CX-7086	Oral Cavity	Negative	CNA-other	0.593	0.58	3.01	103	Male	T4a	N2c	M0	Stage IVA	2	Mutated	WT	WT
TCGA-CX-7219	Oral Cavity	Negative	CNA-other	0.347	0.48	1.82	41	Male	T4a	N2c	M0	Stage IVA	2	Mutated	WT	WT
TCGA-CX-A4AQ	Oral Cavity	Negative	CNA-other	0.295	0.39	4.03	22	Male	T1	N2a	M0	Stage IVA	4	Mutated	WT	WT
TCGA-D6-6515	Oral Cavity	Negative	CNA-quiet	0.156	0.08	2.02	4	Female	T2	N0	M0	Stage II	1	Mutated	WT	WT
TCGA-D6-6516	Oral Cavity	Negative	CNA-other	0.532	0.47	3.06	70	Male	T1	N1	M0	Stage III	4	WT	WT	WT
TCGA-D6-6517	Larynx	Negative	CNA-other	0.246	0.38	2	30	Male	T3	N0	M0	Stage III	4	Mutated	WT	WT
TCGA-D6-6823	Oral Cavity	Negative	CNA-other	0.564	0.39	3.65	61	Male	T3	N1	M0	Stage III	2	Mutated	WT	WT
TCGA-D6-6824	Larynx	Negative	CNA-quiet	0	1	2	0	Male	T4a	N1	M0	Stage IVA	2	WT	WT	WT
TCGA-D6-6825	Oral Cavity	Negative	CNA-other	0.238	0.36	1.99	31	Male	T3	N0	M0	Stage III	4	Mutated	WT	WT
TCGA-D6-6826	Larynx	Negative	CNA-other	0.568	0.32	2.9	82	Female	T4a	N2	M0	Stage IVA	1	Mutated	WT	WT
TCGA-D6-6827	Oral Cavity	Negative	CNA-other	0.187	0.65	2.01	20	Female	T1	N1	M0	Stage III	2	WT	WT	WT
TCGA-D6-8568	Larynx	Negative	CNA-other	0.281	0.36	2.01	38	Male	T2	N0	M0	Stage II	2	Mutated	WT	WT
TCGA-D6-8569	Oral Cavity	Negative	CNA-other	0.58	0.4	3.14	73	Male	T2	N0	M0	Stage II	4	Mutated	WT	Mutated
TCGA-D6-A4Z9	Oral Cavity	Negative	CNA-other	0.279	0.42	2.01	37	Male	T2	N2	M0	Stage IVA	3	Mutated	WT	WT
TCGA-D6-A4ZB	Oral Cavity	Negative	CNA-other	0.258	0.36	2	35	Male	T3	N0	M0	Stage III	2	Mutated	WT	WT
TCGA-D6-A6EK	Larynx	Negative	CNA-quiet	0.113	0.45	1.99	5	Male	T4	N1	M0	Stage IVA	4	WT	Mutated	WT
TCGA-D6-A6EM	Oral Cavity	Negative	CNA-other	0.552	0.34	2.94	43	Female	T2	N1	M0	Stage III	1	Mutated	WT	WT
TCGA-D6-A6EN	Oral Cavity	Negative	CNA-quiet	0.101	0.43	2	8	Male	T3	N0	M0	Stage III	5	WT	Mutated	Mutated
TCGA-D6-A6EO	Oral Cavity	Negative	CNA-other	0.319	0.64	2.02	61	Male	T4a	N0	M0	Stage IVA	5	Mutated	WT	WT
TCGA-D6-A6EP	Hypopharynx	Negative	CNA-other	0.611	0.7	3.28	115	Male	T3	N0	M0	Stage III	3	Mutated	WT	WT
TCGA-D6-A6EQ	Larynx	Negative	CNA-other	0.433	0.37	3.97	70	Male	T4a	N1	M0	Stage IVA	1	Mutated	WT	WT
TCGA-D6-A6ES	Larynx	Negative	CNA-other	0.281	0.65	2.02	43	Male	T4a	N1	M0	Stage IVA		WT	WT	WT
TCGA-D6-A74Q	Larynx	Negative	CNA-other	0.322	0.5	1.92	43	Male	T4a	N0	M0	Stage IVA	4	Mutated	WT	WT
TCGA-DQ-5624	Oral Cavity	Negative	CNA-other	0.501	0.22	3.83	64	Female	T4a	N1	M0	Stage IVA	1	WT	WT	WT
TCGA-DQ-5625	Oral Cavity	Negative	CNA-other	0.412	0.39	2.04	22	Female	T2	N0	M0	Stage II	2	WT	WT	WT
TCGA-DQ-5629	Larynx	Negative	CNA-other	0.706	0.4	3.25	102	Male	T4a	N2c	M0	Stage IVA	4	Mutated	WT	WT
TCGA-DQ-5630	Oral Cavity	Negative	CNA-other	0.241	0.2	2	10	Male	T3	N1	M0	Stage III	3	WT	WT	WT
TCGA-DQ-5631	Oral Cavity	Negative	CNA-other	0.618	0.47	2.99	66	Male	T3	N2b	M0	Stage IVA	4	Mutated	WT	WT
TCGA-DQ-7588	Oral Cavity	Negative	CNA-other	0.6	0.55	3.37	52	Male	T2	N1	M0	Stage III	4	Mutated	WT	WT
TCGA-DQ-7592	Oral Cavity	Negative	CNA-other	0.592	0.43	3.07	41	Male	T4a	N2b	M0	Stage IVA	2	Mutated	WT	WT
TCGA-F7-7848	Larynx	Negative	CNA-other	0.432	0.54	1.94	60	Male	T4a	N1	M0	Stage IVA	2	Mutated	WT	WT
TCGA-F7-8298	Larynx	Negative	CNA-other	0.345	0.41	2	34	Male	T1	N0	M0	Stage I	3	Mutated	WT	WT
TCGA-F7-8489	Oral Cavity	Negative	CNA-other	0.366	0.13	2	17	Male	T2	N0	M0	Stage II	2	WT	WT	WT
TCGA-F7-A50G	Oral Cavity	Negative	CNA-other	0.509	0.38	2.93	63	Male					2	Mutated	WT	WT
TCGA-F7-A50I	Larynx	Negative	CNA-other	0.672	0.24	3.93	72	Male					2	Mutated	WT	WT
TCGA-F7-A50J	Oral Cavity	Negative	CNA-other	0.623	0.15	3.65	35	Female					4	WT	WT	WT
TCGA-F7-A61S	Oral Cavity	Negative	CNA-other	0.457	0.28	2.13	20	Male	TX	NX	MX		4	Mutated	WT	WT
TCGA-F7-A61V	Oropharynx	Negative	CNA-other	0.192	0.6	2.01	27	Male	TX	NX	MX		2	Mutated	WT	WT
TCGA-F7-A61W	Oral Cavity	Negative	CNA-other	0.224	0.78	2.01	38	Male	TX	NX	MX		2	Mutated	WT	WT
TCGA-F7-A622	Larynx	Negative	CNA-other	0.307	0.7	2.01	22	Male	TX	NX	MX		1	WT	WT	WT
TCGA-F7-A623	Larynx	Negative	CNA-other	0.685	0.4	3.95	175	Male	TX	NX	MX		2	Mutated	WT	WT
TCGA-F7-A624	Oral Cavity	Negative	CNA-quiet	0.104	0.61	2.02	4	Male	TX	NX	MX		1	WT	Mutated	WT
TCGA-H7-7774	Oral Cavity	Negative	CNA-other	0.278	0.06	2.04	8	Female	T3	N0	M0	Stage III	4	WT	WT	WT
TCGA-H7-8501	Oral Cavity	Negative	CNA-quiet	0.071	0.4	1.98	11	Male	T4a	N2a	M0	Stage IVA	2	Mutated	Mutated	Mutated
TCGA-H7-A6C4	Oral Cavity	Negative	CNA-quiet	0.153	0.34	2.02	13	Female	T3	N1	M0	Stage III	2	Mutated	WT	WT
TCGA-H7-A6C5	Larynx	Negative	CNA-other	0.208	0.6	2.05	37	Male	T3	N1	M0	Stage III	4	Mutated	WT	WT
TCGA-HD-7229	Larynx	Negative	CNA-other	0.29	0.55	2	51	Male	T4a	NX	M0	Stage IVA	3	Mutated	WT	WT
TCGA-HD-7831	Oral Cavity	Negative	CNA-other	0.701	0.22	2.09	53	Male	T3	N0	M0	Stage III	1	Mutated	WT	WT
TCGA-HD-8224	Oropharynx	Negative	CNA-other	0.444	0.53	1.99	80	Male	T3	N0	M0	Stage III	1	Mutated	WT	WT
TCGA-HD-8634	Oral Cavity	Negative	CNA-other	0.657	0.08	2.18	50	Female	T1	NX	M0	Stage I	2	Mutated	WT	WT
TCGA-HD-8635	Oral Cavity	Negative	CNA-other	0.325	0.42	2.05	56	Female	T1	N1	M0	Stage III	2	Mutated	WT	WT
TCGA-HD-A4C1	Oral Cavity	Negative	CNA-quiet	0.034	0.63	2	6	Female	T3	N2	M0	Stage IVA	1	WT	Mutated	Mutated
TCGA-HD-A633	Oral Cavity	Negative	CNA-other	0.315	0.64	2.01	32	Male	T4	N0	M0	Stage IVA	1	Mutated	WT	WT
TCGA-HD-A6HZ	Oral Cavity	Negative	CNA-other	0.526	0.35	2.67	113	Female	T2	N0	M0	Stage II	1	Mutated	WT	WT
TCGA-HD-A6I0	Oral Cavity	Negative	CNA-other	0.231	0.54	2	12	Male	T3	NX	M0	Stage III	3	WT	WT	WT
TCGA-IQ-7631	Oral Cavity	Negative	CNA-quiet	0.131	0.8	2.01	12	Female	T2	N0	M0	Stage II	3	WT	WT	Mutated
TCGA-IQ-7632	Oral Cavity	Negative	CNA-quiet	0.033	0.34	2.03	8	Female	T4a	N0	M0	Stage IVA	3	WT	WT	WT
TCGA-IQ-A61E	Oral Cavity	Negative	CNA-other	0.49	0.31	3.92	39	Female	T3	N0	MX	Stage III	2	Mutated	WT	Mutated
TCGA-IQ-A61G	Oral Cavity	Negative	CNA-other	0.522	0.75	2.94	91	Male	T4a	N2c	MX	Stage IVA	4	Mutated	WT	WT
TCGA-IQ-A61H	Oral Cavity	Negative	CNA-other	0.423	0.36	2	67	Male	T2	N0	MX	Stage II	4	Mutated	WT	WT
TCGA-IQ-A61J	Oral Cavity	Negative	CNA-other	0.367	0.35	2.06	28	Male	T2	N2b	M0	Stage IVA	1	Mutated	WT	WT
TCGA-IQ-A61K	Oral Cavity	Negative	CNA-other	0.438	0.57	3.02	65	Female	T3	N2b	M0	Stage IVA	2	Mutated	WT	WT
TCGA-IQ-A61L	Oral Cavity	Negative	CNA-other	0.519	0.2	3.66	35	Female	T2	N0	M0	Stage II	1	Mutated	WT	WT
TCGA-IQ-A6SG	Oral Cavity	Negative	CNA-other	0.708	0.47	3.91	85	Female	T3	N0	M0	Stage III	1	WT	WT	WT
TCGA-IQ-A6SH	Oral Cavity	Negative	CNA-other	0.549	0.48	2.29	78	Male	T2	N1	M1	Stage IVC	3	Mutated	WT	WT
TCGA-KU-A66S	Larynx	Negative	CNA-quiet	0.091	0.71	1.99	8	Female	T2	N1	MX	Stage III	2	WT	WT	WT
TCGA-KU-A66T	Oral Cavity	Negative	CNA-other	0.667	0.7	2.95	97	Female	T4	N0	M0	Stage IVA	1	Mutated	WT	WT
TCGA-KU-A6H8	Oral Cavity	Negative	CNA-quiet	0.001	0.45	2	1	Male	T1	N0	M0	Stage I	2	WT	WT	WT
TCGA-MT-A51W	Oropharynx	Negative	CNA-other	0.598	0.26	3.25	54	Female	T1	NX	M0	Stage I	2	Mutated	WT	WT
TCGA-MT-A51X	Oral Cavity	Negative	CNA-other	0.487	0.46	3.06	57	Male	T1	N2b	M0	Stage IVA	2	WT	WT	WT
TCGA-MT-A67A	Oral Cavity	Negative	CNA-other	0.204	0.48	2	13	Female	T1	N0	M0	Stage I	1	WT	WT	WT
TCGA-MT-A67D	Oral Cavity	Negative	CNA-other	0.277	0.31	1.89	38	Male	T2	N0	M0	Stage II	2	WT	Mutated	WT
TCGA-MT-A67F	Oral Cavity	Negative	CNA-quiet	0.016	0.29	2	1	Female	T4	N0	MX	Stage IVA	1	WT	Mutated	WT
TCGA-MT-A7BN	Oral Cavity	Negative	CNA-other	0.583	0.47	3.02	158	Male	T2	N2b	M0	Stage IVA	1	Mutated	WT	WT
TCGA-MZ-A7D7	Oropharynx	Negative	CNA-other	0.437	0.48	1.93	89	Male	T3	N2b	M0	Stage IVA	2	Mutated	WT	WT
TCGA-P3-A5QA	Oral Cavity	Negative	CNA-other	0.423	0.39	2.86	46	Male	T2	N0	M0	Stage II	1	Mutated	WT	WT
TCGA-P3-A6T0	Oral Cavity	Negative	CNA-quiet	0.082	0.74	2.06	13	Female	T4	N2b	M0	Stage IVA	4	Mutated	WT	WT
TCGA-P3-A6T2	Oral Cavity	Negative	CNA-other	0.221	0.71	2	18	Male	T2	N0	M0	Stage II	1	Mutated	Mutated	Mutated
TCGA-P3-A6T3	Oral Cavity	Negative	CNA-other	0.56	0.5	3.06	58	Male	T4	N1	M0	Stage IVA	1	Mutated	WT	WT
TCGA-P3-A6T4	Oral Cavity	Negative	CNA-other	0.689	0.38	3.13	80	Male	T4	N1	M0	Stage IVA	2	Mutated	WT	WT
TCGA-P3-A6T5	Oral Cavity	Negative	CNA-other	0.701	0.37	4.07	66	Female	T4	N0	M0	Stage IVA	3	Mutated	WT	WT
TCGA-P3-A6T7	Oral Cavity	Negative	CNA-other	0.295	0.42	2.01	34	Male	T3	N1	M0	Stage III	2	Mutated	WT	WT
TCGA-P3-A6T8	Oral Cavity	Negative	CNA-other	0.337	0.47	1.99	63	Male	T4a	N0	M0	Stage IVA	2	Mutated	WT	WT
TCGA-QK-A64Z	Oral Cavity	Negative	CNA-other	0.246	0.43	2.02	27	Female	T2	N0	M0	Stage II	1	Mutated	Mutated	WT
TCGA-QK-A652	Oral Cavity	Negative	CNA-other	0.24	0.3	2.03	10	Male	T2	N0	M0	Stage II	1	WT	WT	WT
TCGA-QK-A6IG	Oral Cavity	Negative	CNA-other	0.587	0.38	3.24	55	Male	T2	N0	M0	Stage II	4	Mutated	Mutated	WT
TCGA-QK-A6IH	Oral Cavity	Negative	CNA-other	0.358	0.72	1.96	51	Female	T4a	N1	M0	Stage IVA	1	Mutated	WT	WT
TCGA-QK-A6II	Oral Cavity	Negative	CNA-other	0.101	0.55	2	20	Male	T3	N0	M0	Stage III	2	WT	WT	WT
TCGA-QK-A6IJ	Oral Cavity	Negative	CNA-other	0.352	0.3	3.05	47	Male	T2	N0	M0	Stage II	4	Mutated	WT	WT
TCGA-QK-A6VB	Oral Cavity	Negative	CNA-other	0.647	0.6	3.14	52	Male	T4a	N0	M0	Stage IVA	4	Mutated	WT	WT
TCGA-QK-A6VC	Hypopharynx	Negative	CNA-other	0.535	0.21	3.1	56	Female	T4a	N2c	M0	Stage IVA	4	Mutated	WT	WT
TCGA-QK-A8Z7	Oral Cavity	Negative	CNA-other	0.559	0.52	3.79	102	Male	T4a	N2c	M0	Stage IVA	2	Mutated	WT	WT
TCGA-QK-A8Z8	Larynx	Negative	CNA-other	0.294	0.71	2	61	Female	T3	N1	M1	Stage IVC	2	Mutated	WT	WT
TCGA-QK-A8Z9	Oral Cavity	Negative	CNA-other	0.675	0.4	2.98	193	Male	T4a	N2b	M0	Stage IVA	2	Mutated	WT	WT
TCGA-QK-A8ZB	Larynx	Negative	CNA-other	0.307	0.44	2	68	Male	T4a	N0	M0	Stage IVA	3	Mutated	WT	WT
TCGA-QK-AA3J	Larynx	Negative	CNA-other	0.373	0.71	2.02	55	Male	T1	N0	M0	Stage I	4	Mutated	WT	WT
TCGA-QK-AA3K	Oral Cavity	Negative	CNA-other	0.314	0.45	2.08	51	Male	T3	N2b	MX	Stage IVA	2	Mutated	WT	WT
TCGA-RS-A6TO	Oral Cavity	Negative	CNA-other	0.494	0.41	3.22	54	Female	T4	N2c	M0	Stage IVA	1	Mutated	Mutated	WT
TCGA-T2-A6WX	Oral Cavity	Negative	CNA-quiet	0.117	0.39	2.01	6	Female	T3	N0	M0	Stage III	1	WT	Mutated	Mutated
TCGA-T2-A6WZ	Oral Cavity	Negative	CNA-other	0.579	0.43	2.58	135	Male	T3	N2b	M0	Stage IVA	2	Mutated	WT	WT
TCGA-T2-A6X2	Oral Cavity	Negative	CNA-quiet	0.09	0.57	2	14	Male	T3	N0	M0	Stage III	3	WT	Mutated	WT
TCGA-T3-A92M	Larynx	Negative	CNA-other	0.586	0.38	2.98	142	Male	T4a	N2c	M0	Stage IVA	2	Mutated	WT	WT
TCGA-T3-A92N	Oral Cavity	Negative	CNA-other	0.614	0.57	3.1	90	Male	T1	N1	M1	Stage IVC	2	WT	WT	WT
TCGA-TN-A7HJ	Larynx	Negative	CNA-other	0.589	0.25	3.03	60	Male	T3	NX	M0	Stage III	1	Mutated	WT	WT
TCGA-UF-A718	Larynx	Negative	CNA-other	0.367	0.43	2.01	32	Male	T4a	N0	M0	Stage IVA	2	Mutated	WT	WT
TCGA-UF-A71A	Oral Cavity	Negative	CNA-other	0.648	0.57	2.96	103	Male	T3	N2a	M0	Stage IVA	3	Mutated	WT	WT
TCGA-UF-A71B	Oral Cavity	Negative	CNA-other	0.338	0.49	1.98	33	Male	T4a	N1	M0	Stage IVA	2	WT	WT	WT
TCGA-UF-A71D	Larynx	Negative	CNA-other	0.36	0.56	2	49	Female	T4a	N1	M0	Stage IVA	2	Mutated	WT	WT
TCGA-UF-A71E	Oral Cavity	Negative	CNA-other	0.504	0.53	2.68	46	Male	T4	N0	M0	Stage IVA	1	WT	WT	WT
TCGA-UF-A7J9	Larynx	Negative	CNA-other	0.583	0.25	2.25	59	Male	T4a	N0	M0	Stage IVA	2	Mutated	WT	WT
TCGA-UF-A7JA	Oral Cavity	Negative	CNA-other	0.544	0.23	3.23	72	Female	T4a	N1	M0	Stage IVA	2	Mutated	WT	WT
TCGA-UF-A7JC	Oral Cavity	Negative	CNA-other	0.242	0.68	2.08	36	Male	T3	N1	M0	Stage III	2	WT	WT	WT
TCGA-UF-A7JD	Oral Cavity	Negative	CNA-other	0.62	0.32	2.92	81	Male	T4a	N0	M0	Stage IVA	2	Mutated	WT	WT
TCGA-UF-A7JF	Larynx	Negative	CNA-other	0.418	0.43	1.9	44	Male	T4a	N2b	M0	Stage IVA	2	Mutated	WT	WT
TCGA-UF-A7JH	Larynx	Negative	CNA-other	0.557	0.52	3.07	120	Male	T4a	N0	M0	Stage IVA	4	WT	WT	WT
TCGA-UF-A7JJ	Larynx	Negative	CNA-other	0.294	0.14	2.03	33	Male	T4a	N0	M0	Stage IVA	2	Mutated	WT	WT
TCGA-UF-A7JK	Larynx	Negative	CNA-other	0.617	0.55	2.98	91	Male	T4a	N0	M0	Stage IVA	4	Mutated	WT	WT
TCGA-UF-A7JO	Oral Cavity	Negative	CNA-quiet	0.167	0.34	2.13	18	Female	T4a	N0	M0	Stage IVA	1	Mutated	Mutated	WT
TCGA-UF-A7JS	Oral Cavity	Negative	CNA-other	0.339	0.56	2.01	58	Male	T3	N2b	M0	Stage IVA	2	Mutated	WT	WT
TCGA-UF-A7JT	Oral Cavity	Negative	CNA-quiet	0.109	0.45	1.99	13	Female	T4a	N0	M0	Stage IVA	1	WT	WT	WT
TCGA-UF-A7JV	Hypopharynx	Negative	CNA-quiet	0.105	0.44	1.99	17	Female	T4a	N2c	M0	Stage IVA	1	WT	WT	WT
TCGA-WA-A7GZ	Oral Cavity	Negative	CNA-other	0.586	0.43	3.72	117	Male	T2	N0	M0	Stage II	2	Mutated	WT	WT
TCGA-WA-A7H4	Oral Cavity	Negative	CNA-other	0.37	0.13	2.09	23	Male	T2	N0	M0	Stage II	2	WT	WT	WT

## Sheet: 2. OCSCC cohort
Sample	MLPA_pre_screening	MLPA_aberrant_probes	MLPA_aberrant_regions	MLPA_classification	lcWGS	lcWGS_cellularity	lcWGS_FGA	lcWGS_segments	lcWGS_called_segments	lcWGS_classification	Targeted_sequencing	Target_cellularity	Target_ploidy	Target_FGA	Target_CNAs	Target_CNApwr80	Target_muts	Target_mutpwr80	Target_conclusion	Target_notes	Final_classification	FGA	Cellularity	Called_segments	TP53_mut	CASP8_mut	HRAS_mut	PIK3CA_mut	CDKN2A_mut	TERT_mut	RAC1_mut	FBXW7_mut	B2M_mut	NOTCH1_mut	ZNF750_mut	NOTCH2_mut	FAT1_mut	EPHA2_mut	KMT2D_mut	ASXL1_mut	AJUBA_mut	PTEN_mut	DDX3X_mut	RB1_mut	FGFR3_mut	KDM6A_mut	KEAP1_mut	KRAS_mut	NFE2L2_mut
2	Yes	3	0	CNA_quiet_candidate	Yes	0.15	0.303	51	22	CNA_other											CNA_other	0.303	0.15	22
3	Yes	22	5	CNA_other	No																CNA_other
4	Yes	9	1	CNA_quiet_candidate	Yes	0.23	0.262	45	17	CNA_other	Yes	0.23	2	0.273	17	0.993	3	0.9	CNA_other		CNA_other	0.273	0.23	17	WT	Mutated	WT	WT	WT	WT	WT	WT	WT	WT	WT	WT	WT	Mutated	WT	WT	WT	WT	WT	WT	WT	WT	WT	WT	WT
5	Yes	21	5	CNA_other	No																CNA_other
7	Yes	19	3	CNA_other	No																CNA_other
8	Yes	14	0	CNA_quiet_candidate	Yes	0.37	0.445	50	27	CNA_other											CNA_other	0.445	0.37	27
9	Yes	2	1	CNA_quiet_candidate	Yes	0.05	0.133	32	7	CNA_other											CNA_other	0.133	0.05	7
10	Yes	19	5	CNA_other	No																CNA_other
11	Yes	18	4	CNA_other	No																CNA_other
12	Yes	18	4	CNA_other	No																CNA_other
13	Yes	9	1	CNA_quiet_candidate	Yes	0.53	0.093	23	2	CNA_quiet_candidate	Yes	0.53	2.01	0.095	2	1	2	0.997	CNA_quiet		CNA_quiet	0.095	0.53	2	WT	WT	WT	WT	WT	Mutated	WT	WT	WT	Mutated	WT	WT	WT	WT	WT	WT	WT	WT	WT	WT	WT	WT	WT	WT	WT
14	Yes	24	7	CNA_other	No																CNA_other
16	Yes	13	2	CNA_quiet_candidate	Yes	0.36	0.354	36	17	CNA_other	Yes	0.36	2.02	0.351	17	1	3	0.998	CNA_other		CNA_other	0.351	0.36	17	Mutated	WT	WT	WT	WT	WT	WT	WT	WT	Mutated	WT	WT	Mutated	WT	WT	WT	WT	WT	WT	WT	WT	WT	WT	WT	WT
17	Yes	12	3	CNA_other	No																CNA_other
18	Yes	20	4	CNA_other	No																CNA_other
20	Yes	24	6	CNA_other	No																CNA_other
21	Yes	31	7	CNA_other	No																CNA_other
23	Yes	22	4	Unclear	Yes	0.05	0.335	35	13	CNA_other											CNA_other	0.335	0.05	13
24	Yes	15	3	CNA_other	No																CNA_other
26	Yes	27	5	Unclear	Yes	0.37	0.323	38	16	CNA_other											CNA_other	0.323	0.37	16
27	Yes	13	3	CNA_other	No																CNA_other
28	Yes	22	7	CNA_other	No																CNA_other
29	Yes	0	0	CNA_quiet_candidate	Yes	0.05	0.357	28	10	CNA_other											CNA_other	0.357	0.05	10
30	Yes	8	1	CNA_quiet_candidate	Yes	0.08	0.243	26	6	CNA_other											CNA_other	0.243	0.08	6
31	Yes	7	2	CNA_quiet_candidate	Yes	0.09	0.473	37	17	CNA_other											CNA_other	0.473	0.09	17
32	Yes	3	1	CNA_quiet_candidate	Yes	0.06	0.042	31	3	Exclude											Exclude	0.042	0.06	3
33	Yes	1	0	CNA_quiet_candidate	Yes	0.52	0.183	25	4	CNA_quiet_candidate	Yes	0.52	2.01	0.183	4	1	2	1	CNA_quiet		CNA_quiet	0.183	0.52	4	WT	WT	Mutated	Mutated	WT	WT	WT	WT	WT	WT	WT	WT	WT	WT	WT	WT	WT	WT	WT	WT	WT	WT	WT	WT	WT
34	Yes	15	3	Unclear	Yes	0.06	0.17	31	6	CNA_other											CNA_other	0.17	0.06	6
35	Yes	8	0	CNA_quiet_candidate	Yes	0.32	0.156	24	4	CNA_quiet_candidate	Yes	0.38	2	0.162	4	1	5	0.994	CNA_quiet		CNA_quiet	0.162	0.38	4	WT	WT	WT	Mutated	WT	Mutated	WT	WT	WT	Mutated	WT	WT	Mutated	WT	Mutated	WT	WT	WT	WT	WT	WT	WT	WT	WT	WT
36	Yes	18	2	CNA_quiet_candidate	Yes	0.06	0.086	23	2	CNA_quiet_candidate	Yes	0.38	2	0.08	2	1	7	0.997	CNA_quiet		CNA_quiet	0.08	0.38	2	Mutated	WT	Mutated	Mutated	WT	Mutated	WT	WT	WT	WT	Mutated	WT	Mutated	WT	WT	WT	WT	WT	WT	WT	WT	WT	WT	WT	WT
38	Yes	10	1	CNA_quiet_candidate	Yes	0.17	0.316	41	16	CNA_other											CNA_other	0.316	0.17	16
39	Yes	7	1	CNA_quiet_candidate	Yes	0.11	0.209	29	9	CNA_other											CNA_other	0.209	0.11	9
40	Yes	11	3	CNA_other	No																CNA_other
41	Yes	16	3	Unclear	Yes	1	0	22	0	CNA_quiet_candidate	Yes	0.17	2	0	0	1	4	0.981	CNA_quiet		CNA_quiet	0	0.17	0	WT	Mutated	WT	WT	WT	Mutated	WT	WT	WT	WT	WT	WT	Mutated	WT	Mutated	WT	WT	WT	WT	WT	WT	WT	WT	WT	WT
42	Yes	20	4	CNA_other	No																CNA_other
43	Yes	14	2	CNA_quiet_candidate	Yes	0.18	0.68	45	32	CNA_other											CNA_other	0.68	0.18	32
44	Yes	23	4	CNA_other	No																CNA_other
45	Yes	19	4	CNA_other	No																CNA_other
47	Yes	20	4	Unclear	Yes	0.17	0.566	39	27	CNA_other											CNA_other	0.566	0.17	27
48	Yes	3	0	CNA_quiet_candidate	Yes	0.49	0.038	26	3	CNA_quiet_candidate	Yes	0.7	2.01	0.041	5	1	9	0.999	CNA_quiet		CNA_quiet	0.041	0.7	3	Mutated	Mutated	WT	Mutated	WT	Mutated	WT	WT	WT	Mutated	WT	WT	WT	WT	WT	WT	Mutated	WT	WT	WT	Mutated	WT	WT	WT	Mutated
50	Yes	20	3	CNA_other	No																CNA_other
51	Yes	12	2	CNA_quiet_candidate	Yes	0.27	0.381	31	15	CNA_other											CNA_other	0.381	0.27	15
54	Yes	11	3	CNA_other	No																CNA_other
55	Yes	14	3	CNA_other	No																CNA_other
58	Yes	21	4	CNA_other	No																CNA_other
59	Yes	22	3	CNA_other	No																CNA_other
60	Yes	7	0	CNA_quiet_candidate	Yes	0.11	0.515	36	20	CNA_other											CNA_other	0.515	0.11	20
61	Yes	11	2	CNA_quiet_candidate	Yes	0.08	0.316	35	13	CNA_other											CNA_other	0.316	0.08	13
62	Yes	13	2	CNA_quiet_candidate	Yes	0.25	0.521	43	24	CNA_other	Yes	0.25	2.98	0.527	24	1	2	0.994	CNA_other		CNA_other	0.527	0.25	24	WT	WT	Mutated	WT	Mutated	WT	WT	WT	WT	WT	WT	WT	WT	WT	WT	WT	WT	WT	WT	WT	WT	WT	WT	WT	WT
66	Yes	16	4	CNA_other	No																CNA_other
67	Yes	11	2	CNA_quiet_candidate	Yes	0.1	0.489	48	26	CNA_other											CNA_other	0.489	0.1	26
68	Yes	2	0	CNA_quiet_candidate	Yes	0.23	0.455	38	25	CNA_other											CNA_other	0.455	0.23	25
69	Yes	15	3	Unclear	Yes	0.27	0.253	30	11	CNA_other											CNA_other	0.253	0.27	11
70	Yes	6	1	CNA_quiet_candidate	Yes	0.08	0.192	31	8	CNA_other											CNA_other	0.192	0.08	8
73	Yes	5	0	CNA_quiet_candidate	Yes	0.14	0.125	28	5	CNA_quiet_candidate	Yes	0.35	2	0.123	5	1	3	0.999	CNA_quiet		CNA_quiet	0.123	0.35	5	Mutated	WT	WT	WT	WT	WT	WT	WT	WT	Mutated	WT	WT	WT	WT	WT	WT	WT	WT	WT	WT	WT	WT	WT	WT	WT
74	Yes	11	2	CNA_quiet_candidate	Yes	0.31	0.051	22	1	CNA_quiet_candidate	Yes	0.28	2	0.042	1	1	3	0.398	Exclude	Power_too_low_muts	Exclude	0.042	0.28	1
75	Yes	6	1	CNA_quiet_candidate	Yes	0.1	0.427	45	22	CNA_other											CNA_other	0.427	0.1	22
76	Yes	9	2	CNA_quiet_candidate	Yes	0.72	0.182	22	4	CNA_quiet_candidate	Yes	0.72	2	0.179	4	1	3	0.995	CNA_quiet		CNA_quiet	0.179	0.72	4	WT	WT	WT	WT	WT	Mutated	WT	WT	WT	WT	WT	WT	WT	WT	WT	WT	Mutated	WT	WT	WT	WT	WT	WT	WT	WT
77	Yes	15	1	CNA_quiet_candidate	Yes	0.05	0.075	26	3	CNA_quiet_candidate	Yes	0.09	2	0.079	3	0.942	0	0.007	Exclude	Too_low_cellularity	Exclude	0.079	0.09	3
80	Yes	4	0	CNA_quiet_candidate	Yes	0.16	0.421	46	23	CNA_other											CNA_other	0.421	0.16	23
81	Yes	1	0	CNA_quiet_candidate	Yes	0.15	0.488	37	22	CNA_other											CNA_other	0.488	0.15	22
82	Yes	6	0	CNA_quiet_candidate	Yes	0.05	0.101	24	3	CNA_quiet_candidate	Yes	0.12	2.02	0.103	3	0.976	2	0.661	Exclude	Power_too_low_muts	Exclude	0.103	0.12	3
83	Yes	15	2	CNA_quiet_candidate	Yes	0.11	0.83	44	36	CNA_other											CNA_other	0.83	0.11	36
84	Yes	4	1	CNA_quiet_candidate	Yes	0.05	0.058	25	2	Exclude											Exclude	0.058	0.05	2
85	Yes	0	0	CNA_quiet_candidate	Yes	0.27	0.014	24	1	CNA_quiet_candidate	Yes	0.23	2	0.015	1	1	4	1	CNA_quiet		CNA_quiet	0.015	0.23	1	WT	Mutated	WT	WT	WT	Mutated	WT	WT	WT	WT	WT	WT	WT	WT	WT	Mutated	WT	WT	WT	WT	Mutated	WT	WT	WT	WT
86	Yes	12	1	CNA_quiet_candidate	Yes	0.15	0.583	62	37	CNA_other											CNA_other	0.583	0.15	37
88	Yes	27	5	CNA_other	No																CNA_other
90	Yes	6	2	CNA_quiet_candidate	Yes	0.32	0.667	54	39	CNA_other											CNA_other	0.667	0.32	39
92	Yes	2	0	CNA_quiet_candidate	Yes	0.05	0.215	27	6	CNA_other											CNA_other	0.215	0.05	6
93	Yes	6	0	CNA_quiet_candidate	Yes	1	0	23	0	CNA_quiet_candidate	Yes	1	2	0	0	1	0	0.998	Exclude	No_evidence_of_tumor	Exclude	0	1	0
95	Yes	0	0	CNA_quiet_candidate	Yes	0.1	0.485	28	12	CNA_other											CNA_other	0.485	0.1	12
97	Yes	19	5	Unclear	Yes	0.8	0.145	30	8	CNA_other											CNA_other	0.145	0.8	8
100	Yes	24	4	CNA_other	No																CNA_other
101	Yes	17	3	CNA_other	No																CNA_other
103	Yes	7	2	CNA_quiet_candidate	Yes	0.15	0.68	43	29	CNA_other											CNA_other	0.68	0.15	29
104	Yes	32	6	CNA_other	No																CNA_other
105	Yes	19	6	CNA_other	No																CNA_other
106	Yes	8	1	CNA_quiet_candidate	Yes	0.05	0.131	28	3	Exclude											Exclude	0.131	0.05	3
107	Yes	18	6	CNA_other	No																CNA_other
108	Yes	9	1	CNA_quiet_candidate	Yes	0.29	0.439	35	16	CNA_other											CNA_other	0.439	0.29	16
109	Yes	11	3	CNA_other	No																CNA_other
112	Yes	11	3	CNA_other	No																CNA_other
113	Yes	4	0	CNA_quiet_candidate	Yes	0.09	0.493	25	12	CNA_other											CNA_other	0.493	0.09	12
114	Yes	13	4	CNA_other	No																CNA_other
116	Yes	15	3	Unclear	Yes	0.22	0.276	40	19	CNA_other	Yes	0.35	2	0.27	19	1	3	1	CNA_other		CNA_other	0.27	0.35	19	Mutated	WT	WT	WT	Mutated	WT	WT	WT	WT	WT	WT	Mutated	WT	WT	WT	WT	WT	WT	WT	WT	WT	WT	WT	WT	WT
117	Yes	4	0	CNA_quiet_candidate	Yes	0.05	0.159	30	5	Exclude											Exclude	0.159	0.05	5
118	Yes	13	3	Unclear	Yes	0.15	0.579	34	22	CNA_other											CNA_other	0.579	0.15	22
119	Yes	0	0	CNA_quiet_candidate	Yes	0.05	0.331	36	13	CNA_other											CNA_other	0.331	0.05	13
120	Yes	17	3	CNA_other	No																CNA_other
121	Yes	16	3	Unclear	Yes	0.05	0.037	24	1	Exclude											Exclude	0.037	0.05	1
123	Yes	6	1	CNA_quiet_candidate	Yes	0.32	0.154	25	4	CNA_quiet_candidate	Yes	0.32	2	0.162	4	1	4	0.991	CNA_quiet		CNA_quiet	0.162	0.32	4	WT	Mutated	WT	WT	Mutated	Mutated	WT	WT	WT	WT	WT	WT	WT	WT	WT	WT	WT	WT	WT	WT	WT	WT	WT	WT	WT
124	Yes	15	2	CNA_quiet_candidate	Yes	0.1	0.492	57	31	CNA_other											CNA_other	0.492	0.1	31
126	Yes	18	3	CNA_other	No																CNA_other
128	Yes	16	3	CNA_other	No																CNA_other
130	Yes	12	3	CNA_other	No																CNA_other
131	Yes	18	3	CNA_other	No																CNA_other
132	Yes	12	2	CNA_quiet_candidate	Yes	1	0	22	0	CNA_quiet_candidate	Yes	0.16	2	0	0	1	7	0.994	CNA_quiet		CNA_quiet	0	0.16	0	WT	WT	Mutated	WT	WT	Mutated	WT	WT	WT	Mutated	WT	WT	Mutated	WT	WT	WT	WT	WT	WT	WT	WT	WT	WT	WT	WT
133	Yes	8	1	CNA_quiet_candidate	Yes	1	0	22	0	CNA_quiet_candidate	Yes	0.06	2	0	0	0.879	3	0	Exclude	Too_low_cellularity	Exclude	0	0.06	0
136	Yes	3	1	CNA_quiet_candidate	Yes	0.08	0.171	30	6	CNA_other											CNA_other	0.171	0.08	6
137	Yes	9	2	CNA_quiet_candidate	Yes	0.25	0.629	47	28	CNA_other	Yes	0.25	2.92	0.64	28	0.997	3	0.996	CNA_other		CNA_other	0.64	0.25	28	Mutated	WT	WT	WT	WT	Mutated	WT	WT	WT	Mutated	WT	WT	WT	WT	WT	WT	WT	WT	WT	WT	WT	WT	WT	WT	WT
138	Yes	20	4	CNA_other	No																CNA_other
140	Yes	10	2	CNA_quiet_candidate	Yes	0.32	0.631	42	28	CNA_other											CNA_other	0.631	0.32	28
141	Yes	12	2	CNA_quiet_candidate	Yes	0.2	0.316	48	23	CNA_other											CNA_other	0.316	0.2	23
144	Yes	5	1	CNA_quiet_candidate	Yes	0.16	0.584	86	48	CNA_other											CNA_other	0.584	0.16	48
146	Yes	8	0	CNA_quiet_candidate	Yes	0.15	0.222	30	8	CNA_other											CNA_other	0.222	0.15	8
148	Yes	18	4	Unclear	Yes	0.51	0.306	35	15	CNA_other	Yes	0.51	2.02	0.309	16	1	4	0.999	CNA_other		CNA_other	0.309	0.51	15	WT	Mutated	WT	WT	WT	Mutated	WT	WT	WT	WT	WT	WT	Mutated	WT	WT	WT	WT	WT	WT	WT	WT	WT	Mutated	WT	WT
149	Yes	10	1	CNA_quiet_candidate	Yes	0.17	0.288	29	12	CNA_other											CNA_other	0.288	0.17	12
152	Yes	9	0	CNA_quiet_candidate	Yes	0.19	0.554	36	21	CNA_other											CNA_other	0.554	0.19	21
153	Yes	2	0	CNA_quiet_candidate	Yes	1	0	22	0	CNA_quiet_candidate	Yes	1	2	0	0	1	0	0.999	Exclude	No_evidence_of_tumor	Exclude	0	1	0
157	Yes	10	2	CNA_quiet_candidate	Yes	0.37	0.203	32	11	CNA_other											CNA_other	0.203	0.37	11
160	Yes	20	3	CNA_other	No																CNA_other
162	Yes	5	1	CNA_quiet_candidate	Yes	0.23	0.494	39	23	CNA_other	Yes	0.39	2.12	0.489	23	0.999	3	0.999	CNA_other		CNA_other	0.489	0.39	23	Mutated	WT	WT	WT	WT	Mutated	WT	WT	WT	Mutated	WT	WT	WT	WT	WT	WT	WT	WT	WT	WT	WT	WT	WT	WT	WT
163	Yes	10	2	CNA_quiet_candidate	Yes	0.24	0.638	39	31	CNA_other											CNA_other	0.638	0.24	31
164	Yes	20	2	CNA_quiet_candidate	Yes	0.29	0.688	64	44	CNA_other											CNA_other	0.688	0.29	44
167	Yes	17	4	CNA_other	No																CNA_other
168	Yes	26	7	CNA_other	No																CNA_other
170	Yes	0	0	CNA_quiet_candidate	Yes	1	0	24	0	CNA_quiet_candidate	Yes	1	2	0	0	1	0	1	Exclude	No_evidence_of_tumor	Exclude	0	1	0
171	Yes	24	4	CNA_other	No																CNA_other
172	Yes	11	3	CNA_other	No																CNA_other
174	Yes	14	3	CNA_other	No																CNA_other
175	Yes	24	6	CNA_other	No																CNA_other
176	Yes	14	2	CNA_quiet_candidate	Yes	0.36	0.522	48	32	CNA_other											CNA_other	0.522	0.36	32
177	Yes	10	2	CNA_quiet_candidate	Yes	0.77	0.048	24	1	CNA_quiet_candidate	Yes	0.8	2	0.049	1	1	5	0.997	CNA_quiet		CNA_quiet	0.049	0.8	1	WT	Mutated	Mutated	Mutated	WT	Mutated	WT	WT	WT	Mutated	WT	WT	WT	WT	WT	WT	WT	WT	WT	WT	WT	WT	WT	WT	WT
180	Yes	15	4	CNA_other	No																CNA_other
181	Yes	3	0	CNA_quiet_candidate	Yes	0.15	0.503	29	12	CNA_other											CNA_other	0.503	0.15	12
183	Yes	5	1	CNA_quiet_candidate	Yes	0.1	0.295	34	14	CNA_other											CNA_other	0.295	0.1	14
184	Yes	12	2	CNA_quiet_candidate	Yes	0.23	0.383	29	13	CNA_other											CNA_other	0.383	0.23	13
185	Yes	2	0	CNA_quiet_candidate	Yes	0.11	0.397	33	15	CNA_other											CNA_other	0.397	0.11	15
186	Yes	15	4	CNA_other	No																CNA_other
187	Yes	27	7	CNA_other	No																CNA_other
190	Yes	18	4	CNA_other	No																CNA_other
193	Yes	15	4	CNA_other	No																CNA_other
195	Yes	7	2	CNA_quiet_candidate	Yes	0.35	0.268	46	25	CNA_other											CNA_other	0.268	0.35	25
196	Yes	24	6	CNA_other	No																CNA_other
197	Yes	5	1	CNA_quiet_candidate	Yes	0.06	0.36	37	14	CNA_other											CNA_other	0.36	0.06	14
198	Yes	0	0	CNA_quiet_candidate	Yes	0.38	0.318	28	11	CNA_other	Yes	0.62	3.99	0.327	11	1	5	0.999	CNA_other		CNA_other	0.327	0.62	11	Mutated	WT	WT	WT	Mutated	Mutated	WT	WT	WT	WT	WT	WT	WT	WT	WT	WT	WT	Mutated	WT	WT	WT	WT	WT	WT	WT
199	Yes	11	2	CNA_quiet_candidate	Yes	0.13	0.408	43	21	CNA_other											CNA_other	0.408	0.13	21
200	Yes	8	2	CNA_quiet_candidate	Yes	0.29	0.257	31	13	CNA_other											CNA_other	0.257	0.29	13
202	Yes	6	0	CNA_quiet_candidate	Yes	1	0	22	0	CNA_quiet_candidate	Yes	1	2	0	0	1	0	0.999	Exclude	No_evidence_of_tumor	Exclude	0	1	0
205	Yes	19	3	CNA_other	No																CNA_other
206	Yes	24	5	CNA_other	No																CNA_other
207	Yes	24	6	CNA_other	No																CNA_other
208	Yes	8	1	CNA_quiet_candidate	Yes	0.07	0	24	0	CNA_quiet_candidate	Yes	0.2	2.02	0	0	1	1	0.836	CNA_quiet		CNA_quiet	0	0.2	0	WT	WT	Mutated	WT	WT	WT	WT	WT	WT	WT	WT	WT	WT	WT	WT	WT	WT	WT	WT	WT	WT	WT	WT	WT	WT
209	Yes	15	3	CNA_other	No																CNA_other
211	Yes	7	2	CNA_quiet_candidate	Yes	0.89	0.129	33	10	CNA_other											CNA_other	0.129	0.89	10
212	Yes	12	2	CNA_quiet_candidate	Yes	0.1	0.269	36	12	CNA_other											CNA_other	0.269	0.1	12
213	Yes	6	0	CNA_quiet_candidate	Yes	0.05	0.302	26	8	CNA_other											CNA_other	0.302	0.05	8
214	Yes	4	0	CNA_quiet_candidate	Yes	0.23	0.392	38	17	CNA_other											CNA_other	0.392	0.23	17
215	Yes	1	0	CNA_quiet_candidate	Yes	0.79	0.053	23	1	CNA_quiet_candidate	Yes	0.79	2	0.055	1	1	4	1	CNA_quiet		CNA_quiet	0.055	0.79	1	WT	Mutated	WT	WT	WT	WT	Mutated	Mutated	WT	WT	WT	WT	WT	WT	WT	WT	WT	WT	WT	WT	WT	WT	WT	WT	WT
217	Yes	8	1	CNA_quiet_candidate	Yes	0.24	0.227	31	12	CNA_other	Yes	0.29	1.98	0.239	12	0.996	2	0.893	CNA_other		CNA_other	0.239	0.29	12	Mutated	WT	WT	Mutated	WT	WT	WT	WT	WT	WT	WT	WT	WT	WT	WT	WT	WT	WT	WT	WT	WT	WT	WT	WT	WT
219	Yes	11	3	CNA_other	No																CNA_other
220	Yes	6	2	CNA_quiet_candidate	Yes	0.82	0.11	23	2	CNA_quiet_candidate	Yes	0.82	2	0.112	2	1	2	1	CNA_quiet		CNA_quiet	0.112	0.82	2	WT	WT	WT	Mutated	WT	Mutated	WT	WT	WT	WT	WT	WT	WT	WT	WT	WT	WT	WT	WT	WT	WT	WT	WT	WT	WT
221	Yes	9	1	CNA_quiet_candidate	Yes	0.14	0.283	40	18	CNA_other											CNA_other	0.283	0.14	18
222	Yes	3	0	CNA_quiet_candidate	Yes	1	0	25	0	CNA_quiet_candidate	Yes	0.35	2	0	0	1	1	0.909	CNA_quiet		CNA_quiet	0	0.35	0	Mutated	WT	WT	WT	WT	WT	WT	WT	WT	WT	WT	WT	WT	WT	WT	WT	WT	WT	WT	WT	WT	WT	WT	WT	WT
223	Yes	17	5	CNA_other	No																CNA_other
224	Yes	17	3	CNA_other	No																CNA_other
225	Yes	15	4	CNA_other	No																CNA_other
226	Yes	15	3	CNA_other	No																CNA_other
227	Yes	11	2	CNA_quiet_candidate	Yes	0.7	0.206	36	13	CNA_other											CNA_other	0.206	0.7	13
229	Yes	10	2	CNA_quiet_candidate	Yes	0.21	0.272	42	16	CNA_other	Yes	0.21	2.01	0.268	14	0.997	4	0.998	CNA_other		CNA_other	0.268	0.21	16	Mutated	WT	WT	WT	WT	Mutated	WT	WT	WT	Mutated	WT	WT	WT	WT	Mutated	WT	WT	WT	WT	WT	WT	WT	WT	WT	WT
232	Yes	3	0	CNA_quiet_candidate	Yes	1	0.004	24	1	CNA_quiet_candidate	Yes	1	2.01	0.005	1	1	0	1	Exclude	No_evidence_of_tumor	Exclude	0.005	1	1
236	Yes	5	1	CNA_quiet_candidate	Yes	0.05	0.394	37	17	CNA_other											CNA_other	0.394	0.05	17
237	Yes	7	2	CNA_quiet_candidate	Yes	0.15	0.346	40	18	CNA_other											CNA_other	0.346	0.15	18
239	Yes	14	2	CNA_quiet_candidate	Yes	0.09	0.459	41	21	CNA_other											CNA_other	0.459	0.09	21
241	Yes	15	3	Unclear	Yes	0.57	0.204	29	9	CNA_other	Yes	0.57	2	0.208	8	1	5	0.999	CNA_other		CNA_other	0.208	0.57	9	WT	WT	WT	WT	Mutated	Mutated	WT	WT	WT	WT	WT	WT	Mutated	WT	WT	WT	Mutated	WT	WT	WT	WT	Mutated	WT	WT	WT
242	Yes	7	1	CNA_quiet_candidate	Yes	0.09	0.408	31	15	CNA_other											CNA_other	0.408	0.09	15
246	Yes	8	1	CNA_quiet_candidate	Yes	0.13	0.151	27	6	CNA_other											CNA_other	0.151	0.13	6
248	Yes	8	1	CNA_quiet_candidate	Yes	0.05	0	24	0	Exclude											Exclude	0	0.05	0
249	Yes	27	6	CNA_other	No																CNA_other
250	Yes	18	3	CNA_other	No																CNA_other
251	Yes	7	1	CNA_quiet_candidate	Yes	0.12	0.097	27	4	CNA_quiet_candidate	Yes	0.12	2.02	0.103	4	0.971	2	0.889	CNA_quiet		CNA_quiet	0.103	0.12	4	Mutated	WT	WT	WT	WT	Mutated	WT	WT	WT	WT	WT	WT	WT	WT	WT	WT	WT	WT	WT	WT	WT	WT	WT	WT	WT
252	Yes	23	3	CNA_other	No																CNA_other
253	Yes	0	0	CNA_quiet_candidate	Yes	0.13	0.501	43	24	CNA_other											CNA_other	0.501	0.13	24
254	Yes	9	3	CNA_other	No																CNA_other
255	Yes	14	3	CNA_other	No																CNA_other
257	Yes	14	4	CNA_other	No																CNA_other
258	Yes	17	5	CNA_other	No																CNA_other
259	Yes	14	4	CNA_other	No																CNA_other
260	Yes	4	1	CNA_quiet_candidate	Yes	0.33	0.483	60	30	CNA_other	Yes	0.35	1.85	0.499	32	0.997	3	1	CNA_other		CNA_other	0.499	0.35	30	Mutated	WT	WT	WT	WT	Mutated	WT	WT	WT	WT	WT	WT	WT	WT	Mutated	WT	WT	WT	WT	WT	WT	WT	WT	WT	WT
262	Yes	17	4	CNA_other	No																CNA_other
264	Yes	16	3	CNA_other	No																CNA_other
266	Yes	10	2	CNA_quiet_candidate	Yes	0.57	0.287	34	16	CNA_other											CNA_other	0.287	0.57	16
267	Yes	6	2	CNA_quiet_candidate	Yes	0.1	0.278	32	11	CNA_other											CNA_other	0.278	0.1	11
268	Yes	15	4	CNA_other	No																CNA_other
271	Yes	16	4	CNA_other	No																CNA_other
272	Yes	12	2	CNA_quiet_candidate	Yes	1	0	22	0	CNA_quiet_candidate	Yes	1	2	0	0	1	1	0.996	Exclude	No_evidence_of_tumor	Exclude	0	1	0
280	Yes	3	0	CNA_quiet_candidate	Yes	0.34	0.294	37	18	CNA_other											CNA_other	0.294	0.34	18
281	Yes	15	3	CNA_other	No																CNA_other
282	Yes	26	5	CNA_other	No																CNA_other
283	Yes	16	4	CNA_other	No																CNA_other
286	Yes	5	2	CNA_quiet_candidate	Yes	0.66	0.145	34	10	CNA_other											CNA_other	0.145	0.66	10
287	Yes	11	2	CNA_quiet_candidate	Yes	0.41	0.525	35	19	CNA_other											CNA_other	0.525	0.41	19
289	Yes	11	3	CNA_other	No																CNA_other
290	Yes	12	2	CNA_quiet_candidate	Yes	0.32	0.527	31	18	CNA_other											CNA_other	0.527	0.32	18
291	Yes	15	5	CNA_other	No																CNA_other
296	Yes	6	1	CNA_quiet_candidate	Yes	0.31	0.566	36	25	CNA_other											CNA_other	0.566	0.31	25
299	Yes	4	1	CNA_quiet_candidate	Yes	0.24	0.236	35	12	CNA_other	Yes	0.28	2	0.245	12	1	8	0.997	CNA_other		CNA_other	0.245	0.28	12	Mutated	WT	WT	WT	WT	Mutated	WT	WT	WT	Mutated	WT	WT	Mutated	WT	Mutated	WT	WT	WT	WT	WT	WT	WT	WT	WT	WT
301	Yes	9	2	CNA_quiet_candidate	Yes	0.11	0.423	34	14	CNA_other											CNA_other	0.423	0.11	14
302	Yes	7	2	CNA_quiet_candidate	Yes	0.32	0.698	45	33	CNA_other	Yes	0.32	3.32	0.704	33	0.999	3	0.988	CNA_other		CNA_other	0.704	0.32	33	Mutated	WT	WT	WT	WT	Mutated	WT	WT	WT	WT	WT	WT	WT	WT	WT	WT	WT	WT	WT	WT	WT	WT	WT	WT	WT
303	Yes	11	2	CNA_quiet_candidate	Yes	0.63	0.215	31	10	CNA_other											CNA_other	0.215	0.63	10
304	Yes	17	4	CNA_other	No																CNA_other
307	Yes	5	0	CNA_quiet_candidate	Yes	1	0	22	0	CNA_quiet_candidate	Yes	1	2	0	0	1	0	0.999	Exclude	No_evidence_of_tumor	Exclude	0	1	0
308	Yes	12	3	CNA_other	No																CNA_other
309	Yes	10	2	CNA_quiet_candidate	Yes	0.08	0.302	36	11	CNA_other											CNA_other	0.302	0.08	11
310	Yes	0	0	CNA_quiet_candidate	Yes	0.1	0.058	29	3	CNA_quiet_candidate	Yes	0.1	2.01	0.062	3	0.946	1	0.222	Exclude	Power_too_low_muts	Exclude	0.062	0.1	3
311	Yes	18	5	Unclear	Yes	0.28	0.545	43	27	CNA_other											CNA_other	0.545	0.28	27
312	Yes	11	2	CNA_quiet_candidate	Yes	0.51	0.203	35	12	CNA_other	Yes	0.51	2.02	0.211	12	0.999	3	0.999	CNA_other		CNA_other	0.211	0.51	12	Mutated	WT	WT	WT	WT	WT	WT	WT	WT	WT	WT	WT	Mutated	WT	Mutated	WT	WT	WT	WT	WT	WT	WT	WT	WT	WT
313	Yes	25	6	CNA_other	No																CNA_other
314	Yes	0	0	CNA_quiet_candidate	Yes	1	0	22	0	CNA_quiet_candidate	Yes	1	2	0	0	1	0	0.999	Exclude	No_evidence_of_tumor	Exclude	0	1	0
315	Yes	7	1	CNA_quiet_candidate	Yes	0.17	0.206	23	5	CNA_other											CNA_other	0.206	0.17	5
317	Yes	15	3	CNA_other	No																CNA_other
319	Yes	10	2	CNA_quiet_candidate	Yes	0.1	0.607	39	23	CNA_other											CNA_other	0.607	0.1	23
320	Yes	6	2	CNA_quiet_candidate	Yes	1	0	22	0	CNA_quiet_candidate	Yes	0.074	2	0	0	0.931	3	0.038	Exclude	Power_too_low_muts	Exclude	0	0.074	0
321	Yes	7	2	CNA_quiet_candidate	Yes	0.09	0.049	24	2	CNA_quiet_candidate	Yes	0.22	2.01	0.042	1	1	6	0.992	CNA_quiet		CNA_quiet	0.042	0.22	2	WT	Mutated	Mutated	WT	WT	WT	WT	WT	WT	Mutated	WT	WT	Mutated	WT	WT	WT	WT	WT	WT	WT	WT	WT	WT	WT	WT
322	Yes	1	0	CNA_quiet_candidate	Yes	0.11	0.472	32	17	CNA_other											CNA_other	0.472	0.11	17
323	Yes	12	2	CNA_quiet_candidate	Yes	0.12	0.41	37	18	CNA_other											CNA_other	0.41	0.12	18
324	Yes	22	4	CNA_other	No																CNA_other
325	Yes	0	0	CNA_quiet_candidate	Yes	0.07	0	27	0	Exclude											Exclude	0	0.07	0
326	Yes	23	6	CNA_other	No																CNA_other
328	Yes	18	4	CNA_other	No																CNA_other
331	Yes	8	1	CNA_quiet_candidate	Yes	0.19	0.457	24	10	CNA_other											CNA_other	0.457	0.19	10
332	Yes	6	1	CNA_quiet_candidate	Yes	0.24	0.051	25	4	CNA_quiet_candidate	Yes	0.24	2.03	0.055	4	1	2	0.926	CNA_quiet		CNA_quiet	0.055	0.24	4	WT	Mutated	WT	WT	WT	WT	WT	WT	WT	WT	WT	WT	Mutated	WT	WT	WT	WT	WT	WT	WT	WT	WT	WT	WT	WT
334	Yes	3	0	CNA_quiet_candidate	Yes	1	0	22	0	CNA_quiet_candidate									Exclude	Not_enough_material_for_target_sequencing	Exclude	0	1	0
337	Yes	22	5	CNA_other	No																CNA_other
338	Yes	19	3	CNA_other	No																CNA_other
342	Yes	23	5	CNA_other	No																CNA_other
344	Yes	3	0	CNA_quiet_candidate	Yes	0.15	0.337	40	21	CNA_other											CNA_other	0.337	0.15	21
345	Yes	9	2	CNA_quiet_candidate	Yes	0.15	0.227	42	17	CNA_other											CNA_other	0.227	0.15	17
347	Yes	18	4	CNA_other	No																CNA_other
348	Yes	18	3	CNA_other	No																CNA_other
349	Yes	0	0	CNA_quiet_candidate	Yes	0.07	0.077	22	2	CNA_quiet_candidate	Yes	0.14	2.04	0.08	2	1	0	0.998	CNA_quiet		CNA_quiet	0.08	0.14	2	WT	WT	WT	WT	WT	WT	WT	WT	WT	WT	WT	WT	WT	WT	WT	WT	WT	WT	WT	WT	WT	WT	WT	WT	WT
350	Yes	27	4	CNA_other	No																CNA_other
352	Yes	26	6	CNA_other	No																CNA_other
353	Yes	11	1	CNA_quiet_candidate	Yes	0.12	0.164	35	12	CNA_other											CNA_other	0.164	0.12	12
354	Yes	17	4	CNA_other	No																CNA_other
356	Yes	12	2	CNA_quiet_candidate	Yes	0.15	0.445	47	23	CNA_other											CNA_other	0.445	0.15	23
357	Yes	8	1	CNA_quiet_candidate	Yes	0.17	0.643	50	31	CNA_other											CNA_other	0.643	0.17	31
358	Yes	14	4	CNA_other	No																CNA_other
360	Yes	4	1	CNA_quiet_candidate	Yes	0.52	0.098	28	6	CNA_other	Yes	0.52	2	0.089	6	1	4	1	CNA_other		CNA_other	0.089	0.52	6	WT	Mutated	WT	Mutated	WT	Mutated	WT	WT	WT	WT	WT	WT	WT	WT	WT	WT	Mutated	WT	WT	WT	WT	WT	WT	WT	WT
362	Yes	4	0	CNA_quiet_candidate	Yes	0.08	0.477	33	16	CNA_other											CNA_other	0.477	0.08	16
364	Yes	5	1	CNA_quiet_candidate	Yes	1	0	22	0	CNA_quiet_candidate	Yes	0.5	2	0	0	1	10	0.994	CNA_quiet		CNA_quiet	0	0.5	0	Mutated	Mutated	WT	Mutated	Mutated	Mutated	WT	Mutated	WT	WT	WT	WT	WT	WT	WT	WT	WT	WT	WT	WT	WT	WT	Mutated	WT	Mutated
365	Yes	19	5	CNA_other	No																CNA_other
369	Yes	17	3	Unclear	Yes	0.05	0.057	24	2	Exclude											Exclude	0.057	0.05	2
370	Yes	1	0	CNA_quiet_candidate	Yes	0.18	0.25	37	14	CNA_other											CNA_other	0.25	0.18	14
371	Yes	20	6	CNA_other	No																CNA_other
373	Yes	26	6	CNA_other	No																CNA_other
376	Yes	4	1	CNA_quiet_candidate	Yes	0.16	0.597	43	25	CNA_other											CNA_other	0.597	0.16	25
377	Yes	10	2	CNA_quiet_candidate	Yes	0.34	0.114	31	7	CNA_other											CNA_other	0.114	0.34	7
378	Yes	11	3	CNA_other	No																CNA_other
379	Yes	20	3	CNA_other	No																CNA_other
381	Yes	3	1	CNA_quiet_candidate	Yes	0.18	0.628	39	23	CNA_other											CNA_other	0.628	0.18	23
383	Yes	6	1	CNA_quiet_candidate	Yes	1	0.001	24	1	CNA_quiet_candidate	Yes	0.65	2	0.001	1	1	3	0.997	CNA_quiet		CNA_quiet	0.001	0.65	1	WT	Mutated	WT	Mutated	WT	WT	WT	WT	WT	WT	WT	WT	WT	WT	WT	WT	WT	WT	WT	WT	WT	WT	WT	WT	Mutated
384	Yes	20	5	CNA_other	No																CNA_other
385	Yes	7	1	CNA_quiet_candidate	Yes	0.18	0.239	30	10	CNA_other											CNA_other	0.239	0.18	10
388	Yes	0	0	CNA_quiet_candidate	Yes	0.2	0.51	61	35	CNA_other											CNA_other	0.51	0.2	35
391	Yes	18	5	CNA_other	No																CNA_other
393	Yes	25	5	CNA_other	No																CNA_other
394	Yes	10	2	CNA_quiet_candidate	Yes	0.3	0.698	67	51	CNA_other	Yes	0.38	3.67	0.707	54	1	1	0.995	CNA_other		CNA_other	0.707	0.38	51	Mutated	WT	WT	WT	WT	WT	WT	WT	WT	WT	WT	WT	WT	WT	WT	WT	WT	WT	WT	WT	WT	WT	WT	WT	WT
395	Yes	12	2	CNA_quiet_candidate	Yes	0.29	0.494	67	42	CNA_other											CNA_other	0.494	0.29	42
396	Yes	33	6	CNA_other	No																CNA_other
399	Yes	18	5	CNA_other	No																CNA_other
401	Yes	23	7	CNA_other	No																CNA_other
402	Yes	8	3	CNA_other	No																CNA_other
403	Yes	21	3	CNA_other	No																CNA_other
404	Yes	8	1	CNA_quiet_candidate	Yes	0.19	0.324	50	20	CNA_other											CNA_other	0.324	0.19	20
405	Yes	7	1	CNA_quiet_candidate	Yes	0.43	0.198	22	3	CNA_quiet_candidate	Yes	0.4	2	0.199	3	1	4	0.993	CNA_quiet		CNA_quiet	0.199	0.4	3	WT	WT	WT	WT	WT	WT	WT	WT	WT	WT	Mutated	WT	Mutated	Mutated	Mutated	WT	WT	WT	WT	WT	WT	WT	WT	WT	WT
407	Yes	19	4	CNA_other	No																CNA_other
408	Yes	24	6	CNA_other	No																CNA_other
409	Yes	2	0	CNA_quiet_candidate	Yes	0.17	0.633	45	28	CNA_other											CNA_other	0.633	0.17	28
410	Yes	12	3	CNA_other	No																CNA_other
411	Yes	6	2	CNA_quiet_candidate	Yes	0.72	0.121	30	8	CNA_other											CNA_other	0.121	0.72	8
412	Yes	1	0	CNA_quiet_candidate	Yes	0.17	0.029	24	1	CNA_quiet_candidate	Yes	0.16	2.01	0.032	1	1	10	0.999	CNA_quiet		CNA_quiet	0.032	0.16	1	WT	Mutated	WT	Mutated	WT	Mutated	WT	Mutated	WT	WT	Mutated	WT	Mutated	WT	WT	WT	Mutated	Mutated	WT	WT	Mutated	WT	WT	WT	WT
413	Yes	24	4	CNA_other	No																CNA_other
415	Yes	6	2	CNA_quiet_candidate	Yes	0.61	0.117	26	5	CNA_quiet_candidate	Yes	0.61	2.01	0.125	5	1	4	0.998	CNA_quiet		CNA_quiet	0.125	0.61	5	WT	Mutated	WT	WT	WT	WT	WT	WT	WT	WT	WT	WT	WT	WT	WT	WT	WT	WT	WT	WT	WT	WT	WT	WT	WT
416	Yes	15	3	Unclear	Yes	0.29	0.306	30	13	CNA_other											CNA_other	0.306	0.29	13
418	Yes	0	0	CNA_quiet_candidate	Yes	1	0	23	0	CNA_quiet_candidate	Yes	0.46	2	0	0	1	1	0.999	Exclude	No_evidence_of_tumor	Exclude	0	0.46	0
419	Yes	29	7	CNA_other	No																CNA_other
420	Yes	2	0	CNA_quiet_candidate	Yes	1	0	22	0	CNA_quiet_candidate	Yes	1	2	0	0	1	0	0.997	Exclude	No_evidence_of_tumor	Exclude	0	1	0
421	Yes	3	0	CNA_quiet_candidate	Yes	0.08	0.214	31	12	CNA_other											CNA_other	0.214	0.08	12
422	Yes	21	4	Unclear	Yes	0.31	0.103	22	2	CNA_quiet_candidate	Yes	0.31	1.99	0.097	2	1	8	0.995	CNA_quiet		CNA_quiet	0.097	0.31	2	WT	Mutated	Mutated	WT	WT	Mutated	WT	WT	WT	Mutated	WT	WT	WT	Mutated	WT	WT	Mutated	WT	WT	WT	WT	WT	WT	WT	WT
424	Yes	26	7	CNA_other	No																CNA_other
425	Yes	11	2	CNA_quiet_candidate	Yes	0.26	0.183	35	12	CNA_other											CNA_other	0.183	0.26	12
426	Yes	5	1	CNA_quiet_candidate	Yes	0.08	0.205	28	7	CNA_other											CNA_other	0.205	0.08	7
427	Yes	1	0	CNA_quiet_candidate	Yes	0.31	0.132	28	8	CNA_other											CNA_other	0.132	0.31	8
428	Yes	27	7	CNA_other	No																CNA_other
429	Yes	13	4	CNA_other	No																CNA_other
430	Yes	18	5	CNA_other	No																CNA_other
431	Yes	9	3	CNA_other	No																CNA_other
433	Yes	24	5	CNA_other	No																CNA_other
434	Yes	9	1	CNA_quiet_candidate	Yes	0.14	0.334	38	15	CNA_other											CNA_other	0.334	0.14	15
435	Yes	10	2	CNA_quiet_candidate	Yes	0.32	0.306	33	15	CNA_other											CNA_other	0.306	0.32	15
436	Yes	24	5	CNA_other	No																CNA_other
437	Yes	13	4	CNA_other	No																CNA_other
438	Yes	26	8	CNA_other	No																CNA_other
439	Yes	7	2	CNA_quiet_candidate	Yes	0.23	0.179	40	14	CNA_other											CNA_other	0.179	0.23	14
440	Yes	13	3	CNA_other	No																CNA_other
441	Yes	9	2	CNA_quiet_candidate	Yes	0.16	0.606	50	30	CNA_other											CNA_other	0.606	0.16	30
442	Yes	22	6	CNA_other	No																CNA_other
443	Yes	0	0	CNA_quiet_candidate	Yes	0.05	0.037	26	1	Exclude											Exclude	0.037	0.05	1
444	Yes	27	8	CNA_other	No																CNA_other
445	Yes	27	4	Unclear	Yes	0.05	0.003	25	1	Exclude											Exclude	0.003	0.05	1
446	Yes	0	0	CNA_quiet_candidate	Yes	0.1	0.379	31	13	CNA_other											CNA_other	0.379	0.1	13
447	Yes	0	0	CNA_quiet_candidate	Yes	1	0	22	0	CNA_quiet_candidate	Yes	0.14	2	0	0	1	5	0.973	CNA_quiet		CNA_quiet	0	0.14	0	WT	WT	WT	WT	WT	WT	Mutated	WT	WT	Mutated	WT	Mutated	WT	WT	WT	WT	WT	WT	WT	WT	WT	WT	WT	WT	WT
448	Yes	10	3	CNA_other	No																CNA_other
449	Yes	0	0	CNA_quiet_candidate	Yes	1	0	22	0	CNA_quiet_candidate	Yes	1	2	0	0	1	0	1	Exclude	No_evidence_of_tumor	Exclude	0	1	0
450	Yes	20	5	CNA_other	No																CNA_other
451	Yes	5	1	CNA_quiet_candidate	Yes	0.13	0.302	24	7	CNA_other											CNA_other	0.302	0.13	7
452	Yes	15	4	Unclear	Yes	0.21	0.252	42	17	CNA_other	Yes	0.37	1.98	0.258	17	0.999	2	0.999	CNA_other		CNA_other	0.258	0.37	17	Mutated	WT	WT	WT	WT	WT	WT	WT	WT	WT	WT	WT	Mutated	WT	WT	WT	WT	WT	WT	WT	WT	WT	WT	WT	WT
453	Yes	0	0	CNA_quiet_candidate	Yes	0.18	0.491	43	22	CNA_other											CNA_other	0.491	0.18	22
454	Yes	1	0	CNA_quiet_candidate	Yes	0.05	0.072	25	2	Exclude											Exclude	0.072	0.05	2
455	Yes	0	0	CNA_quiet_candidate	Yes	0.16	0.122	25	5	CNA_quiet_candidate	Yes	0.2	2.04	0.129	5	1	3	0.998	CNA_quiet		CNA_quiet	0.129	0.2	5	Mutated	WT	WT	WT	WT	WT	WT	WT	WT	WT	WT	WT	Mutated	WT	WT	WT	WT	WT	WT	WT	WT	WT	WT	WT	WT
456	Yes	27	4	Unclear	Yes	0.13	0.307	38	17	CNA_other											CNA_other	0.307	0.13	17
458	Yes	25	7	CNA_other	No																CNA_other
459	Yes	18	3	Unclear	Yes	0.1	0.118	24	3	CNA_quiet_candidate	Yes	0.1	2.03	0.125	3	0.958	3	0.88	CNA_quiet		CNA_quiet	0.125	0.1	3	WT	WT	Mutated	WT	WT	Mutated	WT	WT	WT	Mutated	WT	WT	WT	WT	WT	WT	WT	WT	WT	WT	WT	WT	WT	WT	WT
461	Yes	24	5	CNA_other	No																CNA_other
462	Yes	25	7	CNA_other	No																CNA_other
463	Yes	18	4	CNA_other	No																CNA_other
464	Yes	0	0	CNA_quiet_candidate	Yes	1	0	22	0	CNA_quiet_candidate	Yes	1	2	0	0	1	0	1	Exclude	No_evidence_of_tumor	Exclude	0	1	0
466	Yes	8	1	CNA_quiet_candidate	Yes	0.11	0.253	27	8	CNA_other											CNA_other	0.253	0.11	8
467	Yes	11	2	CNA_quiet_candidate	Yes	0.23	0.336	36	13	CNA_other											CNA_other	0.336	0.23	13
468	Yes	8	2	CNA_quiet_candidate	Yes	0.61	0.127	31	7	CNA_other											CNA_other	0.127	0.61	7
470	Yes	20	4	CNA_other	No																CNA_other
473	Yes	11	3	CNA_other	No																CNA_other
477	Yes	7	2	CNA_quiet_candidate	Yes	0.33	0.09	31	5	CNA_quiet_candidate	Yes	0.36	1.99	0.085	5	1	2	0.988	CNA_quiet		CNA_quiet	0.085	0.36	5	Mutated	WT	WT	WT	Mutated	WT	WT	WT	WT	WT	WT	WT	WT	WT	WT	WT	WT	WT	WT	WT	WT	WT	WT	WT	WT
478	Yes	12	1	CNA_quiet_candidate	Yes	0.25	0.471	38	21	CNA_other	Yes	0.47	2	0.491	22	1	3	0.994	CNA_other		CNA_other	0.491	0.47	21	Mutated	WT	WT	WT	WT	WT	WT	WT	WT	WT	WT	WT	Mutated	WT	WT	WT	WT	WT	Mutated	WT	WT	WT	WT	WT	WT
479	Yes	13	3	CNA_other	No																CNA_other
481	Yes	12	3	CNA_other	No																CNA_other
483	Yes	9	1	CNA_quiet_candidate	Yes	0.56	0.027	28	3	CNA_quiet_candidate	Yes	0.56	2	0.029	5	1	8	0.994	CNA_quiet		CNA_quiet	0.029	0.56	3	WT	Mutated	WT	Mutated	WT	WT	WT	WT	Mutated	WT	WT	Mutated	Mutated	WT	WT	WT	WT	WT	WT	WT	WT	WT	Mutated	WT	WT
485	Yes	17	3	CNA_other	No																CNA_other
486	Yes	0	0	CNA_quiet_candidate	Yes	1	0	26	0	CNA_quiet_candidate	Yes	0.43	2	0	0	1	5	1	CNA_quiet		CNA_quiet	0	0.43	0	WT	Mutated	WT	Mutated	WT	Mutated	WT	WT	Mutated	WT	WT	WT	WT	WT	WT	WT	WT	WT	WT	WT	WT	WT	WT	WT	Mutated
487	Yes	8	1	CNA_quiet_candidate	Yes	0.15	0.631	68	41	CNA_other											CNA_other	0.631	0.15	41
488	Yes	0	0	CNA_quiet_candidate	Yes	1	0	22	0	CNA_quiet_candidate	Yes	1	2	0	0	1	0	0.999	Exclude	No_evidence_of_tumor	Exclude	0	1	0
490	Yes	24	5	CNA_other	No																CNA_other
493	Yes	17	5	CNA_other	No																CNA_other
494	Yes	4	0	CNA_quiet_candidate	Yes	0.17	0.68	40	25	CNA_other											CNA_other	0.68	0.17	25
495	Yes	17	4	CNA_other	No																CNA_other
496	Yes	15	4	CNA_other	No																CNA_other
497	Yes	21	3	Unclear	Yes	0.05	0.441	29	14	CNA_other											CNA_other	0.441	0.05	14
499	Yes	1	0	CNA_quiet_candidate	Yes	1	0	25	0	CNA_quiet_candidate	Yes	1	2	0	0	1	0	1	Exclude	No_evidence_of_tumor	Exclude	0	1	0
500	Yes	9	2	CNA_quiet_candidate	Yes	0.1	0.411	44	25	CNA_other											CNA_other	0.411	0.1	25
502	Yes	8	1	CNA_quiet_candidate	Yes	0.54	0.071	23	2	CNA_quiet_candidate	Yes	0.54	2.01	0.064	2	1	6	0.997	CNA_quiet		CNA_quiet	0.064	0.54	2	WT	Mutated	Mutated	WT	WT	Mutated	WT	Mutated	WT	WT	WT	WT	Mutated	WT	WT	WT	WT	WT	WT	WT	WT	WT	WT	WT	WT
503	Yes	11	2	CNA_quiet_candidate	Yes	0.28	0.488	48	29	CNA_other	Yes	0.29	1.95	0.498	29	0.997	1	0.995	CNA_other		CNA_other	0.498	0.29	29	Mutated	WT	WT	WT	WT	WT	WT	WT	WT	WT	WT	WT	WT	WT	WT	WT	WT	WT	WT	WT	WT	WT	WT	WT	WT
504	Yes	5	2	CNA_quiet_candidate	Yes	0.51	0.062	25	3	CNA_quiet_candidate	Yes	0.47	2.01	0.067	3	1	4	0.998	CNA_quiet		CNA_quiet	0.067	0.47	3	WT	Mutated	WT	WT	WT	Mutated	WT	WT	WT	WT	WT	WT	WT	WT	Mutated	Mutated	WT	WT	WT	WT	WT	WT	WT	WT	WT
505	Yes	10	2	CNA_quiet_candidate	Yes	0.78	0.254	38	17	CNA_other	Yes	0.78	1.99	0.267	17	1	4	1	CNA_other		CNA_other	0.267	0.78	17	Mutated	WT	WT	WT	WT	Mutated	WT	WT	WT	Mutated	WT	WT	Mutated	WT	WT	WT	WT	WT	WT	WT	WT	WT	WT	WT	WT
506	Yes	15	3	CNA_other	No																CNA_other
507	Yes	12	4	CNA_other	No																CNA_other
509	Yes	12	4	CNA_other	No																CNA_other
516	Yes	16	4	CNA_other	No																CNA_other
518	Yes	0	0	CNA_quiet_candidate	Yes	1	0	24	0	CNA_quiet_candidate	Yes	0.08	2	0	0	0.931	1	0.968	Exclude	Too_low_cellularity	Exclude	0	0.08	0
534	Yes	14	3	CNA_other	No																CNA_other
535	Yes	1	0	CNA_quiet_candidate	Yes	1	0	24	0	CNA_quiet_candidate	Yes	0.18	2	0	0	1	3	0.374	Exclude	Power_too_low_muts	Exclude	0	0.18	0
536	Yes	3	1	CNA_quiet_candidate	Yes	0.12	0.522	31	16	CNA_other											CNA_other	0.522	0.12	16
537	Yes	29	6	CNA_other	No																CNA_other
538	Yes	11	2	CNA_quiet_candidate	Yes	0.21	0.565	58	38	CNA_other	Yes	0.23	3.01	0.576	40	0.992	2	0.999	CNA_other		CNA_other	0.576	0.23	38	Mutated	WT	WT	WT	WT	WT	WT	WT	WT	Mutated	WT	WT	WT	WT	WT	WT	WT	WT	WT	WT	WT	WT	WT	WT	WT
540	Yes	0	0	CNA_quiet_candidate	Yes	0.42	0.056	25	3	CNA_quiet_candidate	Yes	0.42	2	0.061	3	1	4	1	CNA_quiet		CNA_quiet	0.061	0.42	3	Mutated	WT	WT	WT	WT	WT	WT	WT	WT	WT	WT	Mutated	Mutated	WT	Mutated	WT	WT	WT	WT	WT	WT	WT	WT	WT	WT
541	Yes	12	3	CNA_other	No																CNA_other
542	Yes	7	1	CNA_quiet_candidate	Yes	0.19	0.337	40	18	CNA_other											CNA_other	0.337	0.19	18
543	Yes	2	0	CNA_quiet_candidate	Yes	0.05	0.109	25	3	Exclude											Exclude	0.109	0.05	3
544	Yes	23	5	CNA_other	No																CNA_other
545	Yes	17	4	CNA_other	No																CNA_other
546	Yes	11	3	CNA_other	No																CNA_other
547	Yes	15	3	CNA_other	No																CNA_other
549	Yes	23	4	Unclear	Yes	0.61	0.357	42	20	CNA_other	Yes	0.61	2	0.364	20	1	4	0.999	CNA_other		CNA_other	0.364	0.61	20	Mutated	WT	WT	WT	WT	WT	WT	WT	WT	WT	WT	WT	Mutated	WT	WT	WT	WT	Mutated	WT	WT	WT	Mutated	WT	WT	WT
550	Yes	21	4	CNA_other	No																CNA_other
551	Yes	14	3	CNA_other	No																CNA_other
552	Yes	30	3	CNA_other	No																CNA_other
553	Yes	14	2	CNA_quiet_candidate	Yes	0.05	0	22	0	Exclude											Exclude	0	0.05	0
555	Yes	2	0	CNA_quiet_candidate	Yes	0.06	0.411	36	14	CNA_other											CNA_other	0.411	0.06	14
557	Yes	8	0	CNA_quiet_candidate	Yes	1	0	22	0	CNA_quiet_candidate	Yes	1	2.01	0	0	1	0	0.999	Exclude	No_evidence_of_tumor	Exclude	0	1	0
558	Yes	1	0	CNA_quiet_candidate	Yes	0.08	0.532	38	21	CNA_other											CNA_other	0.532	0.08	21
559	Yes	7	1	CNA_quiet_candidate	Yes	0.49	0.191	36	14	CNA_other											CNA_other	0.191	0.49	14
560	Yes	3	1	CNA_quiet_candidate	Yes	0.14	0.613	42	24	CNA_other											CNA_other	0.613	0.14	24
561	Yes	3	0	CNA_quiet_candidate	Yes	0.05	0.182	30	6	CNA_other											CNA_other	0.182	0.05	6
562	Yes	12	2	CNA_quiet_candidate	Yes	0.21	0.425	30	12	CNA_other	Yes	0.7	2	0.422	12	1	6	0.998	CNA_other		CNA_other	0.422	0.7	12	Mutated	WT	WT	WT	Mutated	Mutated	WT	WT	WT	WT	WT	Mutated	WT	WT	WT	WT	WT	WT	WT	WT	WT	WT	WT	WT	WT
563	Yes	14	3	CNA_other	No																CNA_other
564	Yes	4	1	CNA_quiet_candidate	Yes	0.42	0.197	28	8	CNA_other											CNA_other	0.197	0.42	8
565	Yes	0	0	CNA_quiet_candidate	Yes	0.11	0.651	34	23	CNA_other											CNA_other	0.651	0.11	23
566	Yes	13	3	CNA_other	No																CNA_other
567	Yes	11	2	CNA_quiet_candidate	Yes	0.18	0.466	34	18	CNA_other											CNA_other	0.466	0.18	18
568	Yes	12	3	CNA_other	No																CNA_other
569	Yes	12	3	CNA_other	No																CNA_other
570	Yes	13	3	CNA_other	No																CNA_other
572	Yes	19	5	CNA_other	No																CNA_other
573	Yes	7	0	CNA_quiet_candidate	Yes	0.41	0.259	38	14	CNA_other	Yes	0.52	2.02	0.26	14	1	5	1	CNA_other		CNA_other	0.26	0.52	14	Mutated	WT	WT	WT	Mutated	Mutated	WT	WT	WT	Mutated	WT	WT	Mutated	WT	WT	WT	WT	WT	WT	WT	WT	WT	WT	WT	WT
574	Yes	9	2	CNA_quiet_candidate	Yes	0.27	0.582	28	19	CNA_other	Yes	0.27	2.98	0.589	19	1	3	0.999	CNA_other		CNA_other	0.589	0.27	19	Mutated	WT	WT	Mutated	WT	WT	WT	WT	WT	WT	WT	WT	WT	WT	WT	WT	WT	WT	WT	WT	WT	Mutated	WT	WT	WT
575	Yes	22	4	CNA_other	No																CNA_other
576	Yes	16	3	CNA_other	No																CNA_other
577	Yes	1	0	CNA_quiet_candidate	Yes	0.05	0.036	23	1	Exclude											Exclude	0.036	0.05	1
578	Yes	15	4	CNA_other	No																CNA_other
580	Yes	17	3	CNA_other	No																CNA_other
582	Yes	15	4	CNA_other	No																CNA_other
583	Yes	0	0	CNA_quiet_candidate	Yes	0.05	0.408	29	13	CNA_other											CNA_other	0.408	0.05	13
584	Yes	6	1	CNA_quiet_candidate	Yes	0.22	0.243	27	8	CNA_other											CNA_other	0.243	0.22	8
585	Yes	6	0	CNA_quiet_candidate	Yes	0.13	0.417	31	14	CNA_other											CNA_other	0.417	0.13	14
586	Yes	8	1	CNA_quiet_candidate	Yes	0.77	0.467	47	27	CNA_other											CNA_other	0.467	0.77	27
588	Yes	8	3	CNA_other	No																CNA_other
589	Yes	1	0	CNA_quiet_candidate	Yes	0.06	0.331	34	12	CNA_other											CNA_other	0.331	0.06	12
590	Yes	22	6	CNA_other	No																CNA_other
591	Yes	7	2	CNA_quiet_candidate	Yes	0.11	0.499	45	23	CNA_other											CNA_other	0.499	0.11	23
593	Yes	14	3	CNA_other	No																CNA_other
594	Yes	11	2	CNA_quiet_candidate	Yes	0.21	0.206	37	13	CNA_other	Yes	0.39	2	0.232	16	0.999	3	1	CNA_other		CNA_other	0.232	0.39	13	Mutated	WT	WT	WT	Mutated	WT	WT	WT	WT	Mutated	WT	WT	WT	WT	WT	WT	WT	WT	WT	WT	WT	WT	WT	WT	WT
595	Yes	19	3	CNA_other	No																CNA_other
596	Yes	10	3	CNA_other	No																CNA_other
597	Yes	0	0	CNA_quiet_candidate	Yes	0.75	0.064	24	2	CNA_quiet_candidate	Yes	0.75	2.01	0.068	2	1	8	1	CNA_quiet		CNA_quiet	0.068	0.75	2	WT	Mutated	WT	Mutated	WT	Mutated	WT	Mutated	WT	Mutated	WT	WT	Mutated	WT	WT	WT	Mutated	WT	WT	WT	WT	WT	WT	WT	WT
599	Yes	2	0	CNA_quiet_candidate	Yes	0.17	0.269	39	19	CNA_other											CNA_other	0.269	0.17	19
600	Yes	4	1	CNA_quiet_candidate	Yes	0.35	0.29	34	16	CNA_other	Yes	0.35	2.03	0.294	16	1	4	0.999	CNA_other		CNA_other	0.294	0.35	16	Mutated	WT	WT	WT	Mutated	WT	WT	WT	WT	WT	WT	WT	WT	WT	Mutated	Mutated	WT	WT	WT	WT	WT	WT	WT	WT	WT
601	Yes	3	0	CNA_quiet_candidate	Yes	0.05	0.448	37	15	CNA_other											CNA_other	0.448	0.05	15
602	Yes	15	3	CNA_other	No																CNA_other
603	Yes	2	1	CNA_quiet_candidate	Yes	0.45	0.162	29	8	CNA_other											CNA_other	0.162	0.45	8
604	Yes	22	4	CNA_other	No																CNA_other
606	Yes	8	1	CNA_quiet_candidate	Yes	0.18	0.609	34	20	CNA_other											CNA_other	0.609	0.18	20
607	Yes	8	1	CNA_quiet_candidate	Yes	0.11	0.645	26	14	CNA_other											CNA_other	0.645	0.11	14
608	Yes	0	0	CNA_quiet_candidate	Yes	1	0	25	0	CNA_quiet_candidate	Yes	0.069	2	0	0	0.922	1	0	Exclude	Power_too_low_muts	Exclude	0	0.069	0
609	Yes	17	6	CNA_other	No																CNA_other
611	Yes	18	4	CNA_other	No																CNA_other
612	Yes	0	0	CNA_quiet_candidate	Yes	0.25	0.356	44	18	CNA_other	Yes	0.25	2.02	0.378	18		6	1	CNA_other		CNA_other	0.378	0.25	18	Mutated	WT	WT	WT	WT	Mutated	WT	WT	WT	WT	WT	WT	Mutated	Mutated	WT	WT	WT	WT	WT	WT	WT	WT	WT	WT	WT
613	Yes	9	2	CNA_quiet_candidate	Yes	0.61	0.048	22	1	CNA_quiet_candidate	Yes	0.61	2.01	0.048	1	1	3	0.999	CNA_quiet		CNA_quiet	0.048	0.61	1	WT	WT	WT	Mutated	Mutated	Mutated	WT	WT	WT	WT	WT	WT	WT	WT	WT	WT	WT	WT	WT	WT	WT	WT	WT	WT	WT
614	Yes	10	2	CNA_quiet_candidate	Yes	0.38	0.592	55	38	CNA_other	Yes	0.5	3	0.599	38	1	3	1	CNA_other		CNA_other	0.599	0.5	38	Mutated	WT	WT	WT	WT	Mutated	WT	WT	WT	WT	WT	WT	WT	WT	WT	WT	WT	WT	WT	WT	WT	WT	WT	WT	Mutated
615	Yes	8	1	CNA_quiet_candidate	Yes	0.08	0.355	37	16	CNA_other											CNA_other	0.355	0.08	16
616	Yes	0	0	CNA_quiet_candidate	Yes	0.46	0.048	24	1	CNA_quiet_candidate	Yes	0.46	2.01	0.048	1	1	4	0.999	CNA_quiet		CNA_quiet	0.048	0.46	1	WT	WT	WT	WT	WT	Mutated	WT	WT	WT	WT	WT	Mutated	Mutated	WT	WT	WT	WT	Mutated	WT	WT	WT	WT	WT	WT	WT
617	Yes	6	2	CNA_quiet_candidate	Yes	0.2	0.813	48	36	CNA_other											CNA_other	0.813	0.2	36
618	Yes	7	2	CNA_quiet_candidate	Yes	0.25	0.534	42	28	CNA_other	Yes	0.52	1.9	0.557	28	1	4	1	CNA_other		CNA_other	0.557	0.52	28	Mutated	WT	WT	WT	Mutated	Mutated	WT	WT	WT	WT	WT	WT	WT	Mutated	WT	WT	WT	WT	WT	WT	WT	WT	WT	WT	WT
619	Yes	20	5	CNA_other	No																CNA_other
620	Yes	10	1	CNA_quiet_candidate	Yes	0.26	0.509	55	28	CNA_other	Yes	0.3	3.05	0.505	28	0.997	3	0.991	CNA_other		CNA_other	0.505	0.3	28	Mutated	WT	WT	WT	WT	Mutated	WT	Mutated	WT	WT	WT	WT	WT	WT	WT	WT	WT	WT	WT	WT	WT	WT	WT	WT	WT
621	Yes	7	2	CNA_quiet_candidate	Yes	0.33	0.615	52	34	CNA_other											CNA_other	0.615	0.33	34
622	Yes	3	1	CNA_quiet_candidate	Yes	0.09	0.594	37	22	CNA_other											CNA_other	0.594	0.09	22
623	Yes	25	7	CNA_other	No																CNA_other
624	Yes	3	1	CNA_quiet_candidate	Yes	0.15	0.562	46	28	CNA_other											CNA_other	0.562	0.15	28
625	Yes	1	0	CNA_quiet_candidate	Yes	0.2	0.402	57	30	CNA_other	Yes	0.2	2	0.425	27	0.997	5	0.998	CNA_other		CNA_other	0.425	0.2	30	Mutated	WT	WT	WT	WT	WT	WT	WT	WT	WT	WT	WT	Mutated	WT	Mutated	WT	WT	WT	WT	WT	WT	WT	WT	WT	Mutated
626	Yes	22	5	Unclear	Yes	0.12	0.443	35	16	CNA_other											CNA_other	0.443	0.12	16
627	Yes	16	3	Unclear	Yes	0.2	0.222	35	11	CNA_other											CNA_other	0.222	0.2	11
633	Yes	0	0	CNA_quiet_candidate	Yes	0.05	0.117	31	5	Exclude											Exclude	0.117	0.05	5
634	Yes	0	0	CNA_quiet_candidate	Yes	0.05	0.02	29	2	Exclude											Exclude	0.02	0.05	2
635	Yes	19	3	CNA_other	No																CNA_other
636	Yes	15	4	CNA_other	No																CNA_other
637	Yes	9	1	CNA_quiet_candidate	Yes	0.33	0.4	52	27	CNA_other	Yes	0.33	1.99	0.401	27	1	2	0.999	CNA_other		CNA_other	0.401	0.33	27	Mutated	WT	WT	WT	WT	WT	WT	WT	WT	WT	WT	WT	WT	WT	WT	WT	WT	WT	WT	WT	Mutated	WT	WT	WT	WT
638	Yes	4	1	CNA_quiet_candidate	Yes	0.25	0.516	33	13	CNA_other											CNA_other	0.516	0.25	13
639	Yes	7	1	CNA_quiet_candidate	Yes	0.05	0.383	34	12	CNA_other											CNA_other	0.383	0.05	12
640	Yes	0	0	CNA_quiet_candidate	Yes	0.11	0.077	24	2	CNA_quiet_candidate	Yes	0.28	2.01	0.079	2	1	6	0.999	CNA_quiet		CNA_quiet	0.079	0.28	2	WT	WT	WT	WT	WT	Mutated	WT	Mutated	WT	WT	WT	WT	Mutated	Mutated	WT	WT	WT	WT	WT	WT	WT	WT	WT	WT	WT
641	Yes	0	0	CNA_quiet_candidate	Yes	0.17	0.262	29	9	CNA_other											CNA_other	0.262	0.17	9
642	Yes	10	2	CNA_quiet_candidate	Yes	0.07	0.481	32	17	CNA_other											CNA_other	0.481	0.07	17
643	Yes	14	3	CNA_other	No																CNA_other
644	Yes	18	3	CNA_other	No																CNA_other
645	Yes	8	1	CNA_quiet_candidate	Yes	0.27	0.458	50	31	CNA_other											CNA_other	0.458	0.27	31
646	Yes	0	0	CNA_quiet_candidate	Yes	1	0	22	0	CNA_quiet_candidate	Yes	0.18	2	0	0	1	1	0.999	CNA_quiet		CNA_quiet	0	0.18	0	WT	WT	WT	WT	WT	WT	Mutated	WT	WT	WT	WT	WT	WT	WT	WT	WT	WT	WT	WT	WT	WT	WT	WT	WT	WT
647	Yes	27	6	CNA_other	No																CNA_other
648	Yes	4	0	CNA_quiet_candidate	Yes	0.41	0.263	74	35	CNA_other	Yes	0.41	2.02	0.283	35	1	3	1	CNA_other		CNA_other	0.283	0.41	35	Mutated	WT	WT	WT	Mutated	Mutated	WT	WT	WT	WT	WT	WT	WT	WT	WT	WT	WT	WT	WT	WT	WT	WT	WT	WT	WT
649	Yes	4	1	CNA_quiet_candidate	Yes	0.16	0.412	41	19	CNA_other											CNA_other	0.412	0.16	19
650	Yes	19	5	CNA_other	No																CNA_other
651	Yes	11	1	CNA_quiet_candidate	Yes	0.05	0.093	24	2	Exclude											Exclude	0.093	0.05	2
652	Yes	10	2	CNA_quiet_candidate	Yes	0.28	0.586	36	22	CNA_other											CNA_other	0.586	0.28	22
653	Yes	20	4	CNA_other	No																CNA_other
654	Yes	15	3	CNA_other	No																CNA_other
655	Yes	19	5	CNA_other	No																CNA_other
657	Yes	0	0	CNA_quiet_candidate	Yes	0.13	0.482	31	15	CNA_other											CNA_other	0.482	0.13	15
658	Yes	13	3	CNA_other	No																CNA_other
659	Yes	15	3	CNA_other	No																CNA_other
660	Yes	20	5	CNA_other	No																CNA_other
661	Yes	23	6	CNA_other	No																CNA_other
663	Yes	18	5	CNA_other	No																CNA_other
664	Yes	17	3	CNA_other	No																CNA_other
665	Yes	0	0	CNA_quiet_candidate	Yes	0.08	0.366	40	17	CNA_other											CNA_other	0.366	0.08	17
666	Yes	4	1	CNA_quiet_candidate	Yes	0.15	0.367	38	21	CNA_other											CNA_other	0.367	0.15	21
667	Yes	7	2	CNA_quiet_candidate	Yes	0.52	0.342	54	23	CNA_other											CNA_other	0.342	0.52	23
668	Yes	8	2	CNA_quiet_candidate	Yes	0.62	0.238	31	12	CNA_other	Yes	0.62	2	0.251	13	1	9	1	CNA_other		CNA_other	0.251	0.62	12	Mutated	Mutated	WT	Mutated	Mutated	Mutated	WT	WT	WT	Mutated	Mutated	WT	Mutated	WT	WT	WT	WT	WT	WT	WT	WT	WT	WT	WT	WT
669	Yes	10	2	CNA_quiet_candidate	Yes	0.32	0.774	49	38	CNA_other											CNA_other	0.774	0.32	38
670	Yes	0	0	CNA_quiet_candidate	Yes	1	0	24	0	CNA_quiet_candidate	Yes	0.7	2	0	0	1	3	1	CNA_quiet		CNA_quiet	0	0.7	0	WT	WT	WT	WT	WT	Mutated	WT	WT	WT	Mutated	WT	WT	Mutated	WT	WT	WT	WT	WT	WT	WT	WT	WT	WT	WT	WT
671	Yes	0	0	CNA_quiet_candidate	Yes	0.06	0.051	25	1	CNA_quiet_candidate	Yes	0.22	2	0.042	1	1	5	0.998	CNA_quiet		CNA_quiet	0.042	0.22	1	Mutated	Mutated	WT	WT	WT	Mutated	WT	Mutated	Mutated	WT	WT	WT	WT	WT	WT	WT	WT	WT	WT	WT	WT	WT	WT	WT	WT
672	Yes	14	1	CNA_quiet_candidate	Yes	0.74	0.5	40	22	CNA_other											CNA_other	0.5	0.74	22
673	Yes	10	2	CNA_quiet_candidate	Yes	0.26	0.218	36	12	CNA_other	Yes	0.45	1.9	0.273	12	1	5	0.999	CNA_other		CNA_other	0.273	0.45	12	Mutated	WT	WT	Mutated	WT	WT	WT	WT	WT	Mutated	WT	WT	Mutated	WT	WT	WT	WT	WT	WT	WT	WT	WT	WT	WT	WT
674	Yes	5	0	CNA_quiet_candidate	Yes	0.06	0.162	27	5	Exclude											Exclude	0.162	0.06	5
678	Yes	12	3	CNA_other	No																CNA_other
679	Yes	14	3	CNA_other	No																CNA_other
680	Yes	0	0	CNA_quiet_candidate	Yes	0.12	0.193	33	8	CNA_other											CNA_other	0.193	0.12	8
681	Yes	0	0	CNA_quiet_candidate	Yes	0.05	0.099	29	5	Exclude											Exclude	0.099	0.05	5
682	Yes	1	0	CNA_quiet_candidate	Yes	0.05	0.046	28	2	Exclude											Exclude	0.046	0.05	2
685	Yes	5	2	CNA_quiet_candidate	Yes	0.14	0.425	32	15	CNA_other											CNA_other	0.425	0.14	15
686	Yes	9	1	CNA_quiet_candidate	Yes	0.26	0.356	39	18	CNA_other											CNA_other	0.356	0.26	18
688	Yes	5	0	CNA_quiet_candidate	Yes	0.05	0.206	33	10	CNA_other											CNA_other	0.206	0.05	10
690	Yes	12	3	CNA_other	No																CNA_other
691	Yes	0	0	CNA_quiet_candidate	Yes	0.35	0.063	23	3	CNA_quiet_candidate	Yes	0.69	2	0.066	3	1	6	0.999	CNA_quiet		CNA_quiet	0.066	0.69	3	WT	WT	Mutated	WT	WT	Mutated	WT	WT	WT	Mutated	WT	WT	Mutated	WT	WT	WT	WT	WT	WT	WT	WT	WT	WT	WT	WT
692	Yes	2	1	CNA_quiet_candidate	Yes	0.07	0.368	43	20	CNA_other											CNA_other	0.368	0.07	20
694	Yes	19	3	CNA_other	No																CNA_other
695	Yes	1	0	CNA_quiet_candidate	Yes	1	0	26	0	CNA_quiet_candidate	Yes	0.5	2	0	0	1	1	0.999	CNA_quiet		CNA_quiet	0	0.5	0	WT	WT	WT	WT	Mutated	WT	WT	WT	WT	WT	WT	WT	WT	WT	WT	WT	WT	WT	WT	WT	WT	WT	WT	WT	WT
696	Yes	21	5	CNA_other	No																CNA_other
697	Yes	0	0	CNA_quiet_candidate	Yes	0.05	0.051	23	2	CNA_quiet_candidate	Yes	0.38	2.01	0.053	2	1	8	1	CNA_quiet		CNA_quiet	0.053	0.38	2	WT	Mutated	WT	WT	WT	WT	WT	WT	WT	Mutated	WT	WT	Mutated	Mutated	WT	Mutated	WT	WT	WT	WT	WT	WT	WT	WT	WT
698	Yes	3	0	CNA_quiet_candidate	Yes	0.08	0.372	31	11	CNA_other											CNA_other	0.372	0.08	11
699	Yes	0	0	CNA_quiet_candidate	Yes	1	0	22	0	CNA_quiet_candidate	Yes	0.76	2	0	0	1	7	0.999	CNA_quiet		CNA_quiet	0	0.76	0	WT	Mutated	WT	WT	Mutated	Mutated	Mutated	WT	WT	Mutated	WT	WT	Mutated	WT	WT	WT	WT	WT	WT	WT	WT	WT	WT	WT	WT
700	Yes	10	2	CNA_quiet_candidate	Yes	0.18	0.186	30	8	CNA_other											CNA_other	0.186	0.18	8
701	Yes	11	0	CNA_quiet_candidate	Yes	0.05	0.032	28	2	Exclude											Exclude	0.032	0.05	2
702	Yes	13	3	CNA_other	No																CNA_other
703	Yes	8	1	CNA_quiet_candidate	Yes	0.85	0.001	23	1	CNA_quiet_candidate	Yes	0.69	2	0	0	1	4	0.996	CNA_quiet		CNA_quiet	0	0.69	1	WT	WT	WT	WT	WT	Mutated	WT	WT	WT	WT	WT	WT	WT	WT	Mutated	WT	WT	WT	WT	WT	WT	WT	WT	WT	WT
704	Yes	11	2	CNA_quiet_candidate	Yes	0.24	0.626	56	39	CNA_other	Yes	0.24	3.1	0.622	39	0.996	4	0.998	CNA_other		CNA_other	0.622	0.24	39	Mutated	WT	WT	WT	Mutated	WT	WT	WT	WT	Mutated	WT	WT	WT	WT	WT	WT	WT	WT	WT	WT	WT	WT	Mutated	WT	WT
705	Yes	2	0	CNA_quiet_candidate	Yes	0.27	0.25	35	13	CNA_other	Yes	0.27	1.98	0.264	13	0.999	4	0.999	CNA_other		CNA_other	0.264	0.27	13	Mutated	WT	WT	WT	WT	Mutated	WT	WT	WT	WT	WT	WT	Mutated	WT	WT	WT	WT	WT	WT	WT	WT	WT	WT	WT	WT
706	Yes	13	3	CNA_other	No																CNA_other
707	Yes	5	1	CNA_quiet_candidate	Yes	0.11	0.266	43	18	CNA_other											CNA_other	0.266	0.11	18
708	Yes	0	0	CNA_quiet_candidate	Yes	0.05	0.125	36	4	Exclude											Exclude	0.125	0.05	4
709	Yes	5	1	CNA_quiet_candidate	Yes	0.58	0.159	30	8	CNA_other											CNA_other	0.159	0.58	8
710	Yes	9	0	CNA_quiet_candidate	Yes	0.35	0.006	23	1	CNA_quiet_candidate	Yes	0.35	2	0.007	1	1	3	0.981	CNA_quiet		CNA_quiet	0.007	0.35	1	WT	Mutated	WT	WT	WT	WT	WT	WT	WT	WT	WT	WT	Mutated	WT	WT	WT	WT	WT	WT	WT	WT	WT	WT	WT	WT
711	Yes	7	3	CNA_other	No																CNA_other
712	Yes	1	0	CNA_quiet_candidate	Yes	0.17	0.472	38	20	CNA_other											CNA_other	0.472	0.17	20
713	Yes	13	4	CNA_other	No																CNA_other
714	Yes	12	2	CNA_quiet_candidate	Yes	0.17	0.702	40	26	CNA_other											CNA_other	0.702	0.17	26
715	Yes	1	0	CNA_quiet_candidate	Yes	0.05	0.103	31	5	Exclude											Exclude	0.103	0.05	5
716	Yes	10	1	CNA_quiet_candidate	Yes	0.31	0.22	35	13	CNA_other											CNA_other	0.22	0.31	13
717	Yes	7	2	CNA_quiet_candidate	Yes	0.65	0.231	30	10	CNA_other	Yes	0.65	2	0.247	10	0.998	8	1	CNA_other		CNA_other	0.247	0.65	10	Mutated	Mutated	WT	WT	Mutated	Mutated	WT	WT	WT	WT	WT	WT	Mutated	WT	WT	WT	WT	WT	WT	WT	WT	WT	WT	WT	WT
718	Yes	0	0	CNA_quiet_candidate	Yes	1	0	24	0	CNA_quiet_candidate	Yes	0.043	2	0	0	0	1	0	Exclude	Power_too_low_muts	Exclude	0	0.043	0
720	Yes	0	0	CNA_quiet_candidate	Yes	0.05	0.089	25	3	Exclude											Exclude	0.089	0.05	3
721	Yes	20	4	CNA_other	No																CNA_other
722	Yes	0	0	CNA_quiet_candidate	Yes	0.05	0.082	29	3	Exclude											Exclude	0.082	0.05	3
723	Yes	0	0	CNA_quiet_candidate	Yes	1	0.003	27	1	CNA_quiet_candidate	Yes	0.16	2	0.003	1	1	5	0.997	CNA_quiet		CNA_quiet	0.003	0.16	1	WT	Mutated	WT	WT	WT	Mutated	WT	WT	WT	Mutated	WT	Mutated	WT	Mutated	WT	WT	WT	WT	WT	WT	WT	WT	WT	WT	WT
724	Yes	15	2	CNA_quiet_candidate	Yes	0.25	0.053	24	1	CNA_quiet_candidate	Yes	0.25	2.01	0.055	1	1	3	0.922	CNA_quiet		CNA_quiet	0.055	0.25	1	Mutated	WT	WT	WT	WT	WT	WT	Mutated	WT	WT	WT	WT	WT	WT	WT	WT	WT	WT	WT	WT	WT	WT	WT	WT	WT
725	Yes	16	3	CNA_other	No																CNA_other
727	Yes	15	4	CNA_other	No																CNA_other
729	Yes	3	0	CNA_quiet_candidate	Yes	0.2	0.139	28	7	CNA_other											CNA_other	0.139	0.2	7
730	Yes	19	4	Unclear	Yes	0.2	0.75	72	50	CNA_other											CNA_other	0.75	0.2	50
731	Yes	15	3	CNA_other	No																CNA_other
732	Yes	18	4	CNA_other	No																CNA_other
733	Yes	9	3	CNA_other	No																CNA_other
734	Yes	6	1	CNA_quiet_candidate	Yes	0.11	0.101	22	3	CNA_quiet_candidate	Yes	0.24	2	0.099	3	1	9	0.999	CNA_quiet		CNA_quiet	0.099	0.24	3	WT	WT	WT	Mutated	WT	Mutated	WT	Mutated	WT	WT	Mutated	Mutated	WT	WT	WT	Mutated	WT	WT	WT	WT	WT	WT	WT	WT	WT
735	Yes	24	5	CNA_other	No																CNA_other
736	Yes	4	0	CNA_quiet_candidate	Yes	0.18	0.332	40	14	CNA_other											CNA_other	0.332	0.18	14
737	Yes	17	3	CNA_other	No																CNA_other
739	Yes	1	0	CNA_quiet_candidate	Yes	0.2	0.414	42	21	CNA_other											CNA_other	0.414	0.2	21
741	Yes	15	3	Unclear	Yes	0.07	0.505	43	21	CNA_other											CNA_other	0.505	0.07	21
742	Yes	20	4	CNA_other	No																CNA_other
743	Yes	0	0	CNA_quiet_candidate	Yes	0.37	0.012	22	1	CNA_quiet_candidate	Yes	0.4	2.01	0.012	1	1	8	0.998	CNA_quiet		CNA_quiet	0.012	0.4	1	WT	Mutated	WT	Mutated	Mutated	Mutated	WT	WT	WT	Mutated	WT	WT	WT	Mutated	WT	WT	WT	WT	WT	WT	WT	WT	WT	WT	WT
744	Yes	13	3	CNA_other	No																CNA_other
745	Yes	12	3	CNA_other	No																CNA_other
746	Yes	1	0	CNA_quiet_candidate	Yes	0.05	0.014	24	1	CNA_quiet_candidate	Yes	0.23	2	0.014	1	1	4	0.999	CNA_quiet		CNA_quiet	0.014	0.23	1	WT	WT	WT	WT	WT	Mutated	WT	WT	WT	WT	WT	WT	WT	WT	Mutated	WT	WT	Mutated	WT	WT	WT	WT	WT	WT	WT
747	Yes	3	1	CNA_quiet_candidate	Yes	0.09	0.226	26	7	CNA_other											CNA_other	0.226	0.09	7
748	Yes	1	0	CNA_quiet_candidate	Yes	0.27	0.188	33	12	CNA_other											CNA_other	0.188	0.27	12
749	Yes	7	2	CNA_quiet_candidate	Yes	0.17	0.155	26	5	CNA_quiet_candidate	Yes	0.28	2	0.152	5	1	3	0.648	Exclude	Power_too_low_muts	Exclude	0.152	0.28	5
750	Yes	15	3	CNA_other	No																CNA_other
751	Yes	10	3	CNA_other	No																CNA_other
753	Yes	16	3	CNA_other	No																CNA_other
754	Yes	18	3	CNA_other	No																CNA_other
755	Yes	22	5	CNA_other	No																CNA_other
756	Yes	17	4	CNA_other	No																CNA_other
758	Yes	5	1	CNA_quiet_candidate	Yes	0.11	0.656	32	21	CNA_other											CNA_other	0.656	0.11	21
759	Yes	24	6	CNA_other	No																CNA_other
761	Yes	0	0	CNA_quiet_candidate	Yes	1	0	24	0	CNA_quiet_candidate	Yes	1	2	0	0	1	0	1	Exclude	No_evidence_of_tumor	Exclude	0	1	0
763	Yes	2	0	CNA_quiet_candidate	Yes	0.12	0.057	27	3	CNA_quiet_candidate	Yes	0.69	2	0.053	3	1	5	0.999	CNA_quiet		CNA_quiet	0.053	0.69	3	Mutated	WT	WT	Mutated	Mutated	Mutated	WT	WT	WT	WT	WT	WT	WT	Mutated	WT	WT	WT	WT	WT	WT	WT	WT	WT	WT	WT
764	Yes	0	0	CNA_quiet_candidate	Yes	0.12	0.542	53	33	CNA_other											CNA_other	0.542	0.12	33
765	Yes	5	1	CNA_quiet_candidate	Yes	1	0	22	0	CNA_quiet_candidate	Yes	1	2.01	0	0	1	0	0.999	Exclude	No_evidence_of_tumor	Exclude	0	1	0
766	Yes	22	5	CNA_other	No																CNA_other
767	Yes	4	1	CNA_quiet_candidate	Yes	0.11	0.457	33	14	CNA_other											CNA_other	0.457	0.11	14
769	Yes	19	4	CNA_other	No																CNA_other
770	Yes	12	3	CNA_other	No																CNA_other
771	Yes	10	1	CNA_quiet_candidate	Yes	0.12	0.105	32	6	CNA_other											CNA_other	0.105	0.12	6
772	Yes	1	0	CNA_quiet_candidate	Yes	0.1	0.025	28	1	CNA_quiet_candidate	Yes	0.09	2.03	0	0	0.954	1	0.987	Exclude	Too_low_cellularity	Exclude	0	0.09	1
774	Yes	4	2	CNA_quiet_candidate	Yes	0.14	0.208	47	20	CNA_other											CNA_other	0.208	0.14	20
775	Yes	13	2	CNA_quiet_candidate	Yes	0.16	0.589	44	30	CNA_other											CNA_other	0.589	0.16	30
776	Yes	12	2	CNA_quiet_candidate	Yes	0.36	0.381	59	32	CNA_other	Yes	0.36	2.01	0.4	29	1	2	0.994	CNA_other		CNA_other	0.4	0.36	32	Mutated	WT	WT	WT	WT	WT	WT	WT	WT	WT	WT	WT	WT	WT	Mutated	WT	WT	WT	WT	WT	WT	WT	WT	WT	WT
777	Yes	18	5	CNA_other	No																CNA_other
778	Yes	0	0	CNA_quiet_candidate	Yes	0.05	0.146	27	5	Exclude											Exclude	0.146	0.05	5
779	Yes	25	5	CNA_other	No																CNA_other
781	Yes	26	6	CNA_other	No																CNA_other
782	Yes	2	1	CNA_quiet_candidate	Yes	0.05	0.1	29	3	Exclude											Exclude	0.1	0.05	3
783	Yes	5	2	CNA_quiet_candidate	Yes	0.4	0.265	37	17	CNA_other	Yes	0.4	2.01	0.285	17	1	7	1	CNA_other		CNA_other	0.285	0.4	17	Mutated	Mutated	WT	WT	Mutated	Mutated	WT	WT	WT	Mutated	WT	WT	WT	WT	WT	WT	WT	WT	WT	WT	WT	WT	WT	WT	WT
784	Yes	6	2	CNA_quiet_candidate	Yes	0.58	0.191	39	17	CNA_other											CNA_other	0.191	0.58	17
785	Yes	13	1	CNA_quiet_candidate	Yes	0.32	0.302	50	22	CNA_other											CNA_other	0.302	0.32	22
786	Yes	8	1	CNA_quiet_candidate	Yes	0.4	0.034	24	2	CNA_quiet_candidate	Yes	0.34	2.01	0.038	2	1	6	0.993	CNA_quiet		CNA_quiet	0.038	0.34	2	WT	Mutated	WT	Mutated	WT	Mutated	Mutated	WT	WT	Mutated	WT	WT	WT	WT	Mutated	WT	WT	WT	WT	WT	WT	WT	WT	WT	WT
788	Yes	10	1	CNA_quiet_candidate	Yes	0.11	0.314	35	16	CNA_other											CNA_other	0.314	0.11	16
789	Yes	14	4	CNA_other	No																CNA_other
790	Yes	8	2	CNA_quiet_candidate	Yes	0.45	0.241	32	12	CNA_other	Yes	0.73	2	0.25	12	1	4	1	CNA_other		CNA_other	0.25	0.73	12	Mutated	WT	WT	WT	WT	WT	WT	Mutated	WT	WT	WT	WT	WT	WT	WT	WT	WT	Mutated	WT	WT	WT	WT	WT	WT	WT
791	Yes	15	4	CNA_other	No																CNA_other
794	Yes	14	4	CNA_other	No																CNA_other
795	Yes	18	4	CNA_other	No																CNA_other
796	Yes	10	2	CNA_quiet_candidate	Yes	0.09	0.279	40	13	CNA_other											CNA_other	0.279	0.09	13
797	Yes	9	3	CNA_other	No																CNA_other
798	Yes	24	7	CNA_other	No																CNA_other
799	Yes	0	0	CNA_quiet_candidate	Yes	1	0	22	0	CNA_quiet_candidate	Yes	1	2	0	0	1	1	0.999	Exclude	No_evidence_of_tumor	Exclude	0	1	0
800	Yes	2	0	CNA_quiet_candidate	Yes	0.3	0.152	33	9	CNA_other											CNA_other	0.152	0.3	9
801	Yes	16	6	CNA_other	No																CNA_other
802	Yes	0	0	CNA_quiet_candidate	Yes	0.07	0.014	32	2	Exclude											Exclude	0.014	0.07	2
803	Yes	23	5	CNA_other	No																CNA_other
804	Yes	0	0	CNA_quiet_candidate	Yes	1	0	22	0	CNA_quiet_candidate	Yes	0.42	2	0	0	1	2	0.999	CNA_quiet		CNA_quiet	0	0.42	0	WT	WT	Mutated	WT	Mutated	WT	WT	WT	WT	WT	WT	WT	WT	WT	WT	WT	WT	WT	WT	WT	WT	WT	WT	WT	WT
805	Yes	20	4	CNA_other	No																CNA_other
806	Yes	5	0	CNA_quiet_candidate	Yes	0.38	0.019	24	1	CNA_quiet_candidate	Yes	0.5	2	0.006	2	1	4	0.996	CNA_quiet		CNA_quiet	0.006	0.5	1	WT	Mutated	WT	WT	Mutated	WT	WT	WT	WT	WT	WT	WT	Mutated	WT	WT	WT	WT	WT	WT	WT	WT	WT	WT	WT	Mutated
807	Yes	6	1	CNA_quiet_candidate	Yes	0.58	0.164	25	4	CNA_quiet_candidate	Yes	0.58	2.02	0.162	4	1	11	0.998	CNA_quiet		CNA_quiet	0.162	0.58	4	Mutated	Mutated	WT	WT	WT	Mutated	WT	WT	WT	Mutated	Mutated	WT	Mutated	WT	WT	Mutated	Mutated	WT	WT	WT	WT	Mutated	WT	WT	WT
808	Yes	10	2	CNA_quiet_candidate	Yes	0.21	0.39	51	27	CNA_other	Yes	0.52	2	0.399	25	1	3	1	CNA_other		CNA_other	0.399	0.52	27	Mutated	WT	WT	WT	WT	WT	WT	WT	WT	WT	WT	WT	WT	WT	Mutated	WT	WT	Mutated	WT	WT	WT	WT	WT	WT	WT
809	Yes	2	0	CNA_quiet_candidate	Yes	0.45	0.072	24	2	CNA_quiet_candidate	Yes	0.45	2.01	0.07	2	1	5	0.999	CNA_quiet		CNA_quiet	0.07	0.45	2	WT	WT	Mutated	WT	WT	Mutated	WT	WT	WT	Mutated	WT	WT	Mutated	WT	WT	WT	WT	WT	WT	WT	WT	WT	WT	WT	WT
810	Yes	12	2	CNA_quiet_candidate	Yes	1	0	22	0	CNA_quiet_candidate	Yes	1	2	0	0	1	0	0.997	Exclude	No_evidence_of_tumor	Exclude	0	1	0
811	Yes	7	2	CNA_quiet_candidate	Yes	1	0	22	0	CNA_quiet_candidate	Yes	0.24	2	0	0	1	4	0.993	CNA_quiet		CNA_quiet	0	0.24	0	WT	Mutated	WT	WT	WT	Mutated	WT	Mutated	WT	WT	WT	WT	WT	WT	WT	WT	WT	WT	WT	WT	WT	WT	WT	WT	WT
813	Yes	27	6	CNA_other	No																CNA_other
815	Yes	15	3	CNA_other	No																CNA_other
816	Yes	16	4	CNA_other	No																CNA_other
818	Yes	26	7	CNA_other	No																CNA_other
820	Yes	17	3	CNA_other	No																CNA_other
821	Yes	16	3	CNA_other	No																CNA_other
822	Yes	29	5	CNA_other	No																CNA_other
823	Yes	1	0	CNA_quiet_candidate	Yes	0.08	0.048	23	1	CNA_quiet_candidate	Yes	0.08	2.05	0.048	1	0.931	1	0.065	Exclude	Power_too_low_muts	Exclude	0.048	0.08	1
825	Yes	14	3	CNA_other	No																CNA_other
826	Yes	16	5	CNA_other	No																CNA_other
828	Yes	17	3	CNA_other	No																CNA_other
829	Yes	10	1	CNA_quiet_candidate	Yes	0.1	0.219	34	12	CNA_other											CNA_other	0.219	0.1	12
831	Yes	9	2	CNA_quiet_candidate	Yes	0.17	0.552	51	28	CNA_other											CNA_other	0.552	0.17	28
832	Yes	6	0	CNA_quiet_candidate	Yes	0.53	0.022	30	3	CNA_quiet_candidate	Yes	0.05	2.01	0.025	3	0.656	2	0.001	Exclude	Power_too_low_both	Exclude	0.025	0.05	3
833	Yes	0	0	CNA_quiet_candidate	Yes	0.08	0.619	32	20	CNA_other											CNA_other	0.619	0.08	20
834	Yes	3	1	CNA_quiet_candidate	Yes	0.09	0.514	33	17	CNA_other											CNA_other	0.514	0.09	17
835	Yes	11	2	CNA_quiet_candidate	Yes	0.24	0.483	72	44	CNA_other	Yes	0.25	2.28	0.496	46	0.993	2	0.412	Exclude	Power_too_low_muts	CNA_other	0.496	0.25	44
836	Yes	11	2	CNA_quiet_candidate	Yes	0.1	0.44	37	20	CNA_other											CNA_other	0.44	0.1	20
837	Yes	8	1	CNA_quiet_candidate	Yes	0.05	0.078	31	4	Exclude											Exclude	0.078	0.05	4
838	Yes	1	0	CNA_quiet_candidate	Yes	0.05	0.114	27	4	Exclude											Exclude	0.114	0.05	4
839	Yes	20	5	CNA_other	No																CNA_other
841	Yes	9	2	CNA_quiet_candidate	Yes	0.4	0.35	48	23	CNA_other											CNA_other	0.35	0.4	23
842	Yes	2	0	CNA_quiet_candidate	Yes	0.48	0.63	56	40	CNA_other											CNA_other	0.63	0.48	40
843	Yes	22	7	CNA_other	No																CNA_other
844	Yes	5	1	CNA_quiet_candidate	Yes	0.37	0.792	61	47	CNA_other	Yes	0.46	3.12	0.801	47	1	2	1	CNA_other		CNA_other	0.801	0.46	47	Mutated	WT	WT	WT	WT	WT	WT	WT	WT	WT	WT	WT	WT	Mutated	WT	WT	WT	WT	WT	WT	WT	WT	WT	WT	WT
845	Yes	7	1	CNA_quiet_candidate	Yes	0.06	0.284	29	11	CNA_other											CNA_other	0.284	0.06	11
846	Yes	22	5	CNA_other	No																CNA_other
847	Yes	3	0	CNA_quiet_candidate	Yes	0.09	0.321	27	8	CNA_other											CNA_other	0.321	0.09	8
848	Yes	5	1	CNA_quiet_candidate	Yes	0.18	0.568	40	26	CNA_other											CNA_other	0.568	0.18	26
849	Yes	0	0	CNA_quiet_candidate	Yes	0.1	0.16	34	13	CNA_other											CNA_other	0.16	0.1	13
850	Yes	19	4	CNA_other	No																CNA_other
851	Yes	19	5	CNA_other	No																CNA_other
852	Yes	1	0	CNA_quiet_candidate	Yes	0.15	0.387	46	24	CNA_other											CNA_other	0.387	0.15	24
854	Yes	7	2	CNA_quiet_candidate	Yes	0.38	0.582	55	35	CNA_other	Yes	0.38	2.01	0.58	36	1	2	0.998	CNA_other		CNA_other	0.58	0.38	35	Mutated	WT	WT	WT	WT	Mutated	WT	WT	WT	WT	WT	WT	WT	WT	WT	WT	WT	WT	WT	WT	WT	WT	WT	WT	WT
856	Yes	25	5	CNA_other	No																CNA_other
857	Yes	3	0	CNA_quiet_candidate	Yes	0.35	0.12	26	5	CNA_quiet_candidate	Yes	0.64	2	0.127	5	1	8	0.999	CNA_quiet		CNA_quiet	0.127	0.64	5	WT	Mutated	WT	Mutated	WT	Mutated	WT	WT	WT	Mutated	WT	WT	Mutated	WT	WT	WT	WT	WT	WT	WT	WT	WT	WT	WT	WT
858	Yes	9	1	CNA_quiet_candidate	Yes	0.31	0.593	49	33	CNA_other											CNA_other	0.593	0.31	33
859	Yes	17	3	CNA_other	No																CNA_other
860	Yes	30	7	CNA_other	No																CNA_other
861	Yes	1	0	CNA_quiet_candidate	Yes	0.18	0.215	23	7	CNA_other											CNA_other	0.215	0.18	7
862	Yes	21	4	CNA_other	No																CNA_other
863	Yes	6	1	CNA_quiet_candidate	Yes	0.55	0.316	25	6	CNA_other											CNA_other	0.316	0.55	6
864	Yes	0	0	CNA_quiet_candidate	Yes	0.26	0.11	34	10	CNA_other											CNA_other	0.11	0.26	10
865	Yes	1	0	CNA_quiet_candidate	Yes	0.44	0.145	27	7	CNA_other											CNA_other	0.145	0.44	7
866	Yes	21	5	CNA_other	No																CNA_other
868	Yes	3	0	CNA_quiet_candidate	Yes	0.06	0.441	32	12	CNA_other											CNA_other	0.441	0.06	12
869	Yes	21	5	CNA_other	No																CNA_other
870	Yes	12	3	CNA_other	No																CNA_other
871	Yes	12	4	CNA_other	No																CNA_other
872	Yes	27	8	CNA_other	No																CNA_other
874	Yes	3	0	CNA_quiet_candidate	Yes	1	0	24	0	CNA_quiet_candidate	Yes	0.17	2	0	0	1	3	0.913	CNA_quiet		CNA_quiet	0	0.17	0	WT	WT	WT	WT	WT	Mutated	Mutated	WT	WT	WT	WT	WT	WT	WT	WT	WT	WT	WT	WT	WT	WT	Mutated	WT	WT	WT
875	Yes	2	0	CNA_quiet_candidate	Yes	0.08	0.268	34	14	CNA_other											CNA_other	0.268	0.08	14
876	Yes	15	2	CNA_quiet_candidate	Yes	0.25	0.435	45	20	CNA_other	Yes	0.25	2.16	0.447	20	0.998	1	0.999	CNA_other		CNA_other	0.447	0.25	20	Mutated	WT	WT	WT	WT	WT	WT	WT	WT	WT	WT	WT	WT	WT	WT	WT	WT	WT	WT	WT	WT	WT	WT	WT	WT
877	Yes	14	3	CNA_other	No																CNA_other
878	Yes	17	4	CNA_other	No																CNA_other
879	Yes	7	2	CNA_quiet_candidate	Yes	0.05	0.163	24	4	Exclude											Exclude	0.163	0.05	4
890	Yes	13	3	CNA_other	No																CNA_other
891	Yes	15	3	CNA_other	No																CNA_other
892	Yes	13	3	CNA_other	No																CNA_other
893	Yes	15	3	CNA_other	No																CNA_other
894	Yes	23	6	CNA_other	No																CNA_other
895	Yes	11	2	CNA_quiet_candidate	Yes	0.29	0.767	61	46	CNA_other	Yes	0.36	2	0.771	46	0.995	4	0.986	CNA_other		CNA_other	0.771	0.36	46	Mutated	WT	WT	WT	WT	WT	WT	WT	WT	Mutated	WT	WT	WT	WT	WT	WT	WT	WT	WT	WT	Mutated	WT	WT	WT	WT
897	Yes	26	5	CNA_other	No																CNA_other
898	Yes	15	4	CNA_other	No																CNA_other
899	Yes	9	2	CNA_quiet_candidate	Yes	0.05	0.15	23	4	Exclude											Exclude	0.15	0.05	4
900	Yes	16	4	CNA_other	No																CNA_other
901	Yes	4	1	CNA_quiet_candidate	Yes	0.18	0.599	43	26	CNA_other											CNA_other	0.599	0.18	26
902	Yes	2	0	CNA_quiet_candidate	Yes	0.05	0	23	0	CNA_quiet_candidate	Yes	0.07	1.99	0	0	0.915	1	0.004	Exclude	Too_low_cellularity	Exclude	0	0.07	0
903	Yes	13	4	CNA_other	No																CNA_other
904	Yes	32	7	CNA_other	No																CNA_other
905	Yes	10	2	CNA_quiet_candidate	Yes	0.3	0.743	57	41	CNA_other											CNA_other	0.743	0.3	41
906	Yes	16	4	CNA_other	No																CNA_other
907	Yes	15	3	CNA_other	No																CNA_other
909	Yes	22	5	CNA_other	No																CNA_other
910	Yes	1	0	CNA_quiet_candidate	Yes	1	0	23	0	CNA_quiet_candidate	Yes	1	2	0	0	1	0	1	Exclude	No_evidence_of_tumor	Exclude	0	1	0
911	Yes	0	0	CNA_quiet_candidate	Yes	0.43	0.057	22	1	CNA_quiet_candidate	Yes	0.43	2.01	0.057	1	1	1	0.999	CNA_quiet		CNA_quiet	0.057	0.43	1	WT	WT	WT	WT	WT	WT	WT	WT	WT	WT	WT	WT	WT	WT	Mutated	WT	WT	WT	WT	WT	WT	WT	WT	WT	WT
912	Yes	18	3	CNA_other	No																CNA_other
913	Yes	12	3	CNA_other	No																CNA_other
914	Yes	1	0	CNA_quiet_candidate	Yes	0.06	0.143	32	8	CNA_other											CNA_other	0.143	0.06	8
915	Yes	20	4	CNA_other	No																CNA_other
916	Yes	5	1	CNA_quiet_candidate	Yes	0.13	0.579	32	16	CNA_other											CNA_other	0.579	0.13	16
917	Yes	17	4	CNA_other	No																CNA_other
918	Yes	0	0	CNA_quiet_candidate	Yes	0.17	0.2	37	12	CNA_other											CNA_other	0.2	0.17	12
921	Yes	23	5	CNA_other	No																CNA_other
922	Yes	15	3	CNA_other	No																CNA_other
923	Yes	26	4	CNA_other	No																CNA_other
924	Yes	17	5	CNA_other	No																CNA_other
926	Yes	0	0	CNA_quiet_candidate	Yes	1	0	22	0	CNA_quiet_candidate	Yes	1	2	0	0	1	0	1	Exclude	No_evidence_of_tumor	Exclude	0	1	0
927	Yes	11	3	CNA_other	No																CNA_other
928	Yes	6	1	CNA_quiet_candidate	Yes	0.38	0.43	37	18	CNA_other											CNA_other	0.43	0.38	18
929	Yes	19	5	CNA_other	No																CNA_other
930	Yes	15	3	CNA_other	No																CNA_other
932	Yes	11	2	CNA_quiet_candidate	Yes	0.14	0.463	53	28	CNA_other											CNA_other	0.463	0.14	28
933	Yes	14	2	CNA_quiet_candidate	Yes	0.36	0.367	40	20	CNA_other											CNA_other	0.367	0.36	20
934	Yes	0	0	CNA_quiet_candidate	Yes	0.09	0.621	33	19	CNA_other											CNA_other	0.621	0.09	19
935	Yes	31	7	CNA_other	No																CNA_other
936	Yes	2	0	CNA_quiet_candidate	Yes	0.43	0.2	29	8	CNA_other											CNA_other	0.2	0.43	8
937	Yes	0	0	CNA_quiet_candidate	Yes	1	0	22	0	CNA_quiet_candidate	Yes	0.12	2	0	0	0.982	1	0.995	CNA_quiet		CNA_quiet	0	0.12	0	WT	WT	WT	WT	WT	WT	WT	WT	WT	Mutated	WT	WT	WT	WT	WT	WT	WT	WT	WT	WT	WT	WT	WT	WT	WT
938	Yes	15	3	CNA_other	No																CNA_other
939	Yes	19	5	CNA_other	No																CNA_other
941	Yes	9	1	CNA_quiet_candidate	Yes	0.05	0.153	35	7	CNA_other											CNA_other	0.153	0.05	7
942	Yes	12	3	CNA_other	No																CNA_other
943	Yes	2	0	CNA_quiet_candidate	Yes	1	0	22	0	CNA_quiet_candidate	Yes	1	2	0	0	1	0	1	Exclude	No_evidence_of_tumor	Exclude	0	1	0
944	Yes	15	3	CNA_other	No																CNA_other
945	Yes	0	0	CNA_quiet_candidate	Yes	1	0	22	0	CNA_quiet_candidate	Yes	0.045	2	0	0	0	1	0.056	Exclude	Power_too_low_both	Exclude	0	0.045	0
946	Yes	8	2	CNA_quiet_candidate	Yes	0.4	0.283	34	15	CNA_other	Yes	0.66	2.01	0.284	16	1	7	1	CNA_other		CNA_other	0.284	0.66	15	Mutated	Mutated	Mutated	WT	Mutated	Mutated	WT	WT	WT	WT	WT	WT	Mutated	WT	WT	Mutated	WT	WT	WT	WT	WT	WT	WT	WT	WT
949	Yes	3	0	CNA_quiet_candidate	Yes	1	0	22	0	CNA_quiet_candidate	Yes	0.2	2	0	0	0.998	4	0.048	Exclude	Power_too_low_muts	Exclude	0	0.2	0
951	Yes	16	4	CNA_other	No																CNA_other
952	Yes	20	5	CNA_other	No																CNA_other
953	Yes	8	1	CNA_quiet_candidate	Yes	0.1	0.248	33	11	CNA_other											CNA_other	0.248	0.1	11
954	Yes	0	0	CNA_quiet_candidate	Yes	0.08	0.049	24	1	CNA_quiet_candidate	Yes	0.08	2.04	0.049	1	0.915	3	0.19	Exclude	Power_too_low_muts	Exclude	0.049	0.08	1
956	Yes	1	0	CNA_quiet_candidate	Yes	0.05	0	28	0	Exclude											Exclude	0	0.05	0
957	Yes	13	2	CNA_quiet_candidate	Yes	0.33	0.62	50	34	CNA_other											CNA_other	0.62	0.33	34
958	Yes	16	2	CNA_quiet_candidate	Yes	1	0	22	0	CNA_quiet_candidate	Yes	1	2	0	0	1	1	0.999	Exclude	No_evidence_of_tumor	Exclude	0	1	0
959	Yes	6	1	CNA_quiet_candidate	Yes	0.2	0.163	35	11	CNA_other											CNA_other	0.163	0.2	11
960	Yes	17	4	CNA_other	No																CNA_other
962	Yes	18	4	CNA_other	No																CNA_other
963	Yes	8	2	CNA_quiet_candidate	Yes	0.2	0.619	44	27	CNA_other											CNA_other	0.619	0.2	27
964	Yes	2	0	CNA_quiet_candidate	Yes	0.45	0.362	45	21	CNA_other											CNA_other	0.362	0.45	21
966	Yes	16	4	CNA_other	No																CNA_other
967	Yes	12	3	CNA_other	No																CNA_other
968	Yes	24	6	CNA_other	No																CNA_other
969	Yes	8	2	CNA_quiet_candidate	Yes	1	0	22	0	CNA_quiet_candidate	Yes	1	2	0	0	1	1	0.998	Exclude	No_evidence_of_tumor	Exclude	0	1	0
970	Yes	5	1	CNA_quiet_candidate	Yes	0.13	0.211	35	13	CNA_other											CNA_other	0.211	0.13	13
971	Yes	19	4	CNA_other	No																CNA_other
972	Yes	17	3	CNA_other	No																CNA_other
973	Yes	5	1	CNA_quiet_candidate	Yes	0.35	0.599	33	22	CNA_other	Yes	0.26	1.99	0.602	22	0.999	4	0.998	CNA_other		CNA_other	0.602	0.26	22	Mutated	WT	WT	WT	Mutated	WT	WT	WT	WT	WT	WT	WT	WT	WT	Mutated	WT	WT	WT	WT	WT	WT	WT	WT	WT	Mutated
974	Yes	7	2	CNA_quiet_candidate	Yes	0.16	0.498	29	17	CNA_other											CNA_other	0.498	0.16	17
975	Yes	0	0	CNA_quiet_candidate	Yes	0.19	0.231	25	6	CNA_other											CNA_other	0.231	0.19	6
976	Yes	19	5	CNA_other	No																CNA_other
977	Yes	1	0	CNA_quiet_candidate	Yes	0.05	0.006	26	1	Exclude											Exclude	0.006	0.05	1
978	Yes	17	3	CNA_other	No																CNA_other
979	Yes	0	0	CNA_quiet_candidate	Yes	0.07	0.369	29	11	CNA_other											CNA_other	0.369	0.07	11
981	Yes	14	4	CNA_other	No																CNA_other
982	Yes	0	0	CNA_quiet_candidate	Yes	1	0	22	0	CNA_quiet_candidate	Yes	0.5	2	0	0	1	2	0.999	Exclude	No_evidence_of_tumor	Exclude	0	0.5	0
983	Yes	0	0	CNA_quiet_candidate	Yes	0.14	0.2	34	11	CNA_other											CNA_other	0.2	0.14	11
984	Yes	19	4	CNA_other	No																CNA_other
985	Yes	10	3	CNA_other	No																CNA_other
986	Yes	15	3	CNA_other	No																CNA_other
987	Yes	15	3	CNA_other	No																CNA_other
988	Yes	10	2	CNA_quiet_candidate	Yes	0.32	0.565	50	33	CNA_other	Yes	0.33	2.22	0.569	34	0.997	4	1	CNA_other		CNA_other	0.569	0.33	33	Mutated	WT	WT	WT	WT	Mutated	WT	WT	WT	Mutated	WT	WT	WT	WT	WT	WT	WT	WT	WT	WT	WT	WT	WT	WT	WT
989	Yes	0	0	CNA_quiet_candidate	Yes	0.23	0.207	29	9	CNA_other	Yes	0.23	2.01	0.222	9	0.998	6	0.999	CNA_other		CNA_other	0.222	0.23	9	Mutated	Mutated	WT	WT	Mutated	Mutated	WT	WT	WT	WT	WT	WT	WT	WT	Mutated	Mutated	WT	WT	WT	WT	WT	WT	WT	WT	WT
990	Yes	12	3	CNA_other	No																CNA_other
991	Yes	0	0	CNA_quiet_candidate	Yes	0.05	0.008	24	1	Exclude											Exclude	0.008	0.05	1
992	Yes	0	0	CNA_quiet_candidate	Yes	0.51	0.051	23	1	CNA_quiet_candidate	Yes	0.51	2.01	0.042	1	1	7	0.999	CNA_quiet		CNA_quiet	0.042	0.51	1	WT	Mutated	Mutated	WT	WT	Mutated	WT	WT	WT	Mutated	WT	WT	Mutated	WT	WT	WT	WT	WT	WT	WT	WT	Mutated	WT	WT	WT
993	Yes	0	0	CNA_quiet_candidate	Yes	0.29	0.183	31	11	CNA_other											CNA_other	0.183	0.29	11
994	Yes	0	0	CNA_quiet_candidate	Yes	0.09	0.056	27	3	CNA_quiet_candidate	Yes	0.26	2	0.057	4	1	6	0.997	CNA_quiet		CNA_quiet	0.057	0.26	3	Mutated	Mutated	WT	WT	Mutated	Mutated	WT	WT	WT	WT	WT	WT	WT	WT	WT	WT	WT	WT	WT	WT	WT	WT	WT	WT	WT
995	Yes	9	1	CNA_quiet_candidate	Yes	0.11	0.509	38	22	CNA_other											CNA_other	0.509	0.11	22
996	Yes	10	2	CNA_quiet_candidate	Yes	0.21	0.387	37	17	CNA_other											CNA_other	0.387	0.21	17
998	Yes	7	1	CNA_quiet_candidate	Yes	0.24	0.19	32	10	CNA_other											CNA_other	0.19	0.24	10
999	Yes	5	1	CNA_quiet_candidate	Yes	0.05	0.168	28	6	CNA_other											CNA_other	0.168	0.05	6
1000	Yes	14	4	CNA_other	No																CNA_other
1001	Yes	1	0	CNA_quiet_candidate	Yes	0.25	0.361	55	26	CNA_other	Yes	0.25	2	0.365	26	0.993	4	0.996	CNA_other		CNA_other	0.365	0.25	26	Mutated	WT	WT	WT	Mutated	WT	WT	WT	WT	WT	WT	WT	WT	WT	WT	WT	WT	WT	WT	WT	WT	WT	WT	WT	WT
1002	Yes	2	0	CNA_quiet_candidate	Yes	0.06	0.171	34	8	CNA_other											CNA_other	0.171	0.06	8
1003	Yes	5	1	CNA_quiet_candidate	Yes	0.17	0.422	45	24	CNA_other	Yes	0.35	1.98	0.452	29	1	4	0.996	CNA_other		CNA_other	0.452	0.35	24	Mutated	WT	WT	WT	Mutated	Mutated	WT	WT	WT	WT	WT	WT	WT	WT	WT	WT	WT	WT	WT	WT	WT	WT	WT	WT	WT
1004	Yes	9	1	CNA_quiet_candidate	Yes	0.24	0.685	55	38	CNA_other	Yes	0.24	2.69	0.687	40	0.997	2	0.997	CNA_other		CNA_other	0.687	0.24	38	Mutated	WT	WT	WT	WT	WT	WT	WT	WT	Mutated	WT	WT	WT	WT	WT	WT	WT	WT	WT	WT	WT	WT	WT	WT	WT
1005	Yes	11	3	CNA_other	No																CNA_other
1007	Yes	1	0	CNA_quiet_candidate	Yes	1	0	22	0	CNA_quiet_candidate	Yes	1	2	0	0	1	0	0.998	Exclude	No_evidence_of_tumor	Exclude	0	1	0
1008	Yes	11	3	CNA_other	No																CNA_other
1010	Yes	0	0	CNA_quiet_candidate	Yes	0.45	0.011	26	1	CNA_quiet_candidate	Yes	0.45	2	0.012	1	1	0	1	CNA_quiet		CNA_quiet	0.012	0.45	1	WT	WT	WT	WT	WT	WT	WT	WT	WT	WT	WT	WT	WT	WT	WT	WT	WT	WT	WT	WT	WT	WT	WT	WT	WT
1011	Yes	9	2	CNA_quiet_candidate	Yes	0.14	0.069	28	2	CNA_quiet_candidate	Yes	0.08	2	0.068	2	0.895	2	0.001	Exclude	Power_too_low_muts	Exclude	0.068	0.08	2
1013	Yes	8	2	CNA_quiet_candidate	Yes	0.13	0.462	34	18	CNA_other											CNA_other	0.462	0.13	18
1014	Yes	1	0	CNA_quiet_candidate	Yes	0.09	0.116	22	2	CNA_quiet_candidate	Yes	0.26	2	0.11	2	1	3	0.994	CNA_quiet		CNA_quiet	0.11	0.26	2	WT	WT	WT	WT	WT	Mutated	WT	WT	WT	Mutated	WT	WT	WT	WT	Mutated	WT	WT	WT	WT	WT	WT	WT	WT	WT	WT
1015	Yes	14	2	CNA_quiet_candidate	Yes	0.05	0.237	25	5	CNA_other											CNA_other	0.237	0.05	5
1016	Yes	13	3	CNA_other	No																CNA_other
1017	Yes	8	1	CNA_quiet_candidate	Yes	0.24	0.409	61	31	CNA_other											CNA_other	0.409	0.24	31
1018	Yes	7	1	CNA_quiet_candidate	Yes	0.16	0.636	46	30	CNA_other											CNA_other	0.636	0.16	30
1019	Yes	2	0	CNA_quiet_candidate	Yes	0.14	0.45	46	25	CNA_other											CNA_other	0.45	0.14	25
1020	Yes	22	2	CNA_quiet_candidate	Yes	0.3	0.165	35	12	CNA_other											CNA_other	0.165	0.3	12
1021	Yes	17	4	CNA_other	No																CNA_other
1022	Yes	14	2	CNA_quiet_candidate	Yes	0.77	0.402	39	21	CNA_other	Yes	0.77	2	0.396	21	0.998	4	1	CNA_other		CNA_other	0.396	0.77	21	Mutated	WT	WT	WT	WT	WT	WT	WT	WT	Mutated	WT	WT	WT	WT	Mutated	WT	WT	WT	WT	WT	WT	WT	WT	WT	Mutated
1023	Yes	0	0	CNA_quiet_candidate	Yes	0.05	0.183	36	6	CNA_other											CNA_other	0.183	0.05	6
1024	Yes	3	0	CNA_quiet_candidate	Yes	0.25	0.54	46	26	CNA_other	Yes	0.25	2.2	0.53	26	0.998	5	0.999	CNA_other		CNA_other	0.53	0.25	26	Mutated	WT	WT	WT	Mutated	WT	WT	WT	WT	WT	WT	WT	Mutated	WT	WT	WT	WT	WT	WT	WT	WT	WT	WT	WT	WT
1025	Yes	2	0	CNA_quiet_candidate	Yes	0.57	0.712	51	29	CNA_other	Yes	0.45	2.78	0.72	36	0.997	3	0.998	CNA_other		CNA_other	0.72	0.45	29	Mutated	WT	WT	WT	WT	WT	WT	WT	WT	Mutated	WT	WT	WT	WT	WT	WT	WT	WT	WT	Mutated	WT	WT	WT	WT	WT
1026	Yes	2	0	CNA_quiet_candidate	Yes	0.07	0.399	28	12	CNA_other											CNA_other	0.399	0.07	12
1027	Yes	2	0	CNA_quiet_candidate	Yes	0.07	0.3	40	17	CNA_other											CNA_other	0.3	0.07	17
1028	Yes	24	7	CNA_other	No																CNA_other
1029	Yes	10	1	CNA_quiet_candidate	Yes	0.08	0.294	27	8	CNA_other											CNA_other	0.294	0.08	8
1030	Yes	21	4	CNA_other	No																CNA_other
1031	Yes	1	0	CNA_quiet_candidate	Yes	0.05	0.5	30	15	CNA_other											CNA_other	0.5	0.05	15
1033	Yes	9	1	CNA_quiet_candidate	Yes	0.19	0.502	32	19	CNA_other											CNA_other	0.502	0.19	19
1034	Yes	14	3	CNA_other	No																CNA_other
1035	Yes	9	2	CNA_quiet_candidate	Yes	0.12	0.552	42	23	CNA_other											CNA_other	0.552	0.12	23
1036	Yes	16	5	CNA_other	No																CNA_other
1037	Yes	11	1	CNA_quiet_candidate	Yes	0.18	0.503	40	21	CNA_other											CNA_other	0.503	0.18	21
1038	Yes	8	2	CNA_quiet_candidate	Yes	0.27	0.251	23	5	CNA_other	Yes	0.27	2.04	0.252	5	1	4	0.997	CNA_other		CNA_other	0.252	0.27	5	Mutated	WT	WT	WT	WT	WT	Mutated	WT	WT	WT	WT	WT	WT	WT	WT	WT	WT	WT	WT	WT	WT	WT	WT	WT	WT
1039	Yes	0	0	CNA_quiet_candidate	Yes	0.14	0.153	31	10	CNA_other											CNA_other	0.153	0.14	10
1040	Yes	18	4	CNA_other	No																CNA_other
1041	Yes	3	1	CNA_quiet_candidate	Yes	0.17	0.449	30	14	CNA_other											CNA_other	0.449	0.17	14
1042	Yes	13	3	CNA_other	No																CNA_other
1044	Yes	18	4	CNA_other	No																CNA_other
1046	Yes	7	2	CNA_quiet_candidate	Yes	0.19	0.388	46	22	CNA_other											CNA_other	0.388	0.19	22
1047	Yes	10	3	Unclear	Yes	0.1	0.5	31	16	CNA_other											CNA_other	0.5	0.1	16
1048	Yes	22	5	CNA_other	No																CNA_other
1049	Yes	4	0	CNA_quiet_candidate	Yes	0.3	0.125	27	6	CNA_other											CNA_other	0.125	0.3	6
1050	Yes	13	4	CNA_other	No																CNA_other
1051	Yes	15	2	CNA_quiet_candidate	Yes	0.4	0.833	64	47	CNA_other	Yes	0.7	3.58	0.835	45	0.996	3	1	CNA_other		CNA_other	0.835	0.7	47	Mutated	WT	WT	WT	WT	WT	WT	WT	WT	WT	WT	WT	Mutated	WT	WT	WT	WT	WT	WT	WT	WT	WT	WT	WT	WT
1052	Yes	9	1	CNA_quiet_candidate	Yes	0.13	0.592	41	23	CNA_other											CNA_other	0.592	0.13	23
1054	Yes	4	0	CNA_quiet_candidate	Yes	0.07	0.396	46	19	CNA_other											CNA_other	0.396	0.07	19
1055	Yes	21	5	CNA_other	No																CNA_other
1056	Yes	5	1	CNA_quiet_candidate	Yes	0.3	0.581	42	29	CNA_other	Yes	0.3	3.08	0.591	29	1	6	0.998	CNA_other		CNA_other	0.591	0.3	29	Mutated	WT	WT	Mutated	Mutated	Mutated	WT	WT	WT	WT	WT	WT	WT	WT	WT	WT	Mutated	WT	WT	WT	WT	WT	WT	WT	WT
1057	Yes	15	4	CNA_other	No																CNA_other
1058	Yes	19	5	CNA_other	No																CNA_other
1059	Yes	0	0	CNA_quiet_candidate	Yes	0.05	0.073	26	3	CNA_quiet_candidate	Yes	0.05	1.93	0.078	3	0.628	2	0.01	Exclude	Power_too_low_both	Exclude	0.078	0.05	3
1060	Yes	7	1	CNA_quiet_candidate	Yes	0.26	0.592	61	42	CNA_other	Yes	0.26	1.99	0.581	40	0.996	3	0.998	CNA_other		CNA_other	0.581	0.26	42	Mutated	WT	WT	WT	WT	WT	WT	WT	WT	WT	WT	WT	WT	WT	Mutated	Mutated	WT	WT	WT	WT	WT	WT	WT	WT	WT
1061	Yes	18	3	CNA_other	No																CNA_other
1062	Yes	11	2	CNA_quiet_candidate	Yes	0.14	0.487	42	21	CNA_other											CNA_other	0.487	0.14	21
1063	Yes	16	5	CNA_other	No																CNA_other
1064	Yes	20	5	CNA_other	No																CNA_other
1065	Yes	6	2	CNA_quiet_candidate	Yes	0.44	0.445	40	24	CNA_other	Yes	0.43	2.03	0.449	24	1	4	1	CNA_other		CNA_other	0.449	0.43	24	Mutated	WT	WT	WT	WT	Mutated	WT	WT	WT	WT	Mutated	WT	Mutated	WT	WT	WT	WT	WT	WT	WT	WT	WT	WT	WT	WT
1066	Yes	6	1	CNA_quiet_candidate	Yes	0.15	0.646	43	27	CNA_other											CNA_other	0.646	0.15	27
1067	Yes	16	3	CNA_other	No																CNA_other
1068	Yes	1	0	CNA_quiet_candidate	Yes	0.1	0.469	48	26	CNA_other											CNA_other	0.469	0.1	26
1069	Yes	15	2	CNA_quiet_candidate	Yes	0.11	0.646	29	19	CNA_other											CNA_other	0.646	0.11	19
1070	Yes	3	0	CNA_quiet_candidate	Yes	0.32	0.634	53	32	CNA_other											CNA_other	0.634	0.32	32
1071	Yes	26	6	CNA_other	No																CNA_other
1072	Yes	3	0	CNA_quiet_candidate	Yes	0.25	0.509	51	29	CNA_other											CNA_other	0.509	0.25	29
1074	Yes	8	2	CNA_quiet_candidate	Yes	0.08	0.558	46	26	CNA_other											CNA_other	0.558	0.08	26
1076	Yes	10	1	CNA_quiet_candidate	Yes	0.42	0.708	42	31	CNA_other											CNA_other	0.708	0.42	31
1077	Yes	15	4	CNA_other	No																CNA_other
1078	Yes	14	3	CNA_other	No																CNA_other
1079	Yes	16	3	CNA_other	No																CNA_other
1080	Yes	28	8	CNA_other	No																CNA_other
1081	Yes	9	3	CNA_other	No																CNA_other
1082	Yes	0	0	CNA_quiet_candidate	Yes	0.26	0.263	44	20	CNA_other											CNA_other	0.263	0.26	20
1083	Yes	10	1	CNA_quiet_candidate	Yes	0.05	0.059	24	2	Exclude											Exclude	0.059	0.05	2
1084	Yes	4	0	CNA_quiet_candidate	Yes	0.17	0.177	31	9	CNA_other											CNA_other	0.177	0.17	9
1085	Yes	23	6	CNA_other	No																CNA_other
1087	Yes	12	3	CNA_other	No																CNA_other
1088	Yes	1	0	CNA_quiet_candidate	Yes	0.13	0.353	36	14	CNA_other											CNA_other	0.353	0.13	14
1091	Yes	1	0	CNA_quiet_candidate	Yes	0.11	0.445	32	16	CNA_other											CNA_other	0.445	0.11	16
1092	Yes	10	1	CNA_quiet_candidate	Yes	0.27	0.584	75	46	CNA_other	Yes	0.27	3.95	0.584	45	1	2	0.998	CNA_other		CNA_other	0.584	0.27	46	Mutated	WT	WT	WT	WT	WT	WT	WT	WT	Mutated	WT	WT	WT	WT	WT	WT	WT	WT	WT	WT	WT	WT	WT	WT	WT
1093	Yes	6	1	CNA_quiet_candidate	Yes	0.12	0.362	39	20	CNA_other											CNA_other	0.362	0.12	20
1094	Yes	6	0	CNA_quiet_candidate	Yes	0.07	0.199	27	7	CNA_other											CNA_other	0.199	0.07	7
1095	Yes	9	2	CNA_quiet_candidate	Yes	0.34	0.418	44	27	CNA_other	Yes	0.34	2	0.425	26	1	4	0.997	CNA_other		CNA_other	0.425	0.34	27	Mutated	WT	WT	WT	WT	WT	WT	Mutated	WT	Mutated	WT	WT	WT	WT	WT	WT	WT	WT	WT	WT	Mutated	WT	WT	WT	WT
1096	Yes	15	3	CNA_other	No																CNA_other
1097	Yes	20	4	CNA_other	No																CNA_other
1098	Yes	16	4	CNA_other	No																CNA_other
1099	Yes	17	4	CNA_other	No																CNA_other
1100	Yes	9	1	CNA_quiet_candidate	Yes	0.05	0.093	26	3	Exclude											Exclude	0.093	0.05	3
1101	Yes	14	4	CNA_other	No																CNA_other
1102	Yes	20	5	CNA_other	No																CNA_other
1104	Yes	3	0	CNA_quiet_candidate	Yes	0.06	0.037	26	2	Exclude											Exclude	0.037	0.06	2
1105	Yes	16	4	CNA_other	No																CNA_other
1106	Yes	10	2	CNA_quiet_candidate	Yes	0.24	0.66	66	41	CNA_other	Yes	0.55	2	0.665	41	1	3	1	CNA_other		CNA_other	0.665	0.55	41	Mutated	WT	WT	WT	WT	WT	WT	WT	WT	Mutated	WT	WT	WT	WT	WT	WT	Mutated	WT	WT	WT	WT	WT	WT	WT	WT
1107	Yes	14	4	CNA_other	No																CNA_other
1108	Yes	1	0	CNA_quiet_candidate	Yes	0.13	0.594	34	19	CNA_other											CNA_other	0.594	0.13	19
1110	Yes	0	0	CNA_quiet_candidate	Yes	0.64	0.002	26	1	CNA_quiet_candidate	Yes	0.09	2	0.002	1	0.928	2	0	Exclude	Too_low_cellularity	Exclude	0.002	0.09	1
1111	Yes	13	2	CNA_quiet_candidate	Yes	0.4	0.255	38	14	CNA_other											CNA_other	0.255	0.4	14
1113	Yes	1	0	CNA_quiet_candidate	Yes	0.11	0.369	34	14	CNA_other											CNA_other	0.369	0.11	14
1114	Yes	25	4	Unclear	Yes	0.3	0.905	66	52	CNA_other											CNA_other	0.905	0.3	52
1115	Yes	5	2	CNA_quiet_candidate	Yes	0.17	0.686	42	28	CNA_other											CNA_other	0.686	0.17	28
1116	Yes	1	0	CNA_quiet_candidate	Yes	0.05	0.024	28	2	Exclude											Exclude	0.024	0.05	2
1117	Yes	5	1	CNA_quiet_candidate	Yes	0.07	0.214	32	10	CNA_other											CNA_other	0.214	0.07	10
1119	Yes	14	3	CNA_other	No																CNA_other
1120	Yes	4	1	CNA_quiet_candidate	Yes	0.14	0.28	34	10	CNA_other											CNA_other	0.28	0.14	10
1121	Yes	1	0	CNA_quiet_candidate	Yes	1	0.007	26	1	CNA_quiet_candidate	Yes	1	2	0.006	1	1	0	1	Exclude	No_evidence_of_tumor	Exclude	0.006	1	1
1123	Yes	23	7	CNA_other	No																CNA_other
1124	Yes	14	3	CNA_other	No																CNA_other
1125	Yes	3	0	CNA_quiet_candidate	Yes	1	0	22	0	CNA_quiet_candidate	Yes	0.5	2	0	0	1	1	0.998	CNA_quiet		CNA_quiet	0	0.5	0	WT	WT	WT	WT	WT	WT	WT	WT	WT	Mutated	WT	WT	WT	WT	WT	WT	WT	WT	WT	WT	WT	WT	WT	WT	WT
1128	Yes	9	1	CNA_quiet_candidate	Yes	0.05	0.12	24	3	Exclude											Exclude	0.12	0.05	3
1129	Yes	25	6	CNA_other	No																CNA_other
1130	Yes	6	1	CNA_quiet_candidate	Yes	0.15	0.329	45	22	CNA_other											CNA_other	0.329	0.15	22
1131	Yes	18	4	CNA_other	No																CNA_other
1132	Yes	4	0	CNA_quiet_candidate	Yes	0.11	0.337	30	13	CNA_other											CNA_other	0.337	0.11	13
1133	Yes	5	0	CNA_quiet_candidate	Yes	1	0	22	0	CNA_quiet_candidate	Yes	1	2	0	0	1	0	0.999	Exclude	No_evidence_of_tumor	Exclude	0	1	0
1134	Yes	13	3	CNA_other	No																CNA_other
1135	Yes	18	4	CNA_other	No																CNA_other
1136	Yes	0	0	CNA_quiet_candidate	Yes	1	0	22	0	CNA_quiet_candidate	Yes	1	2	0	0	1	0	1	Exclude	No_evidence_of_tumor	Exclude	0	1	0
1137	Yes	10	1	CNA_quiet_candidate	Yes	0.05	0.069	25	1	Exclude											Exclude	0.069	0.05	1
1138	Yes	7	2	CNA_quiet_candidate	Yes	0.14	0.661	46	29	CNA_other											CNA_other	0.661	0.14	29
1139	Yes	1	0	CNA_quiet_candidate	Yes	0.14	0.446	30	13	CNA_other											CNA_other	0.446	0.14	13
1140	Yes	6	2	CNA_quiet_candidate	Yes	0.06	0.229	28	5	CNA_other											CNA_other	0.229	0.06	5
1143	Yes	6	1	CNA_quiet_candidate	Yes	0.05	0.125	26	4	Exclude											Exclude	0.125	0.05	4
1144	Yes	9	1	CNA_quiet_candidate	Yes	0.06	0.174	31	6	CNA_other											CNA_other	0.174	0.06	6
1145	Yes	14	3	CNA_other	No																CNA_other
1146	Yes	2	0	CNA_quiet_candidate	Yes	0.36	0.179	30	9	CNA_other											CNA_other	0.179	0.36	9
1148	Yes	5	0	CNA_quiet_candidate	Yes	1	0	22	0	CNA_quiet_candidate	Yes	0.053	2	0	0	0.735	1	0.053	Exclude	Too_low_cellularity	Exclude	0	0.053	0
1150	Yes	10	3	CNA_other	No																CNA_other
1151	Yes	11	0	CNA_quiet_candidate	Yes	0.39	0.135	26	6	CNA_other	Yes	0.76	2	0.148	6	1	5	0.994	CNA_other		CNA_other	0.148	0.76	6	Mutated	WT	WT	Mutated	Mutated	WT	WT	Mutated	WT	WT	WT	Mutated	WT	WT	WT	WT	WT	WT	WT	WT	WT	WT	WT	WT	WT
1152	Yes	16	2	CNA_quiet_candidate	Yes	0.27	0.555	37	23	CNA_other	Yes	0.32	3.85	0.565	23	0.999	3	0.998	CNA_other		CNA_other	0.565	0.32	23	Mutated	WT	WT	WT	Mutated	WT	WT	WT	WT	WT	WT	WT	WT	WT	WT	WT	WT	WT	WT	WT	WT	WT	WT	WT	WT
1153	Yes	12	0	CNA_quiet_candidate	Yes	1	0	22	0	CNA_quiet_candidate	Yes	0.4	2	0	0	1	8	0.998	CNA_quiet		CNA_quiet	0	0.4	0	WT	Mutated	Mutated	WT	WT	Mutated	WT	Mutated	WT	Mutated	WT	WT	WT	WT	WT	Mutated	Mutated	WT	WT	WT	WT	Mutated	WT	WT	WT
1154	Yes	27	7	CNA_other	No																CNA_other
1155	Yes	14	2	CNA_quiet_candidate	Yes	0.37	0.341	38	19	CNA_other	Yes	0.37	1.99	0.343	19	0.998	1	0.999	CNA_other		CNA_other	0.343	0.37	19	Mutated	WT	WT	WT	WT	WT	WT	WT	WT	WT	WT	WT	WT	WT	WT	WT	WT	WT	WT	WT	WT	WT	WT	WT	WT
1156	Yes	16	3	CNA_other	No																CNA_other
1157	Yes	0	0	CNA_quiet_candidate	Yes	0.08	0.259	25	6	CNA_other											CNA_other	0.259	0.08	6
1159	Yes	18	4	CNA_other	No																CNA_other
1160	Yes	2	0	CNA_quiet_candidate	Yes	0.27	0.217	34	12	CNA_other											CNA_other	0.217	0.27	12
1163	Yes	13	2	CNA_quiet_candidate	Yes	0.51	0.551	58	36	CNA_other	Yes	0.51	3.03	0.555	35	1	5	1	CNA_other		CNA_other	0.555	0.51	36	Mutated	WT	WT	WT	Mutated	Mutated	WT	WT	WT	Mutated	WT	WT	WT	WT	WT	WT	Mutated	WT	WT	WT	WT	WT	WT	WT	WT
1164	Yes	14	3	CNA_other	No																CNA_other
1165	Yes	1	0	CNA_quiet_candidate	Yes	0.56	0.082	23	3	CNA_quiet_candidate	Yes	0.56	2	0.088	3	1	5	0.999	CNA_quiet		CNA_quiet	0.088	0.56	3	Mutated	WT	WT	Mutated	WT	Mutated	Mutated	WT	WT	WT	WT	WT	WT	WT	WT	WT	WT	WT	WT	WT	WT	WT	WT	WT	WT
1166	Yes	8	3	CNA_other	No																CNA_other
1167	Yes	3	0	CNA_quiet_candidate	Yes	0.05	0.069	31	4	Exclude											Exclude	0.069	0.05	4
1168	Yes	27	8	CNA_other	No																CNA_other
1169	Yes	17	4	CNA_other	No																CNA_other
1171	Yes	4	1	CNA_quiet_candidate	Yes	0.09	0.385	37	16	CNA_other											CNA_other	0.385	0.09	16
1172	Yes	27	7	CNA_other	No																CNA_other
1173	Yes	14	4	CNA_other	No																CNA_other
1174	Yes	3	0	CNA_quiet_candidate	Yes	0.13	0.547	39	23	CNA_other											CNA_other	0.547	0.13	23
1176	Yes	10	2	CNA_quiet_candidate	Yes	0.11	0.446	44	22	CNA_other											CNA_other	0.446	0.11	22
1177	Yes	22	4	CNA_other	No																CNA_other
1178	Yes	25	6	CNA_other	No																CNA_other
1179	Yes	7	2	CNA_quiet_candidate	Yes	0.26	0.379	33	13	CNA_other	Yes	0.6	2.01	0.396	13	1	8	1	CNA_other		CNA_other	0.396	0.6	13	Mutated	Mutated	WT	Mutated	Mutated	Mutated	WT	WT	WT	WT	WT	WT	Mutated	WT	WT	WT	WT	WT	WT	WT	WT	WT	WT	WT	Mutated
1180	Yes	8	1	CNA_quiet_candidate	Yes	0.08	0.389	30	12	CNA_other											CNA_other	0.389	0.08	12
1181	Yes	0	0	CNA_quiet_candidate	Yes	1	0	22	0	CNA_quiet_candidate	Yes	1	2.01	0	0	1	0	0.999	Exclude	No_evidence_of_tumor	Exclude	0	1	0
1183	Yes	21	6	CNA_other	No																CNA_other
1184	Yes	17	3	CNA_other	No																CNA_other
1185	Yes	10	3	Unclear	Yes	0.47	0.001	23	1	CNA_quiet_candidate	Yes	0.36	2	0.001	1	1	9	0.999	CNA_quiet		CNA_quiet	0.001	0.36	1	Mutated	WT	WT	Mutated	Mutated	Mutated	Mutated	WT	WT	Mutated	WT	WT	Mutated	WT	WT	WT	WT	WT	WT	WT	WT	WT	WT	Mutated	WT
1186	Yes	14	2	CNA_quiet_candidate	Yes	0.3	0.204	25	7	CNA_other											CNA_other	0.204	0.3	7
1187	Yes	0	0	CNA_quiet_candidate	Yes	0.55	0	24	0	CNA_quiet_candidate	Yes	0.5	2				3	0.998	CNA_quiet		CNA_quiet	0	0.5	0	WT	WT	WT	WT	Mutated	Mutated	WT	WT	WT	Mutated	WT	WT	WT	WT	WT	WT	WT	WT	WT	WT	WT	WT	WT	WT	WT
1188	Yes	0	0	CNA_quiet_candidate	Yes	1	0	24	0	CNA_quiet_candidate	Yes	1	2	0	0	1	0	1	Exclude	No_evidence_of_tumor	Exclude	0	1	0
1189	Yes	10	3	CNA_other	No																CNA_other
1190	Yes	22	5	CNA_other	No																CNA_other
1191	Yes	11	2	CNA_quiet_candidate	Yes	1	0	24	0	CNA_quiet_candidate	Yes	1	2	0	0	1	1	0.999	Exclude	No_evidence_of_tumor	Exclude	0	1	0
1194	Yes	21	2	CNA_quiet_candidate	Yes	0.12	0.302	32	13	CNA_other											CNA_other	0.302	0.12	13
[truncated: 65 more columns]

## Sheet: 3. List of all somatic variants
Sample	CHROM	POS	REF	ALT	DP	AD	VAF	GENE	variantClassification	variantType	change
4	chr1	16475095	ACTT	A	82	14	0.170732	EPHA2	IN_FRAME_DEL	DEL	p.K200del
4	chr2	202131354	C	T	130	17	0.130769	CASP8	NONSENSE	SNP	p.Q49*
4	chr5	176696701	CTAA	C	104	14	0.134615	NSD1	IN_FRAME_DEL	DEL	p.N1802del
13	chr5	1295228	G	A	62	15	0.241935	TERT	FIVE_PRIME_FLANK	SNP	FIVE_PRIME_FLANK
13	chr9	139413278	T	C	148	76	0.513514	NOTCH1	SPLICE_SITE	SNP	SPLICE_SITE
16	chr17	7577100	T	C	297	106	0.356902	TP53	MISSENSE	SNP	p.R280G
16	chr9	139399760	A	T	250	126	0.504	NOTCH1	SPLICE_SITE	SNP	SPLICE_SITE
33	chr11	534288	C	T	359	88	0.245125	HRAS	MISSENSE	SNP	p.G12D
33	chr3	178936082	G	A	554	134	0.241877	PIK3CA	MISSENSE	SNP	p.E542K
35	chr12	49415845	C	G	117	21	0.179487	KMT2D	MISSENSE	SNP	p.R5501P
35	chr3	178952085	A	G	123	35	0.284553	PIK3CA	MISSENSE	SNP	p.H1047R
35	chr4	187629388	G	C	124	20	0.16129	FAT1	MISSENSE	SNP	p.R532G
35	chr5	1295228	G	A	43	17	0.395349	TERT	FIVE_PRIME_FLANK	SNP	FIVE_PRIME_FLANK
35	chr9	139413904	C	G	78	15	0.192308	NOTCH1	MISSENSE	SNP	p.E286Q
36	chr11	534289	C	T	174	40	0.229885	HRAS	MISSENSE	SNP	p.G12S
36	chr17	7578268	A	C	207	64	0.309179	TP53	MISSENSE	SNP	p.L194R
36	chr17	80789308	GAGGCC	G	176	27	0.153409	ZNF750	FRAME_SHIFT_DEL	DEL	p.G340fs
36	chr3	178936091	G	A	190	50	0.263158	PIK3CA	MISSENSE	SNP	p.E545K
36	chr4	187524445	C	T	199	54	0.271357	FAT1	NONSENSE	SNP	p.W3745*
36	chr4	187532849	G	A	171	17	0.0994152	FAT1	NONSENSE	SNP	p.Q3182*
36	chr5	1295228	G	A	90	36	0.4	TERT	FIVE_PRIME_FLANK	SNP	FIVE_PRIME_FLANK
41	chr12	49443991	C	T	245	14	0.0571429	KMT2D	MISSENSE	SNP	p.G1127E
41	chr2	202141586	C	T	251	43	0.171315	CASP8	MISSENSE	SNP	p.R233W
41	chr4	187557981	G	A	249	18	0.0722892	FAT1	NONSENSE	SNP	p.Q1244*
41	chr5	1295228	G	A	143	16	0.111888	TERT	FIVE_PRIME_FLANK	SNP	FIVE_PRIME_FLANK
48	chr14	23450571	G	T	207	64	0.309179	AJUBA	NONSENSE	SNP	p.S302*
48	chr14	23450884	C	A	193	70	0.362694	AJUBA	NONSENSE	SNP	p.G198*
48	chr17	7577548	C	T	188	76	0.404255	TP53	MISSENSE	SNP	p.G245S
48	chr2	178098953	C	G	130	48	0.369231	NFE2L2	MISSENSE	SNP	p.G31A
48	chr2	202149808	C	T	155	54	0.348387	CASP8	NONSENSE	SNP	p.Q358*
48	chr3	178936091	G	A	189	66	0.349206	PIK3CA	MISSENSE	SNP	p.E545K
48	chr4	1803568	C	G	146	48	0.328767	FGFR3	MISSENSE	SNP	p.S249C
48	chr5	1295250	G	A	293	193	0.658703	TERT	FIVE_PRIME_FLANK	SNP	FIVE_PRIME_FLANK
48	chr9	139402568	G	A	222	28	0.126126	NOTCH1	NONSENSE	SNP	p.Q1117*
62	chr11	533874	T	A	248	56	0.225806	HRAS	MISSENSE	SNP	p.Q61L
62	chr9	21970945	C	G	183	129	0.704918	CDKN2A	MISSENSE	SNP	p.R138T
73	chr9	139403424	AT	A	701	176	0.25107	NOTCH1	FRAME_SHIFT_DEL	DEL	p.N1023fs
73	chr17	7577610	T	G	525	81	0.154286	TP53	SPLICE_SITE	SNP	SPLICE_SITE
73	chr17	7578424	A	AT	705	121	0.171631	TP53	FRAME_SHIFT_INS	INS	p.M169fs
76	chr14	23444197	GA	G	77	33	0.428571	AJUBA	FRAME_SHIFT_DEL	DEL	p.V452fs
76	chr14	23445919	G	A	84	23	0.27381	AJUBA	NONSENSE	SNP	p.R371*
76	chr5	1295228	G	T	22	11	0.5	TERT	FIVE_PRIME_FLANK	SNP	FIVE_PRIME_FLANK
85	chr2	202141617	AT	A	1092	41	0.0375458	CASP8	FRAME_SHIFT_DEL	DEL	p.F244fs
85	chr20	31022413	A	AT	675	88	0.13037	ASXL1	FRAME_SHIFT_INS	INS	p.R634fs
85	chr5	1295228	G	A	174	25	0.143678	TERT	FIVE_PRIME_FLANK	SNP	FIVE_PRIME_FLANK
116	chr17	7578553	T	C	345	118	0.342029	TP53	SPLICE_SITE	SNP	p.Y126C
116	chr9	21971029	C	T	231	70	0.30303	CDKN2A	NONSENSE	SNP	p.W110*
123	chr2	202141592	T	G	77	11	0.142857	CASP8	MISSENSE	SNP	p.Y235D
123	chr2	202141603	C	G	78	11	0.141026	CASP8	MISSENSE	SNP	p.I238M
123	chr5	1295228	G	A	48	17	0.354167	TERT	FIVE_PRIME_FLANK	SNP	FIVE_PRIME_FLANK
123	chr9	21971186	G	A	90	22	0.244444	CDKN2A	NONSENSE	SNP	p.R58*
132	chr11	534289	C	T	371	61	0.16442	HRAS	MISSENSE	SNP	p.G12S
132	chr4	187518864	G	A	413	36	0.0871671	FAT1	NONSENSE	SNP	p.Q4114*
132	chr4	187539951	G	A	420	29	0.0690476	FAT1	NONSENSE	SNP	p.R2597*
132	chr5	1295228	G	A	179	19	0.106145	TERT	FIVE_PRIME_FLANK	SNP	FIVE_PRIME_FLANK
132	chr9	139409770	G	C	455	37	0.0813187	NOTCH1	NONSENSE	SNP	p.Y662*
132	chr9	139412231	C	CA	420	21	0.05	NOTCH1	FRAME_SHIFT_INS	INS	p.G472fs
137	chr17	7577551	C	T	346	174	0.50289	TP53	MISSENSE	SNP	p.G244S
137	chr5	1295228	G	A	129	36	0.27907	TERT	FIVE_PRIME_FLANK	SNP	FIVE_PRIME_FLANK
137	chr9	139417559	T	C	343	55	0.16035	NOTCH1	MISSENSE	SNP	p.Y162C
148	chr19	10600002	T	C	716	175	0.244413	KEAP1	MISSENSE	SNP	p.Y525C
148	chr2	202149665	T	G	711	164	0.230661	CASP8	MISSENSE	SNP	p.F310C
148	chr4	187549321	G	C	827	258	0.311971	FAT1	NONSENSE	SNP	p.Y1599*
148	chr5	1295228	G	A	303	93	0.306931	TERT	FIVE_PRIME_FLANK	SNP	FIVE_PRIME_FLANK
162	chr17	7578190	T	C	297	183	0.616162	TP53	MISSENSE	SNP	p.Y220C
162	chr5	1295228	G	A	107	47	0.439252	TERT	FIVE_PRIME_FLANK	SNP	FIVE_PRIME_FLANK
162	chr9	139409843	CAGTTGGGTCCTG	C	307	102	0.332248	NOTCH1	SPLICE_SITE	DEL	SPLICE_SITE
177	chr11	534289	C	T	142	124	0.873239	HRAS	MISSENSE	SNP	p.G12S
177	chr2	202141586	CG	C	69	23	0.333333	CASP8	FRAME_SHIFT_DEL	DEL	p.G234fs
177	chr3	178936082	G	A	52	20	0.384615	PIK3CA	MISSENSE	SNP	p.E542K
177	chr5	1295228	G	A	26	9	0.346154	TERT	FIVE_PRIME_FLANK	SNP	FIVE_PRIME_FLANK
198	chr10	89653789	T	A	161	74	0.459627	PTEN	NONSENSE	SNP	p.Y29*
198	chr10	89717708	C	T	167	20	0.11976	PTEN	NONSENSE	SNP	p.Q245*
198	chr17	7578203	C	T	188	144	0.765957	TP53	MISSENSE	SNP	p.V216M
198	chr5	1295250	G	A	71	34	0.478873	TERT	FIVE_PRIME_FLANK	SNP	FIVE_PRIME_FLANK
198	chr9	21971096	C	A	177	157	0.887006	CDKN2A	NONSENSE	SNP	p.E88*
208	chr11	533548	C	G	100	10	0.1	HRAS	MISSENSE	SNP	p.D119H
215	chr2	202149868	C	T	434	178	0.410138	CASP8	NONSENSE	SNP	p.Q378*
215	chr4	153247374	G	T	561	260	0.463458	FBXW7	MISSENSE	SNP	p.S476R
215	chr4	153251907	G	A	477	183	0.383648	FBXW7	NONSENSE	SNP	p.R367*
215	chr7	6441974	C	T	534	228	0.426966	RAC1	MISSENSE	SNP	p.A159V
217	chr17	7578203	C	T	100	29	0.29	TP53	MISSENSE	SNP	p.V216M
217	chr3	178928010	T	C	104	21	0.201923	PIK3CA	MISSENSE	SNP	p.F430L
220	chr3	178916937	TGAA	T	514	191	0.371595	PIK3CA	IN_FRAME_DEL	DEL	p.E109del
220	chr5	1295250	G	A	87	31	0.356322	TERT	FIVE_PRIME_FLANK	SNP	FIVE_PRIME_FLANK
222	chr17	7577121	G	A	51	9	0.176471	TP53	MISSENSE	SNP	p.R273C
229	chr12	49434181	G	A	444	37	0.0833333	KMT2D	NONSENSE	SNP	p.Q2458*
229	chr17	7578268	A	T	552	80	0.144928	TP53	MISSENSE	SNP	p.L194H
229	chr9	139410031	TG	T	439	22	0.0501139	NOTCH1	FRAME_SHIFT_DEL	DEL	p.N603fs
241	chr14	23445918	C	A	144	63	0.4375	AJUBA	MISSENSE	SNP	p.R371L
241	chr4	187540500	C	CT	129	48	0.372093	FAT1	FRAME_SHIFT_INS	INS	p.A2414fs
241	chr5	1295250	G	A	92	33	0.358696	TERT	FIVE_PRIME_FLANK	SNP	FIVE_PRIME_FLANK
241	chr9	21971186	G	A	182	120	0.659341	CDKN2A	NONSENSE	SNP	p.R58*
251	chr17	7578263	G	A	353	23	0.0651558	TP53	NONSENSE	SNP	p.R196*
251	chr5	1295228	G	A	111	17	0.153153	TERT	FIVE_PRIME_FLANK	SNP	FIVE_PRIME_FLANK
260	chr17	7578500	G	A	434	90	0.207373	TP53	NONSENSE	SNP	p.Q144*
260	chr5	1295228	G	A	118	47	0.398305	TERT	FIVE_PRIME_FLANK	SNP	FIVE_PRIME_FLANK
299	chr17	7578457	C	T	231	17	0.0735931	TP53	MISSENSE	SNP	p.R158H
299	chr3	189586388	C	T	314	42	0.133758	TP63	MISSENSE	SNP	p.R338C
299	chr4	187525068	C	A	190	26	0.136842	FAT1	NONSENSE	SNP	p.E3538*
299	chr4	187557220	GAT	G	258	35	0.135659	FAT1	FRAME_SHIFT_DEL	DEL	p.S1381fs
299	chr5	1295250	G	A	94	10	0.106383	TERT	FIVE_PRIME_FLANK	SNP	FIVE_PRIME_FLANK
299	chr9	139401761	AGTGCCCC	A	183	28	0.153005	NOTCH1	FRAME_SHIFT_DEL	DEL	p.R1211fs
299	chr9	139409808	AG	A	248	36	0.145161	NOTCH1	FRAME_SHIFT_DEL	DEL	p.C650fs
302	chr17	7590694	C	T	157	22	0.140127	TP53	SPLICE_SITE	SNP	SPLICE_SITE
302	chr5	1295161	T	G	155	32	0.206452	TERT	FIVE_PRIME_UTR	SNP	FIVE_PRIME_UTR
302	chr5	1295328	C	T	143	41	0.286713	TERT	FIVE_PRIME_FLANK	SNP	FIVE_PRIME_FLANK
312	chr17	7577509	C	A	220	117	0.531818	TP53	NONSENSE	SNP	p.E258*
312	chr4	187524129	C	T	217	29	0.133641	FAT1	MISSENSE	SNP	p.E3804K
321	chr11	534285	C	A	224	27	0.120536	HRAS	MISSENSE	SNP	p.G13V
321	chr11	534286	C	A	224	24	0.107143	HRAS	MISSENSE	SNP	p.G13C
321	chr2	202131372	G	T	281	21	0.0747331	CASP8	NONSENSE	SNP	p.E55*
321	chr4	187539695	G	C	152	13	0.0855263	FAT1	NONSENSE	SNP	p.S2682*
321	chr4	187542332	G	C	199	25	0.125628	FAT1	NONSENSE	SNP	p.S1803*
321	chr9	139413214	C	T	291	47	0.161512	NOTCH1	MISSENSE	SNP	p.G310R
332	chr2	202131406	T	C	132	16	0.121212	CASP8	MISSENSE	SNP	p.L66P
332	chr4	187521298	C	CA	114	29	0.254386	FAT1	FRAME_SHIFT_INS	INS	p.G3953fs
360	chr14	23450745	GC	G	1378	362	0.2627	AJUBA	FRAME_SHIFT_DEL	DEL	p.A244fs
360	chr2	202141586	C	T	1926	557	0.2892	CASP8	MISSENSE	SNP	p.R233W
360	chr3	178936082	G	A	2095	803	0.383294	PIK3CA	MISSENSE	SNP	p.E542K
360	chr5	1295228	G	A	436	124	0.284404	TERT	FIVE_PRIME_FLANK	SNP	FIVE_PRIME_FLANK
364	chr17	7577574	T	C	108	27	0.25	TP53	MISSENSE	SNP	p.Y236C
364	chr17	7578389	G	A	94	28	0.297872	TP53	MISSENSE	SNP	p.R181C
364	chr19	10600407	C	T	82	13	0.158537	KEAP1	MISSENSE	SNP	p.R483H
364	chr2	178098959	T	A	102	20	0.196078	NFE2L2	MISSENSE	SNP	p.D29V
364	chr2	202149917	C	T	91	20	0.21978	CASP8	MISSENSE	SNP	p.P394L
364	chr3	178936091	G	A	97	19	0.195876	PIK3CA	MISSENSE	SNP	p.E545K
364	chr4	153247289	G	C	87	16	0.183908	FBXW7	MISSENSE	SNP	p.R505G
364	chr4	153249385	G	A	74	19	0.256757	FBXW7	MISSENSE	SNP	p.R465C
364	chr5	1295228	G	A	40	10	0.25	TERT	FIVE_PRIME_FLANK	SNP	FIVE_PRIME_FLANK
364	chr9	21971029	C	T	61	25	0.409836	CDKN2A	NONSENSE	SNP	p.W110*
383	chr2	178098944	C	T	120	16	0.133333	NFE2L2	MISSENSE	SNP	p.R34Q
383	chr2	202141587	G	A	83	55	0.662651	CASP8	MISSENSE	SNP	p.R233Q
383	chr3	178936091	G	A	82	22	0.268293	PIK3CA	MISSENSE	SNP	p.E545K
394	chr17	7578413	C	T	236	122	0.516949	TP53	MISSENSE	SNP	p.V173M
405	chr1	16461536	G	A	156	31	0.198718	EPHA2	MISSENSE	SNP	p.T526M
405	chr12	49431997	C	G	110	16	0.145455	KMT2D	MISSENSE	SNP	p.D3048H
405	chr17	80789858	C	T	162	29	0.179012	ZNF750	MISSENSE	SNP	p.R158Q
405	chr4	187629132	A	T	85	17	0.2	FAT1	NONSENSE	SNP	p.L617*
412	chr10	89692904	C	T	1341	117	0.0872483	PTEN	NONSENSE	SNP	p.R130*
412	chr14	23450566	TC	T	930	166	0.178495	AJUBA	FRAME_SHIFT_DEL	DEL	p.I304fs
412	chr17	80789956	G	T	1032	154	0.149225	ZNF750	NONSENSE	SNP	p.C125*
412	chr2	202131505	C	T	1084	64	0.0590406	CASP8	MISSENSE	SNP	p.S99F
412	chr3	178936091	G	A	1117	94	0.084154	PIK3CA	MISSENSE	SNP	p.E545K
412	chr4	1803564	C	T	576	45	0.078125	FGFR3	MISSENSE	SNP	p.R248C
412	chr4	153247355	G	A	1143	89	0.0778653	FBXW7	MISSENSE	SNP	p.L483F
412	chr4	187557945	C	T	1297	86	0.0663069	FAT1	MISSENSE	SNP	p.E1256K
412	chr5	1295228	G	A	210	20	0.0952381	TERT	FIVE_PRIME_FLANK	SNP	FIVE_PRIME_FLANK
415	chr2	202139676	G	A	123	74	0.601626	CASP8	SPLICE_SITE	SNP	p.Q220Q
415	chr5	176700702	G	T	154	52	0.337662	NSD1	NONSENSE	SNP	p.E1847*
415	chr5	176710836	A	T	131	43	0.328244	NSD1	MISSENSE	SNP	p.N2020Y
422	chr1	16475389	G	A	225	25	0.111111	EPHA2	MISSENSE	SNP	p.R103C
422	chr11	534289	C	T	249	40	0.160643	HRAS	MISSENSE	SNP	p.G12S
422	chr14	23451213	G	C	200	40	0.2	AJUBA	MISSENSE	SNP	p.S88C
422	chr14	23450571	G	T	284	55	0.193662	AJUBA	NONSENSE	SNP	p.S302*
422	chr14	23450556	G	A	262	45	0.171756	AJUBA	MISSENSE	SNP	p.S307L
422	chr2	202151261	C	T	279	36	0.129032	CASP8	NONSENSE	SNP	p.Q462*
422	chr5	1295228	G	A	87	32	0.367816	TERT	FIVE_PRIME_FLANK	SNP	FIVE_PRIME_FLANK
422	chr9	139400138	C	T	250	36	0.144	NOTCH1	MISSENSE	SNP	p.E1404K
447	chr1	120510141	G	T	465	28	0.0602151	NOTCH2	MISSENSE	SNP	p.D456E
447	chr3	30713559	C	G	442	71	0.160633	TGFBR2	NONSENSE	SNP	p.S295*
447	chr7	6441974	C	T	245	32	0.130612	RAC1	MISSENSE	SNP	p.A159V
447	chr9	139412266	G	A	278	17	0.0611511	NOTCH1	MISSENSE	SNP	p.P460L
452	chr17	7578406	C	T	205	72	0.35122	TP53	MISSENSE	SNP	p.R175H
452	chr4	187542656	G	T	368	62	0.168478	FAT1	NONSENSE	SNP	p.S1695*
455	chr17	7577097	C	T	638	72	0.112853	TP53	MISSENSE	SNP	p.D281N
455	chr4	187538306	C	T	493	54	0.109533	FAT1	NONSENSE	SNP	p.W2976*
455	chr5	176719139	A	G	551	54	0.0980036	NSD1	MISSENSE	SNP	p.N2148S
459	chr11	534289	C	T	527	82	0.155598	HRAS	MISSENSE	SNP	p.G12S
459	chr5	1295250	G	A	313	28	0.0894569	TERT	FIVE_PRIME_FLANK	SNP	FIVE_PRIME_FLANK
459	chr9	139409770	G	T	544	55	0.101103	NOTCH1	NONSENSE	SNP	p.Y662*
477	chr9	21971142	G	T	57	14	0.245614	CDKN2A	NONSENSE	SNP	p.C72*
477	chr17	7577548	C	T	70	16	0.228571	TP53	MISSENSE	SNP	p.G245S
478	chr17	7578433	G	T	98	48	0.489796	TP53	NONSENSE	SNP	p.S166*
478	chrX	41204468	A	T	95	18	0.189474	DDX3X	MISSENSE	SNP	p.D354V
483	chr1	120483201	C	T	71	9	0.126761	NOTCH2	MISSENSE	SNP	p.G1054S
483	chr15	45007900	G	A	71	15	0.211268	B2M	SPLICE_SITE	SNP	SPLICE_SITE
483	chr19	10602923	C	G	73	22	0.30137	KEAP1	MISSENSE	SNP	p.E219Q
483	chr2	202137374	T	G	65	19	0.292308	CASP8	MISSENSE	SNP	p.I142S
483	chr2	202149973	C	T	72	22	0.305556	CASP8	NONSENSE	SNP	p.R413*
483	chr3	178922364	G	A	48	8	0.166667	PIK3CA	MISSENSE	SNP	p.C378Y
483	chr3	178936091	G	A	57	17	0.298246	PIK3CA	MISSENSE	SNP	p.E545K
483	chr4	187560905	G	A	67	14	0.208955	FAT1	NONSENSE	SNP	p.R1205*
486	chr15	45007763	GCATT	G	1226	233	0.190049	B2M	FRAME_SHIFT_DEL	DEL	p.H71fs
486	chr2	178098810	C	G	1166	275	0.235849	NFE2L2	MISSENSE	SNP	p.E79Q
486	chr2	202131511	A	G	996	227	0.227912	CASP8	MISSENSE	SNP	p.Y101C
486	chr3	178936082	G	A	797	342	0.429109	PIK3CA	MISSENSE	SNP	p.E542K
486	chr5	1295228	G	A	294	104	0.353741	TERT	FIVE_PRIME_FLANK	SNP	FIVE_PRIME_FLANK
502	chr11	534285	C	T	127	54	0.425197	HRAS	MISSENSE	SNP	p.G13D
502	chr2	202149770	G	A	156	48	0.307692	CASP8	MISSENSE	SNP	p.C345Y
502	chr4	153247175	T	C	126	45	0.357143	FBXW7	MISSENSE	SNP	p.R543G
502	chr4	187535437	G	C	141	38	0.269504	FAT1	MISSENSE	SNP	p.S3046C
502	chr4	187539951	G	A	123	33	0.268293	FAT1	NONSENSE	SNP	p.R2597*
502	chr5	1295228	G	A	64	27	0.421875	TERT	FIVE_PRIME_FLANK	SNP	FIVE_PRIME_FLANK
503	chr17	7578406	C	T	165	34	0.206061	TP53	MISSENSE	SNP	p.R175H
504	chr2	202131431	G	T	201	87	0.432836	CASP8	MISSENSE	SNP	p.L74F
504	chr20	31022346	G	T	199	72	0.361809	ASXL1	MISSENSE	SNP	p.A611S
504	chr5	1295228	G	A	60	19	0.316667	TERT	FIVE_PRIME_FLANK	SNP	FIVE_PRIME_FLANK
505	chr17	7577022	G	A	1586	1226	0.773014	TP53	NONSENSE	SNP	p.R306*
505	chr4	187525575	CA	C	1399	534	0.381701	FAT1	FRAME_SHIFT_DEL	DEL	p.A3502fs
505	chr5	1295228	G	A	405	170	0.419753	TERT	FIVE_PRIME_FLANK	SNP	FIVE_PRIME_FLANK
538	chr17	7578375	GCTAT	G	929	299	0.321851	TP53	FRAME_SHIFT_DEL	DEL	p.D184fs
538	chr9	139399558	T	G	469	95	0.202559	NOTCH1	SPLICE_SITE	SNP	SPLICE_SITE
540	chr1	120496192	C	A	612	125	0.204248	NOTCH2	MISSENSE	SNP	p.R780M
540	chr12	49436553	C	T	572	112	0.195804	KMT2D	MISSENSE	SNP	p.R1918H
540	chr17	7577548	C	T	368	105	0.285326	TP53	MISSENSE	SNP	p.G245S
540	chr4	187540350	T	A	560	125	0.223214	FAT1	MISSENSE	SNP	p.N2464Y
549	chr10	89717609	G	C	358	157	0.438547	PTEN	SPLICE_SITE	SNP	SPLICE_SITE
549	chr17	7578212	G	A	501	289	0.576846	TP53	NONSENSE	SNP	p.R213*
549	chr4	187549865	G	C	407	97	0.238329	FAT1	NONSENSE	SNP	p.S1459*
549	chrX	44938531	A	T	362	161	0.444751	KDM6A	NONSENSE	SNP	p.R1079*
562	chr1	120464968	G	A	160	11	0.06875	NOTCH2	NONSENSE	SNP	p.R1702*
562	chr17	7577548	C	T	84	46	0.547619	TP53	MISSENSE	SNP	p.G245S
562	chr5	1295171	G	A	88	28	0.318182	TERT	FIVE_PRIME_UTR	SNP	FIVE_PRIME_UTR
562	chr5	1295250	G	A	66	26	0.393939	TERT	FIVE_PRIME_FLANK	SNP	FIVE_PRIME_FLANK
562	chr5	176721339	G	A	144	11	0.0763889	NSD1	MISSENSE	SNP	p.G2324R
562	chr9	21971208	C	T	153	108	0.705882	CDKN2A	SPLICE_SITE	SNP	SPLICE_SITE
573	chr17	7577081	T	C	883	247	0.279728	TP53	MISSENSE	SNP	p.E286G
573	chr4	187540290	C	A	648	208	0.320988	FAT1	NONSENSE	SNP	p.G2484*
573	chr5	1295228	G	A	129	27	0.209302	TERT	FIVE_PRIME_FLANK	SNP	FIVE_PRIME_FLANK
573	chr9	21971120	G	A	643	336	0.522551	CDKN2A	NONSENSE	SNP	p.R80*
573	chr9	139404225	C	T	822	156	0.189781	NOTCH1	MISSENSE	SNP	p.G977R
574	chr17	7577509	C	A	323	143	0.442724	TP53	NONSENSE	SNP	p.E258*
574	chr3	178922321	G	A	539	160	0.296846	PIK3CA	MISSENSE	SNP	p.G364R
574	chrX	44938499	G	T	636	68	0.106918	KDM6A	MISSENSE	SNP	p.G1068V
594	chr17	7579327	CT	C	1069	418	0.39102	TP53	FRAME_SHIFT_DEL	DEL	p.K120fs
594	chr9	21971028	C	T	807	261	0.32342	CDKN2A	NONSENSE	SNP	p.W110*
594	chr9	139407871	C	A	1307	492	0.376435	NOTCH1	MISSENSE	SNP	p.V776L
597	chr14	23444073	C	A	866	321	0.37067	AJUBA	MISSENSE	SNP	p.C466F
597	chr2	202149973	C	T	734	540	0.735695	CASP8	NONSENSE	SNP	p.R413*
597	chr3	178952074	G	C	749	290	0.387183	PIK3CA	MISSENSE	SNP	p.M1043I
597	chr4	153247289	G	C	1004	367	0.365538	FBXW7	MISSENSE	SNP	p.R505G
597	chr4	187584747	G	A	794	333	0.419395	FAT1	NONSENSE	SNP	p.R1096*
597	chr4	187630893	GTCTGT	G	717	258	0.359833	FAT1	FRAME_SHIFT_DEL	DEL	p.E28fs
597	chr5	1295228	G	A	182	77	0.423077	TERT	FIVE_PRIME_FLANK	SNP	FIVE_PRIME_FLANK
597	chr9	139412375	C	T	686	262	0.381924	NOTCH1	MISSENSE	SNP	p.E424K
600	chr12	49445413	C	A	378	52	0.137566	KMT2D	NONSENSE	SNP	p.E685*
600	chr17	7578468	GC	G	490	144	0.293878	TP53	FRAME_SHIFT_DEL	DEL	p.G154fs
600	chr20	31021276	C	CA	595	36	0.0605042	ASXL1	FRAME_SHIFT_INS	INS	p.Q428fs
600	chr9	21971120	G	A	330	77	0.233333	CDKN2A	NONSENSE	SNP	p.R80*
612	chr1	16475319	G	A	1036	146	0.140927	EPHA2	MISSENSE	SNP	p.S126L
612	chr17	7578458	G	C	1175	171	0.145532	TP53	MISSENSE	SNP	p.R158G
612	chr17	7578553	T	C	900	94	0.104444	TP53	SPLICE_SITE	SNP	p.Y126C
612	chr4	187525120	AT	A	913	118	0.129244	FAT1	FRAME_SHIFT_DEL	DEL	p.N3520fs
612	chr5	176694650	G	T	1159	168	0.144953	NSD1	MISSENSE	SNP	p.C1745F
613	chr3	178936091	G	A	177	48	0.271186	PIK3CA	MISSENSE	SNP	p.E545K
613	chr5	1295228	G	A	43	9	0.209302	TERT	FIVE_PRIME_FLANK	SNP	FIVE_PRIME_FLANK
613	chr9	21971120	G	A	144	86	0.597222	CDKN2A	NONSENSE	SNP	p.R80*
614	chr17	7577538	C	T	490	325	0.663265	TP53	MISSENSE	SNP	p.R248Q
616	chr10	89720811	C	CA	469	93	0.198294	PTEN	FRAME_SHIFT_INS	INS	p.N323fs
616	chr4	187628101	G	A	664	165	0.248494	FAT1	NONSENSE	SNP	p.Q961*
616	chr5	1295250	G	A	155	28	0.180645	TERT	FIVE_PRIME_FLANK	SNP	FIVE_PRIME_FLANK
618	chr1	16462149	C	A	510	195	0.382353	EPHA2	SPLICE_SITE	SNP	SPLICE_SITE
618	chr17	7577609	C	G	724	395	0.54558	TP53	SPLICE_SITE	SNP	SPLICE_SITE
618	chr5	1295228	G	A	530	308	0.581132	TERT	FIVE_PRIME_FLANK	SNP	FIVE_PRIME_FLANK
618	chr9	21971120	G	A	1037	629	0.606557	CDKN2A	NONSENSE	SNP	p.R80*
620	chr17	7577141	C	T	183	74	0.404372	TP53	MISSENSE	SNP	p.G266E
620	chr5	1295158	G	T	85	21	0.247059	TERT	FIVE_PRIME_UTR	SNP	FIVE_PRIME_UTR
625	chr17	7578487	TCAACCCACAGCTG	T	662	65	0.0981873	TP53	FRAME_SHIFT_DEL	DEL	p.Q144fs
625	chr2	178095692	C	T	943	59	0.0625663	NFE2L2	MISSENSE	SNP	p.D547N
625	chr3	189582020	G	T	633	223	0.352291	TP63	SPLICE_SITE	SNP	SPLICE_SITE
637	chr17	7577022	GCT	G	478	57	0.119247	TP53	FRAME_SHIFT_DEL	DEL	p.K305fs
637	chr4	1808955	C	T	291	39	0.134021	FGFR3	MISSENSE	SNP	p.P796L
640	chr4	153268153	C	G	655	333	0.508397	FBXW7	MISSENSE	SNP	p.G219R
640	chr4	187629273	TCAAA	T	679	133	0.195876	FAT1	FRAME_SHIFT_DEL	DEL	p.F569fs
640	chr4	187630701	CAA	C	724	178	0.245856	FAT1	FRAME_SHIFT_DEL	DEL	p.F93fs
640	chr5	1295228	G	A	136	24	0.176471	TERT	FIVE_PRIME_FLANK	SNP	FIVE_PRIME_FLANK
646	chr7	6431643	A	G	887	81	0.0913191	RAC1	MISSENSE	SNP	p.R66G
648	chr17	7574003	G	A	1191	480	0.403023	TP53	NONSENSE	SNP	p.R342*
648	chr5	1295228	G	A	397	95	0.239295	TERT	FIVE_PRIME_FLANK	SNP	FIVE_PRIME_FLANK
648	chr9	21971036	C	A	1099	263	0.239308	CDKN2A	MISSENSE	SNP	p.D108Y
668	chr17	7577538	C	T	354	237	0.669492	TP53	MISSENSE	SNP	p.R248Q
668	chr17	80788697	G	A	385	128	0.332468	ZNF750	MISSENSE	SNP	p.S498L
668	chr2	202139672	C	G	404	99	0.24505	CASP8	NONSENSE	SNP	p.S219*
668	chr3	178936082	G	C	612	442	0.722222	PIK3CA	MISSENSE	SNP	p.E542Q
668	chr4	187538991	G	A	315	157	0.498413	FAT1	NONSENSE	SNP	p.R2917*
668	chr5	1295228	G	A	198	114	0.575758	TERT	FIVE_PRIME_FLANK	SNP	FIVE_PRIME_FLANK
668	chr9	21971120	G	A	350	230	0.657143	CDKN2A	NONSENSE	SNP	p.R80*
668	chr9	139402468	G	C	423	215	0.508274	NOTCH1	NONSENSE	SNP	p.S1150*
668	chr9	139412214	G	C	414	76	0.183575	NOTCH1	MISSENSE	SNP	p.I477M
670	chr4	187549648	C	CG	370	263	0.710811	FAT1	FRAME_SHIFT_INS	INS	p.V1532fs
670	chr5	1295228	G	A	62	29	0.467742	TERT	FIVE_PRIME_FLANK	SNP	FIVE_PRIME_FLANK
670	chr9	139399769	G	A	307	108	0.351792	NOTCH1	NONSENSE	SNP	p.Q1527*
671	chr15	45003745	A	G	485	51	0.105155	B2M	START_CODON_SNP	SNP	p.M1V
671	chr17	7578457	C	T	498	74	0.148594	TP53	MISSENSE	SNP	p.R158H
671	chr2	202151199	C	T	338	34	0.100592	CASP8	MISSENSE	SNP	p.T441I
671	chr4	153247289	G	C	515	76	0.147573	FBXW7	MISSENSE	SNP	p.R505G
671	chr5	1295228	G	A	248	37	0.149194	TERT	FIVE_PRIME_FLANK	SNP	FIVE_PRIME_FLANK
673	chr17	7577094	G	A	319	73	0.22884	TP53	MISSENSE	SNP	p.R282W
673	chr3	178921552	A	T	641	132	0.205928	PIK3CA	MISSENSE	SNP	p.N345I
673	chr4	187518302	C	T	367	54	0.147139	FAT1	MISSENSE	SNP	p.C4131Y
673	chr4	187518893	C	T	454	45	0.0991189	FAT1	MISSENSE	SNP	p.C4104Y
673	chr9	139391920	C	A	343	26	0.0758017	NOTCH1	MISSENSE	SNP	p.D2091Y
691	chr11	534287	GC	AA	174	69	0.396552	HRAS	MISSENSE	DNP	p.G12V
691	chr4	187522449	G	A	264	182	0.689394	FAT1	NONSENSE	SNP	p.R3872*
691	chr5	1295228	G	A	35	16	0.457143	TERT	FIVE_PRIME_FLANK	SNP	FIVE_PRIME_FLANK
691	chr9	139412282	C	T	209	47	0.22488	NOTCH1	MISSENSE	SNP	p.E455K
691	chr9	139413949	C	CA	177	47	0.265537	NOTCH1	FRAME_SHIFT_INS	INS	p.A271fs
695	chr9	21971114	CGGGTCGGGTGAGAGTGGCG	C	173	87	0.50289	CDKN2A	FRAME_SHIFT_DEL	DEL	p.A76fs
697	chr1	16458288	C	T	789	297	0.376426	EPHA2	NONSENSE	SNP	p.W801*
697	chr2	202136279	G	T	956	156	0.16318	CASP8	NONSENSE	SNP	p.E116*
697	chr4	187527298	C	G	955	213	0.223037	FAT1	MISSENSE	SNP	p.V3426L
697	chr4	187530366	T	A	756	162	0.214286	FAT1	NONSENSE	SNP	p.K3393*
697	chr4	187584470	G	C	912	185	0.202851	FAT1	NONSENSE	SNP	p.S1188*
697	chr5	176637325	C	T	844	55	0.0651659	NSD1	MISSENSE	SNP	p.S642F
697	chr9	139413973	C	A	920	146	0.158696	NOTCH1	NONSENSE	SNP	p.G263*
697	chr20	31024332	C	T	998	145	0.145291	ASXL1	MISSENSE	SNP	p.R1273C
699	chr2	202149668	T	G	304	204	0.671053	CASP8	MISSENSE	SNP	p.I311S
699	chr4	187522449	G	A	481	326	0.677755	FAT1	NONSENSE	SNP	p.R3872*
699	chr5	1295228	G	A	125	90	0.72	TERT	FIVE_PRIME_FLANK	SNP	FIVE_PRIME_FLANK
699	chr7	6426850	G	A	457	153	0.334792	RAC1	MISSENSE	SNP	p.G15S
699	chr9	21971208	C	T	314	238	0.757962	CDKN2A	SPLICE_SITE	SNP	SPLICE_SITE
699	chr9	139411802	C	T	367	116	0.316076	NOTCH1	MISSENSE	SNP	p.E493K
699	chr9	139413945	C	G	345	122	0.353623	NOTCH1	MISSENSE	SNP	p.C272S
703	chr5	1295254	G	A	49	19	0.387755	TERT	FIVE_PRIME_FLANK	SNP	FIVE_PRIME_FLANK
703	chr5	176631269	GA	G	72	50	0.694444	NSD1	FRAME_SHIFT_DEL	DEL	p.E406fs
704	chr17	7578203	C	T	715	295	0.412587	TP53	MISSENSE	SNP	p.V216M
704	chr19	10600395	G	A	753	75	0.0996016	KEAP1	MISSENSE	SNP	p.A487V
704	chr9	21974807	C	CT	377	88	0.233422	CDKN2A	FRAME_SHIFT_INS	INS	p.S7fs
704	chr9	139401368	CG	C	553	201	0.363472	NOTCH1	FRAME_SHIFT_DEL	DEL	p.R1234fs
705	chr17	7577114	C	A	662	125	0.188822	TP53	MISSENSE	SNP	p.C275F
705	chr4	187584584	T	C	641	117	0.182527	FAT1	MISSENSE	SNP	p.E1150G
705	chr5	1295228	G	A	282	91	0.322695	TERT	FIVE_PRIME_FLANK	SNP	FIVE_PRIME_FLANK
705	chr5	176718976	G	C	673	242	0.359584	NSD1	MISSENSE	SNP	p.E2094Q
710	chr2	202149960	CTG	C	99	33	0.333333	CASP8	FRAME_SHIFT_DEL	DEL	p.V410fs
710	chr4	187542671	G	A	41	7	0.170732	FAT1	MISSENSE	SNP	p.T1690I
710	chr5	176665292	C	T	87	18	0.206897	NSD1	NONSENSE	SNP	p.Q1326*
717	chr17	7577120	C	T	1496	399	0.266711	TP53	MISSENSE	SNP	p.R273H
717	chr17	7577556	C	T	1160	203	0.175	TP53	MISSENSE	SNP	p.C242Y
717	chr17	7579923	C	A	1241	112	0.0902498	TP53	FIVE_PRIME_UTR	SNP	FIVE_PRIME_UTR
717	chr2	202136252	C	T	1329	134	0.100828	CASP8	NONSENSE	SNP	p.Q107*
717	chr2	202137432	A	AAG	1219	197	0.161608	CASP8	FRAME_SHIFT_INS	INS	p.V163fs
717	chr4	187542429	T	TA	1402	442	0.315264	FAT1	FRAME_SHIFT_INS	INS	p.T1771fs
717	chr5	1295228	G	A	318	103	0.323899	TERT	FIVE_PRIME_FLANK	SNP	FIVE_PRIME_FLANK
717	chr9	21971028	C	T	1262	356	0.282092	CDKN2A	NONSENSE	SNP	p.W110*
723	chr1	16464769	C	T	657	64	0.0974125	EPHA2	SPLICE_SITE	SNP	SPLICE_SITE
723	chr1	120491634	C	T	490	46	0.0938776	NOTCH2	NONSENSE	SNP	p.W865*
723	chr2	202149868	C	T	578	40	0.0692042	CASP8	NONSENSE	SNP	p.Q378*
723	chr5	1295250	G	A	187	20	0.106952	TERT	FIVE_PRIME_FLANK	SNP	FIVE_PRIME_FLANK
723	chr9	139402509	GC	G	659	53	0.0804249	NOTCH1	FRAME_SHIFT_DEL	DEL	p.G1136fs
724	chr17	7577517	A	C	89	27	0.303371	TP53	MISSENSE	SNP	p.I255S
724	chr4	153247289	G	C	109	20	0.183486	FBXW7	MISSENSE	SNP	p.R505G
724	chr4	153247345	C	CA	108	20	0.185185	FBXW7	FRAME_SHIFT_INS	INS	p.W486fs
734	chr1	120496230	C	G	796	83	0.104271	NOTCH2	MISSENSE	SNP	p.Q767H
734	chr17	80789865	CG	C	685	165	0.240876	ZNF750	FRAME_SHIFT_DEL	DEL	p.A156fs
734	chr20	31021570	G	C	788	78	0.0989848	ASXL1	MISSENSE	SNP	p.K523N
734	chr20	31024373	G	C	794	84	0.105793	ASXL1	MISSENSE	SNP	p.Q1286H
734	chr20	31024506	C	G	822	94	0.114355	ASXL1	MISSENSE	SNP	p.P1331A
734	chr3	178936091	G	A	667	75	0.112444	PIK3CA	MISSENSE	SNP	p.E545K
734	chr3	189586422	G	A	646	108	0.167183	TP63	MISSENSE	SNP	p.G349E
734	chr4	153249457	G	C	709	109	0.153738	FBXW7	MISSENSE	SNP	p.R441G
734	chr5	1295250	G	A	190	16	0.0842105	TERT	FIVE_PRIME_FLANK	SNP	FIVE_PRIME_FLANK
743	chr1	16482426	A	T	177	47	0.265537	EPHA2	START_CODON_SNP	SNP	p.M1K
743	chr2	202149707	A	G	317	67	0.211356	CASP8	MISSENSE	SNP	p.Y324C
743	chr3	30648450	AC	A	272	52	0.191176	TGFBR2	FRAME_SHIFT_DEL	DEL	p.P26fs
743	chr3	178951994	G	C	357	82	0.229692	PIK3CA	MISSENSE	SNP	p.D1017H
743	chr3	178952085	A	G	263	53	0.201521	PIK3CA	MISSENSE	SNP	p.H1047R
743	chr5	1295250	G	A	134	22	0.164179	TERT	FIVE_PRIME_FLANK	SNP	FIVE_PRIME_FLANK
743	chr9	21971208	C	T	265	105	0.396226	CDKN2A	SPLICE_SITE	SNP	SPLICE_SITE
743	chr9	139393386	T	A	345	49	0.142029	NOTCH1	NONSENSE	SNP	p.K2049*
746	chr10	89720808	TAA	T	601	116	0.193012	PTEN	FRAME_SHIFT_DEL	DEL	p.L320fs
746	chr12	49418659	A	AG	574	51	0.0888502	KMT2D	FRAME_SHIFT_INS	INS	p.E5286fs
746	chr3	49397800	C	T	800	96	0.12	RHOA	MISSENSE	SNP	p.E142K
746	chr5	1295161	T	G	213	25	0.117371	TERT	FIVE_PRIME_UTR	SNP	FIVE_PRIME_UTR
763	chr17	7578446	T	A	202	97	0.480198	TP53	MISSENSE	SNP	p.I162F
763	chr3	178916755	G	C	107	32	0.299065	PIK3CA	MISSENSE	SNP	p.E48Q
763	chr5	1295228	G	A	38	10	0.263158	TERT	FIVE_PRIME_FLANK	SNP	FIVE_PRIME_FLANK
763	chr9	21974860	C	A	86	60	0.697674	CDKN2A	DE_NOVO_START_IN_FRAME	SNP	DE_NOVO_START_IN_FRAME
776	chr12	49431625	GC	G	136	27	0.198529	KMT2D	FRAME_SHIFT_DEL	DEL	p.P3172fs
776	chr17	7578555	C	A	66	9	0.136364	TP53	SPLICE_SITE	SNP	SPLICE_SITE
783	chr17	7578406	C	T	735	140	0.190476	TP53	MISSENSE	SNP	p.R175H
783	chr17	7579377	G	A	847	165	0.194805	TP53	NONSENSE	SNP	p.Q104*
783	chr2	202149709	G	A	651	146	0.22427	CASP8	MISSENSE	SNP	p.G325S
783	chr5	1295228	G	A	272	102	0.375	TERT	FIVE_PRIME_FLANK	SNP	FIVE_PRIME_FLANK
783	chr9	21971036	C	A	637	144	0.22606	CDKN2A	MISSENSE	SNP	p.D108Y
783	chr9	21971186	G	A	624	146	0.233974	CDKN2A	NONSENSE	SNP	p.R58*
786	chr12	49426415	C	A	137	27	0.19708	KMT2D	NONSENSE	SNP	p.E4025*
786	chr2	202149929	A	G	145	46	0.317241	CASP8	MISSENSE	SNP	p.D398G
786	chr3	178936091	G	A	113	12	0.106195	PIK3CA	MISSENSE	SNP	p.E545K
786	chr5	1295228	G	A	36	7	0.194444	TERT	FIVE_PRIME_FLANK	SNP	FIVE_PRIME_FLANK
786	chr7	6426892	C	T	140	24	0.171429	RAC1	MISSENSE	SNP	p.P29S
786	chr9	139412252	C	T	191	65	0.340314	NOTCH1	MISSENSE	SNP	p.A465T
790	chr10	89653844	A	T	557	304	0.545781	PTEN	MISSENSE	SNP	p.N48Y
790	chr17	7578290	C	T	841	621	0.738407	TP53	SPLICE_SITE	SNP	SPLICE_SITE
790	chr3	30691947	C	G	525	272	0.518095	TGFBR2	NONSENSE	SNP	p.S150*
790	chr4	153244137	G	A	1100	399	0.362727	FBXW7	MISSENSE	SNP	p.R674W
804	chr11	534288	C	T	413	81	0.196126	HRAS	MISSENSE	SNP	p.G12D
804	chr9	21971123	TGA	T	408	173	0.42402	CDKN2A	FRAME_SHIFT_DEL	DEL	p.L78fs
806	chr2	178098957	G	A	123	29	0.235772	NFE2L2	MISSENSE	SNP	p.L30F
806	chr2	202149599	C	T	89	19	0.213483	CASP8	MISSENSE	SNP	p.T288I
806	chr4	187629121	AGTTG	A	97	25	0.257732	FAT1	FRAME_SHIFT_DEL	DEL	p.N620fs
806	chr9	21971120	G	A	68	28	0.411765	CDKN2A	NONSENSE	SNP	p.R80*
807	chr14	23451169	G	A	109	62	0.568807	AJUBA	NONSENSE	SNP	p.Q103*
807	chr17	7578421	G	A	221	100	0.452489	TP53	MISSENSE	SNP	p.T170M
807	chr17	80790087	TGGCATCGG	T	306	77	0.251634	ZNF750	FRAME_SHIFT_DEL	DEL	p.P79fs
807	chr17	80790328	C	T	234	54	0.230769	ZNF750	START_CODON_SNP	SNP	p.M1I
807	chr2	202136252	C	T	289	83	0.287197	CASP8	NONSENSE	SNP	p.Q107*
807	chr20	31017732	G	C	170	48	0.282353	ASXL1	MISSENSE	SNP	p.E198D
807	chr5	1295228	G	A	52	15	0.288462	TERT	FIVE_PRIME_FLANK	SNP	FIVE_PRIME_FLANK
807	chr9	139402785	C	T	303	130	0.429043	NOTCH1	NONSENSE	SNP	p.W1075*
807	chrX	44966704	C	G	299	66	0.220736	KDM6A	MISSENSE	SNP	p.L1362V
808	chr10	89624262	CAA	C	794	180	0.2267	PTEN	FRAME_SHIFT_DEL	DEL	p.R14fs
808	chr12	49446044	C	CA	659	168	0.254932	KMT2D	FRAME_SHIFT_INS	INS	p.L474fs
808	chr17	7579355	A	T	502	187	0.37251	TP53	MISSENSE	SNP	p.L111Q
809	chr11	534289	C	T	345	92	0.266667	HRAS	MISSENSE	SNP	p.G12S
809	chr4	187627774	G	A	409	110	0.268949	FAT1	NONSENSE	SNP	p.R1070*
809	chr5	1295250	G	A	145	16	0.110345	TERT	FIVE_PRIME_FLANK	SNP	FIVE_PRIME_FLANK
809	chr9	139396362	C	CTACATAGAGGGAGT	375	89	0.237333	NOTCH1	FRAME_SHIFT_INS	INS	p.E1826fs
809	chr9	139407513	GTC	G	280	71	0.253571	NOTCH1	FRAME_SHIFT_DEL	DEL	p.D809fs
811	chr2	202149793	A	T	249	59	0.236948	CASP8	NONSENSE	SNP	p.K353*
811	chr4	153253771	CAG	C	189	30	0.15873	FBXW7	FRAME_SHIFT_DEL	DEL	p.W321fs
811	chr4	153271192	A	G	152	27	0.177632	FBXW7	SPLICE_SITE	SNP	SPLICE_SITE
811	chr5	1295250	G	A	78	17	0.217949	TERT	FIVE_PRIME_FLANK	SNP	FIVE_PRIME_FLANK
844	chr17	7574035	T	C	601	336	0.559068	TP53	SPLICE_SITE	SNP	SPLICE_SITE
854	chr17	7578271	T	A	272	120	0.441176	TP53	MISSENSE	SNP	p.H193L
854	chr5	1295250	G	A	156	59	0.378205	TERT	FIVE_PRIME_FLANK	SNP	FIVE_PRIME_FLANK
857	chr2	202139625	T	TG	347	223	0.642651	CASP8	FRAME_SHIFT_INS	INS	p.V205fs
857	chr3	178938922	G	C	477	76	0.159329	PIK3CA	MISSENSE	SNP	p.E722Q
857	chr3	178938934	G	A	472	79	0.167373	PIK3CA	MISSENSE	SNP	p.E726K
857	chr3	178952074	G	A	411	70	0.170316	PIK3CA	MISSENSE	SNP	p.M1043I
857	chr4	187518306	C	A	360	113	0.313889	FAT1	NONSENSE	SNP	p.E4130*
857	chr5	1295228	G	A	100	43	0.43	TERT	FIVE_PRIME_FLANK	SNP	FIVE_PRIME_FLANK
857	chr9	139396757	C	T	253	63	0.249012	NOTCH1	MISSENSE	SNP	p.R1784Q
857	chr9	139396789	G	C	309	112	0.36246	NOTCH1	MISSENSE	SNP	p.F1773L
874	chr7	6426861	C	G	249	22	0.0883534	RAC1	MISSENSE	SNP	p.C18W
876	chr17	7578553	T	C	871	126	0.144661	TP53	SPLICE_SITE	SNP	p.Y126C
895	chr17	7578246	C	CA	105	19	0.180952	TP53	FRAME_SHIFT_INS	INS	p.L201fs
895	chr17	7578532	A	G	73	13	0.178082	TP53	MISSENSE	SNP	p.M133T
895	chr9	139396542	T	A	40	15	0.375	NOTCH1	SPLICE_SITE	SNP	SPLICE_SITE
937	chr9	139412375	C	T	662	77	0.116314	NOTCH1	MISSENSE	SNP	p.E424K
946	chr11	534286	C	A	527	182	0.345351	HRAS	MISSENSE	SNP	p.G13C
946	chr17	7578507	G	C	614	407	0.662866	TP53	MISSENSE	SNP	p.C141W
946	chr2	202150039	C	T	527	185	0.351044	CASP8	SPLICE_SITE	SNP	p.R435*
946	chr20	31022592	C	T	670	339	0.50597	ASXL1	NONSENSE	SNP	p.R693*
946	chr4	187531170	C	T	458	157	0.342795	FAT1	SPLICE_SITE	SNP	SPLICE_SITE
946	chr5	1295250	G	A	190	64	0.336842	TERT	FIVE_PRIME_FLANK	SNP	FIVE_PRIME_FLANK
946	chr9	21971203	AT	A	656	498	0.759146	CDKN2A	FRAME_SHIFT_DEL	DEL	p.M52fs
973	chr12	49437176	G	A	505	65	0.128713	KMT2D	MISSENSE	SNP	p.R1835C
973	chr17	7578478	G	T	479	130	0.271399	TP53	MISSENSE	SNP	p.P151H
973	chr2	178098953	C	T	499	107	0.214429	NFE2L2	MISSENSE	SNP	p.G31E
973	chr9	21971120	G	A	453	177	0.390728	CDKN2A	NONSENSE	SNP	p.R80*
988	chr17	7579361	A	G	935	408	0.436364	TP53	MISSENSE	SNP	p.F109S
988	chr5	1295228	G	A	254	90	0.354331	TERT	FIVE_PRIME_FLANK	SNP	FIVE_PRIME_FLANK
988	chr9	139403510	C	T	639	253	0.395931	NOTCH1	MISSENSE	SNP	p.G995S
988	chr9	139412675	T	C	948	300	0.316456	NOTCH1	MISSENSE	SNP	p.N390S
989	chr12	49433599	T	G	1032	94	0.0910853	KMT2D	MISSENSE	SNP	p.M2652L
989	chr17	7578257	C	A	1059	182	0.17186	TP53	NONSENSE	SNP	p.E198*
989	chr2	202131431	G	T	1188	77	0.0648148	CASP8	MISSENSE	SNP	p.L74F
989	chr20	31022346	G	T	997	69	0.0692076	ASXL1	MISSENSE	SNP	p.A611S
989	chr5	1295228	G	A	236	25	0.105932	TERT	FIVE_PRIME_FLANK	SNP	FIVE_PRIME_FLANK
989	chr9	21971108	C	A	939	258	0.27476	CDKN2A	MISSENSE	SNP	p.D84Y
992	chr11	534285	C	A	472	251	0.53178	HRAS	MISSENSE	SNP	p.G13V
992	chr2	202149896	C	G	511	126	0.246575	CASP8	NONSENSE	SNP	p.S387*
992	chr3	189582020	G	T	476	134	0.281513	TP63	SPLICE_SITE	SNP	SPLICE_SITE
992	chr5	1295228	G	A	194	62	0.319588	TERT	FIVE_PRIME_FLANK	SNP	FIVE_PRIME_FLANK
992	chr9	139404370	CGT	C	781	318	0.40717	NOTCH1	FRAME_SHIFT_DEL	DEL	p.T928fs
992	chrX	44942766	G	A	520	137	0.263462	KDM6A	MISSENSE	SNP	p.G1168R
992	chr2	202149973	C	T	559	118	0.2111	CASP8	NONSENSE	SNP	p.R413*
994	chr17	7577539	G	A	261	28	0.10728	TP53	MISSENSE	SNP	p.R248W
994	chr17	7579355	A	T	313	43	0.13738	TP53	MISSENSE	SNP	p.L111Q
994	chr2	202131411	C	T	395	47	0.118987	CASP8	NONSENSE	SNP	p.R68*
994	chr5	1295158	G	T	81	11	0.135802	TERT	FIVE_PRIME_UTR	SNP	FIVE_PRIME_UTR
994	chr9	21971028	C	T	191	28	0.146597	CDKN2A	NONSENSE	SNP	p.W110*
994	chr9	21971096	C	A	210	32	0.152381	CDKN2A	NONSENSE	SNP	p.E88*
1001	chr17	7577539	G	A	312	83	0.266026	TP53	MISSENSE	SNP	p.R248W
1001	chr3	189582094	C	A	421	79	0.187648	TP63	MISSENSE	SNP	p.P218Q
1001	chr9	21971023	CG	C	170	51	0.3	CDKN2A	FRAME_SHIFT_DEL	DEL	p.R112fs
1001	chr9	21971156	C	T	225	57	0.253333	CDKN2A	MISSENSE	SNP	p.A68T
1003	chr17	7578263	G	A	162	68	0.419753	TP53	NONSENSE	SNP	p.R196*
1003	chr5	1295228	G	A	29	22	0.758621	TERT	FIVE_PRIME_FLANK	SNP	FIVE_PRIME_FLANK
1003	chr5	1295228	G	A	33	23	0.69697	TERT	FIVE_PRIME_FLANK	SNP	FIVE_PRIME_FLANK
1003	chr9	21970900	C	T	77	15	0.194805	CDKN2A	SPLICE_SITE	SNP	SPLICE_SITE
1004	chr17	7578204	A	T	394	113	0.286802	TP53	MISSENSE	SNP	p.S215R
1004	chr9	139418400	G	A	405	124	0.306173	NOTCH1	NONSENSE	SNP	p.Q58*
1014	chr12	49432408	C	T	169	23	0.136095	KMT2D	MISSENSE	SNP	p.E2911K
1014	chr5	1295228	G	A	46	13	0.282609	TERT	FIVE_PRIME_FLANK	SNP	FIVE_PRIME_FLANK
1014	chr9	139412222	G	A	197	46	0.233503	NOTCH1	NONSENSE	SNP	p.Q475*
1022	chr12	49431744	C	CA	197	55	0.279188	KMT2D	FRAME_SHIFT_INS	INS	p.C3132fs
1022	chr17	7579406	G	T	240	188	0.783333	TP53	NONSENSE	SNP	p.S94*
1022	chr9	139397706	C	T	270	28	0.103704	NOTCH1	MISSENSE	SNP	p.V1699M
1024	chr17	7577156	C	T	836	102	0.12201	TP53	SPLICE_SITE	SNP	SPLICE_SITE
1024	chr17	7577544	A	T	747	208	0.278447	TP53	MISSENSE	SNP	p.M246K
1024	chr4	187521154	CTT	C	920	207	0.225	FAT1	FRAME_SHIFT_DEL	DEL	p.E4000fs
1024	chr9	21971096	C	A	1094	596	0.54479	CDKN2A	NONSENSE	SNP	p.E88*
1025	chr13	48936974	G	C	253	58	0.229249	RB1	MISSENSE	SNP	p.G248R
1025	chr17	7578507	G	C	289	114	0.394464	TP53	MISSENSE	SNP	p.C141W
1038	chr17	7577089	G	GCGC	289	48	0.16609	TP53	IN_FRAME_INS	INS	p.283_284insR
1038	chr5	176684032	C	T	244	30	0.122951	NSD1	MISSENSE	SNP	p.H1616Y
1038	chr5	176694580	T	G	274	34	0.124088	NSD1	MISSENSE	SNP	p.C1722G
1038	chr7	6414397	G	A	323	44	0.136223	RAC1	MISSENSE	SNP	p.D11N
1051	chr17	7578260	C	T	607	458	0.75453	TP53	MISSENSE	SNP	p.V197M
1051	chr4	187525600	C	CG	324	192	0.592593	FAT1	FRAME_SHIFT_INS	INS	p.Q3494fs
1051	chr5	176675213	GC	G	571	385	0.674256	NSD1	FRAME_SHIFT_DEL	DEL	p.K1512fs
1056	chr14	23451169	G	A	357	228	0.638655	AJUBA	NONSENSE	SNP	p.Q103*
1056	chr17	7577121	G	A	532	181	0.340226	TP53	MISSENSE	SNP	p.R273C
1056	chr17	7578475	G	A	520	137	0.263462	TP53	MISSENSE	SNP	p.P152L
1056	chr5	1295228	G	A	309	186	0.601942	TERT	FIVE_PRIME_FLANK	SNP	FIVE_PRIME_FLANK
1056	chr9	21971186	G	A	267	106	0.397004	CDKN2A	NONSENSE	SNP	p.R58*
1060	chr17	7578479	G	A	331	59	0.178248	TP53	MISSENSE	SNP	p.P151S
1065	chr17	7577535	C	A	655	281	0.429008	TP53	MISSENSE	SNP	p.R249M
1065	chr4	187549718	T	A	739	193	0.261164	FAT1	MISSENSE	SNP	p.D1508V
1065	chr5	1295161	T	G	250	57	0.228	TERT	FIVE_PRIME_UTR	SNP	FIVE_PRIME_UTR
1092	chr17	7577555	GC	AA	493	197	0.399594	TP53	MISSENSE	DNP	p.C242F
1092	chr9	139438480	AGG	A	692	283	0.40896	NOTCH1	FRAME_SHIFT_DEL	DEL	p.A45fs
1095	chr17	7578534	C	G	146	30	0.205479	TP53	MISSENSE	SNP	p.K132N
1095	chr4	153247367	G	C	233	33	0.141631	FBXW7	MISSENSE	SNP	p.R479G
1095	chr9	139413899	C	T	148	50	0.337838	NOTCH1	NONSENSE	SNP	p.W287*
1106	chr14	23451002	G	T	929	622	0.669537	AJUBA	NONSENSE	SNP	p.C158*
1106	chr17	7577121	G	A	991	490	0.49445	TP53	MISSENSE	SNP	p.R273C
1106	chr9	139393656	G	A	1109	662	0.596934	NOTCH1	MISSENSE	SNP	p.T1997M
1125	chr9	139404264	C	T	231	114	0.493506	NOTCH1	MISSENSE	SNP	p.V964M
1151	chr17	7577518	T	TGATGGTGAG	25	20	0.8	TP53	IN_FRAME_INS	INS	p.254_255insLTI
1151	chr3	178952085	A	T	42	20	0.47619	PIK3CA	MISSENSE	SNP	p.H1047L
1151	chr9	21971208	C	A	31	22	0.709677	CDKN2A	SPLICE_SITE	SNP	SPLICE_SITE
1152	chr17	7578231	CA	C	609	144	0.236453	TP53	FRAME_SHIFT_DEL	DEL	p.L206fs
1152	chr17	7579345	CAAG	C	618	159	0.257282	TP53	IN_FRAME_DEL	DEL	p.F113del
1152	chr9	21971203	AT	A	355	127	0.357746	CDKN2A	FRAME_SHIFT_DEL	DEL	p.M52fs
1153	chr11	534289	C	T	202	45	0.222772	HRAS	MISSENSE	SNP	p.G12S
1153	chr14	23451325	C	A	109	17	0.155963	AJUBA	NONSENSE	SNP	p.G51*
1153	chr2	202141587	G	A	285	113	0.396491	CASP8	MISSENSE	SNP	p.R233Q
1153	chr20	31021154	G	A	243	44	0.18107	ASXL1	MISSENSE	SNP	p.G385S
1153	chr4	153253852	G	C	185	28	0.151351	FBXW7	NONSENSE	SNP	p.S294*
1153	chr5	1295250	G	A	68	11	0.161765	TERT	FIVE_PRIME_FLANK	SNP	FIVE_PRIME_FLANK
1153	chr9	139413069	TAGA	T	216	53	0.24537	NOTCH1	IN_FRAME_DEL	DEL	p.F357del
1153	chrX	44937736	G	A	386	49	0.126943	KDM6A	MISSENSE	SNP	p.G1027E
1155	chr17	7577120	C	T	368	86	0.233696	TP53	MISSENSE	SNP	p.R273H
1163	chr14	23447649	A	G	494	339	0.686235	AJUBA	MISSENSE	SNP	p.C338R
1163	chr17	7574003	G	A	494	315	0.637652	TP53	NONSENSE	SNP	p.R342*
1163	chr5	1295250	G	A	205	70	0.341463	TERT	FIVE_PRIME_FLANK	SNP	FIVE_PRIME_FLANK
1163	chr9	21971096	C	A	688	515	0.748547	CDKN2A	NONSENSE	SNP	p.E88*
1163	chr9	139412671	AGGGTTGGTGTCG	A	458	255	0.556769	NOTCH1	IN_FRAME_DEL	DEL	p.DTNP388del
1165	chr17	7578526	C	A	690	192	0.278261	TP53	MISSENSE	SNP	p.C135F
1165	chr3	178921552	A	T	676	281	0.41568	PIK3CA	MISSENSE	SNP	p.N345I
1165	chr5	1295228	G	A	179	59	0.329609	TERT	FIVE_PRIME_FLANK	SNP	FIVE_PRIME_FLANK
1165	chr5	176707671	G	A	677	189	0.279173	NSD1	MISSENSE	SNP	p.E1910K
1165	chr7	6441974	C	T	532	128	0.240602	RAC1	MISSENSE	SNP	p.A159V
1179	chr17	7578403	C	A	699	250	0.357654	TP53	MISSENSE	SNP	p.C176F
1179	chr17	7579837	A	ACAGTTTC	561	165	0.294118	TP53	SPLICE_SITE	INS	SPLICE_SITE
1179	chr2	178098810	C	T	825	273	0.330909	NFE2L2	MISSENSE	SNP	p.E79K
1179	chr2	202136345	G	GT	586	214	0.365188	CASP8	SPLICE_SITE	INS	SPLICE_SITE
1179	chr3	178936091	G	A	1006	409	0.406561	PIK3CA	MISSENSE	SNP	p.E545K
1179	chr4	187524567	G	A	700	280	0.4	FAT1	NONSENSE	SNP	p.Q3705*
1179	chr5	1295228	G	A	221	80	0.361991	TERT	FIVE_PRIME_FLANK	SNP	FIVE_PRIME_FLANK
1179	chr9	21971120	G	A	712	441	0.619382	CDKN2A	NONSENSE	SNP	p.R80*
1185	chr12	25398284	C	A	415	73	0.175904	KRAS	MISSENSE	SNP	p.G12V
1185	chr17	7578550	G	A	468	97	0.207265	TP53	MISSENSE	SNP	p.S127F
1185	chr17	7590776	C	A	612	107	0.174837	TP53	DE_NOVO_START_OUT_FRAME	SNP	DE_NOVO_START_OUT_FRAME
1185	chr3	178922324	G	A	429	83	0.193473	PIK3CA	MISSENSE	SNP	p.E365K
1185	chr4	187538898	C	A	327	71	0.217125	FAT1	NONSENSE	SNP	p.E2948*
1185	chr5	1295228	G	A	131	21	0.160305	TERT	FIVE_PRIME_FLANK	SNP	FIVE_PRIME_FLANK
1185	chr7	6441557	A	G	587	113	0.192504	RAC1	MISSENSE	SNP	p.K116R
1185	chr9	21971120	G	A	429	163	0.379953	CDKN2A	NONSENSE	SNP	p.R80*
1185	chr9	139413072	AAGG	A	515	183	0.35534	NOTCH1	IN_FRAME_DEL	DEL	p.S356del
1187	chr5	1295228	G	A	60	21	0.35	TERT	FIVE_PRIME_FLANK	SNP	FIVE_PRIME_FLANK
1187	chr9	21971096	C	A	125	59	0.472	CDKN2A	NONSENSE	SNP	p.E88*
1187	chr9	139404184	C	T	186	52	0.27957	NOTCH1	SPLICE_SITE	SNP	SPLICE_SITE

## Sheet: 4. Mut comparison
gene	n_quiet	% in CNA-quiet	n_other	% in CNA-other	Fisher's exact raw p-value	Adjusted p-value
TP53	16	21.9178	66	92.9577	2.2e-16	6.38e-15
CASP8	32	45.7143	9	2.65487	3.816e-05	0.00055332
HRAS	14	20	2	0.589971	0.005215	0.0504117
PIK3CA	20	28.5714	8	2.35988	0.01985	0.134038
CDKN2A	13	18.5714	25	7.37463	0.02311	0.134038
TERT	46	65.7143	31	9.14454	0.0295	0.138661
RAC1	8	11.4286	1	0.294985	0.03347	0.138661
FBXW7	11	15.7143	4	1.17994	0.09968	0.36134
B2M	3	4.28571	0	0	0.2449	0.789122
NOTCH1	28	40	22	6.48968	0.3851	0.955067
ZNF750	5	7.14286	2	0.589971	0.4417	0.955067
FAT1	47	67.1429	50	14.7493	0.48	0.955067
DDX3X	0	0	1	0.294985	0.4931	0.955067
RB1	0	0	1	0.294985	0.4931	0.955067
NOTCH2	6	8.57143	3	0.884956	0.494	0.955067
EPHA2	7	10	4	1.17994	0.5328	0.9657
KMT2D	10	14.2857	12	3.53982	0.648	1
PTEN	3	4.28571	4	1.17994	0.7168	1
ASXL1	6	8.57143	4	1.17994	0.7452	1
AJUBA	7	10	5	1.47493	0.7647	1
KRAS	1	1.42857	0	0	1	1
RHOA	1	1.42857	0	0	1	1
TGFBR2	2	2.85714	1	0.294985	1	1
KEAP1	2	2.85714	2	0.589971	1	1
FGFR3	3	4.28571	3	0.884956	1	1
TP63	3	4.28571	3	0.884956	1	1
KDM6A	4	5.71429	3	0.884956	1	1
NFE2L2	5	7.14286	5	1.47493	1	1
NSD1	7	10	6	1.76991	1	1

## Sheet: 5. TP53 muts
Sample	CNA classification	FGA	Called segments	Cellularity	CHROM	POS	REF	ALT	DP	AD	VAF	GENE	variantClassification	variantType	codonChange	proteinChange	Disruptive_nondisruptive	dbSNP_ID	Mutations in cancer driver genes
16	CNA_other	0.351	17	0.36	chr17	7577100	T	C	297	106	0.356902	TP53	MISSENSE	SNP	c.(838-840)Aga>Gga	p.R280G	Non_disruptive	rs753660142	FAT1,NOTCH1,TP53
36	CNA_quiet	0.08	2	0.38	chr17	7578268	A	C	207	64	0.309179	TP53	MISSENSE	SNP	c.(580-582)cTt>cGt	p.L194R	Non_disruptive	rs1057519998	PIK3CA,FAT1,TERT,HRAS,TP53,ZNF750
48	CNA_quiet	0.041	3	0.7	chr17	7577548	C	T	188	76	0.404255	TP53	MISSENSE	SNP	c.(733-735)Ggc>Agc	p.G245S	Non_disruptive	rs28934575	NFE2L2,CASP8,PIK3CA,FGFR3,TERT,NOTCH1,AJUBA,TP53
73	CNA_quiet	0.123	5	0.35	chr17	7578424	A	AT	705	121	0.171631	TP53	FRAME_SHIFT_INS	INS	c.(505-507)atgfs	p.M169fs	Non_disruptive		NOTCH1,TP53
73	CNA_quiet	0.123	5	0.35	chr17	7577610	T	G	525	81	0.154286	TP53	SPLICE_SITE	SNP	c.e5-2		Non_disruptive		NOTCH1,TP53
116	CNA_other	0.27	19	0.35	chr17	7578553	T	C	345	118	0.342029	TP53	SPLICE_SITE	SNP	c.(376-378)tAc>tGc	p.Y126C	Non_disruptive		NOTCH2,CDKN2A,TP53
137	CNA_other	0.64	28	0.25	chr17	7577551	C	T	346	174	0.50289	TP53	MISSENSE	SNP	c.(730-732)Ggc>Agc	p.G244S	Non_disruptive	rs1057519989	TERT,NOTCH1,TP53
162	CNA_other	0.489	23	0.39	chr17	7578190	T	C	297	183	0.616162	TP53	MISSENSE	SNP	c.(658-660)tAt>tGt	p.Y220C	Non_disruptive	rs121912666	TERT,NOTCH1,TP53
198	CNA_other	0.327	11	0.62	chr17	7578203	C	T	188	144	0.765957	TP53	MISSENSE	SNP	c.(646-648)Gtg>Atg	p.V216M	Non_disruptive	rs730882025	TERT,CDKN2A,PTEN,TP53
217	CNA_other	0.239	12	0.29	chr17	7578203	C	T	100	29	0.29	TP53	MISSENSE	SNP	c.(646-648)Gtg>Atg	p.V216M	Non_disruptive	rs730882025	PIK3CA,TP53
222	CNA_quiet	0	0	0.35	chr17	7577121	G	A	51	9	0.176471	TP53	MISSENSE	SNP	c.(817-819)Cgt>Tgt	p.R273C	Non_disruptive	rs121913343	TP53
229	CNA_other	0.268	16	0.21	chr17	7578268	A	T	552	80	0.144928	TP53	MISSENSE	SNP	c.(580-582)cTt>cAt	p.L194H	Non_disruptive	rs1057519998	TERT,NOTCH1,KMT2D,TP53
251	CNA_quiet	0.103	4	0.12	chr17	7578263	G	A	353	23	0.0651558	TP53	NONSENSE	SNP	c.(586-588)Cga>Tga	p.R196*	Disruptive	rs397516435	TERT,TP53
260	CNA_other	0.499	30	0.35	chr17	7578500	G	A	434	90	0.207373	TP53	NONSENSE	SNP	c.(430-432)Cag>Tag	p.Q144*	Disruptive	rs757274881	TERT,KMT2D,TP53
299	CNA_other	0.245	12	0.28	chr17	7578457	C	T	231	17	0.0735931	TP53	MISSENSE	SNP	c.(472-474)cGc>cAc	p.R158H	Non_disruptive	rs587782144	TP63,FAT1,TERT,NOTCH1,KMT2D,TP53
302	CNA_other	0.704	33	0.32	chr17	7590694	C	T	157	22	0.140127	TP53	SPLICE_SITE	SNP	c.e11+1		Non_disruptive		TERT,TP53
312	CNA_other	0.211	12	0.51	chr17	7577509	C	A	220	117	0.531818	TP53	NONSENSE	SNP	c.(772-774)Gaa>Taa	p.E258*	Disruptive		FAT1,KMT2D,TP53
364	CNA_quiet	0	0	0.5	chr17	7578389	G	A	94	28	0.297872	TP53	MISSENSE	SNP	c.(541-543)Cgc>Tgc	p.R181C	Disruptive	rs587782596	NFE2L2,CASP8,PIK3CA,FBXW7,TERT,CDKN2A,TP53,KEAP1
364	CNA_quiet	0	0	0.5	chr17	7577574	T	C	108	27	0.25	TP53	MISSENSE	SNP	c.(706-708)tAc>tGc	p.Y236C	Non_disruptive	rs730882026	NFE2L2,CASP8,PIK3CA,FBXW7,TERT,CDKN2A,TP53,KEAP1
394	CNA_other	0.707	51	0.38	chr17	7578413	C	T	236	122	0.516949	TP53	MISSENSE	SNP	c.(517-519)Gtg>Atg	p.V173M	Non_disruptive	rs876660754	TP53
452	CNA_other	0.258	17	0.37	chr17	7578406	C	T	205	72	0.35122	TP53	MISSENSE	SNP	c.(523-525)cGc>cAc	p.R175H	Non_disruptive	rs28934578	FAT1,TP53
455	CNA_quiet	0.129	5	0.2	chr17	7577097	C	T	638	72	0.112853	TP53	MISSENSE	SNP	c.(841-843)Gac>Aac	p.D281N	Non_disruptive	rs764146326	FAT1,NSD1,TP53
477	CNA_quiet	0.085	5	0.36	chr17	7577548	C	T	70	16	0.228571	TP53	MISSENSE	SNP	c.(733-735)Ggc>Agc	p.G245S	Non_disruptive	rs28934575	CDKN2A,TP53
478	CNA_other	0.491	21	0.47	chr17	7578433	G	T	98	48	0.489796	TP53	NONSENSE	SNP	c.(496-498)tCa>tAa	p.S166*	Disruptive		FAT1,TP53,DDX3X
503	CNA_other	0.498	29	0.29	chr17	7578406	C	T	165	34	0.206061	TP53	MISSENSE	SNP	c.(523-525)cGc>cAc	p.R175H	Non_disruptive	rs28934578	TP53
505	CNA_other	0.267	17	0.78	chr17	7577022	G	A	1586	1226	0.773014	TP53	NONSENSE	SNP	c.(916-918)Cga>Tga	p.R306*	Disruptive	rs121913344	FAT1,TERT,NOTCH1,TP53
538	CNA_other	0.576	38	0.23	chr17	7578375	GCTAT	G	929	299	0.321851	TP53	FRAME_SHIFT_DEL	DEL	c.(550-555)gatagcfs	p.D184fs	Non_disruptive		NOTCH1,TP53
540	CNA_quiet	0.061	3	0.42	chr17	7577548	C	T	368	105	0.285326	TP53	MISSENSE	SNP	c.(733-735)Ggc>Agc	p.G245S	Non_disruptive	rs28934575	NOTCH2,FAT1,KMT2D,TP53
549	CNA_other	0.364	20	0.61	chr17	7578212	G	A	501	289	0.576846	TP53	NONSENSE	SNP	c.(637-639)Cga>Tga	p.R213*	Disruptive	rs397516436	FAT1,PTEN,TP53,KDM6A
562	CNA_other	0.422	12	0.7	chr17	7577548	C	T	84	46	0.547619	TP53	MISSENSE	SNP	c.(733-735)Ggc>Agc	p.G245S	Non_disruptive	rs28934575	NOTCH2,TERT,NSD1,CDKN2A,TP53
573	CNA_other	0.26	14	0.52	chr17	7577081	T	C	883	247	0.279728	TP53	MISSENSE	SNP	c.(856-858)gAa>gGa	p.E286G	Non_disruptive	rs1057519985	FAT1,TERT,CDKN2A,NOTCH1,TP53
574	CNA_other	0.589	19	0.27	chr17	7577509	C	A	323	143	0.442724	TP53	NONSENSE	SNP	c.(772-774)Gaa>Taa	p.E258*	Disruptive		PIK3CA,TP53,KDM6A
594	CNA_other	0.232	13	0.39	chr17	7579327	CT	C	1069	418	0.39102	TP53	FRAME_SHIFT_DEL	DEL	c.(358-360)aagfs	p.K120fs	Non_disruptive		CDKN2A,NOTCH1,TP53
600	CNA_other	0.294	16	0.35	chr17	7578468	GC	G	490	144	0.293878	TP53	FRAME_SHIFT_DEL	DEL	c.(460-462)ggcfs	p.G154fs	Non_disruptive		CDKN2A,KMT2D,TP53,ASXL1
612	CNA_other	0.378	18	0.25	chr17	7578458	G	C	1175	171	0.145532	TP53	MISSENSE	SNP	c.(472-474)Cgc>Ggc	p.R158G	Non_disruptive		EPHA2,FAT1,TERT,NSD1,TP53
612	CNA_other	0.378	18	0.25	chr17	7578553	T	C	900	94	0.104444	TP53	SPLICE_SITE	SNP	c.(376-378)tAc>tGc	p.Y126C	Non_disruptive		EPHA2,FAT1,TERT,NSD1,TP53
614	CNA_other	0.599	38	0.5	chr17	7577538	C	T	490	325	0.663265	TP53	MISSENSE	SNP	c.(742-744)cGg>cAg	p.R248Q	Disruptive	rs11540652	NFE2L2,TERT,TP53
618	CNA_other	0.557	28	0.52	chr17	7577609	C	G	724	395	0.54558	TP53	SPLICE_SITE	SNP	c.e5-1		Non_disruptive		EPHA2,TERT,CDKN2A,TP53
620	CNA_other	0.505	28	0.3	chr17	7577141	C	T	183	74	0.404372	TP53	MISSENSE	SNP	c.(796-798)gGa>gAa	p.G266E	Non_disruptive	rs193920774	FBXW7,TERT,TP53
625	CNA_other	0.425	30	0.2	chr17	7578487	TCAACCCACAGCTG	T	662	65	0.0981873	TP53	FRAME_SHIFT_DEL	DEL	c.(430-444)cagctgtgggttgatfs	p.Q144fs	Non_disruptive		NFE2L2,TP63,FAT1,KMT2D,TP53
637	CNA_other	0.401	27	0.33	chr17	7577022	GCT	G	478	57	0.119247	TP53	FRAME_SHIFT_DEL	DEL	c.(913-918)aagcgafs	p.K305fs	Non_disruptive		FGFR3,TP53
648	CNA_other	0.283	35	0.41	chr17	7574003	G	A	1191	480	0.403023	TP53	NONSENSE	SNP	c.(1024-1026)Cga>Tga	p.R342*	Disruptive	rs730882029	TERT,CDKN2A,TP53
668	CNA_other	0.251	12	0.62	chr17	7577538	C	T	354	237	0.669492	TP53	MISSENSE	SNP	c.(742-744)cGg>cAg	p.R248Q	Disruptive	rs11540652	CASP8,PIK3CA,FAT1,TERT,CDKN2A,NOTCH1,TP53,ZNF750
671	CNA_quiet	0.042	1	0.22	chr17	7578457	C	T	498	74	0.148594	TP53	MISSENSE	SNP	c.(472-474)cGc>cAc	p.R158H	Non_disruptive	rs587782144	CASP8,FBXW7,TERT,B2M,TP53
673	CNA_other	0.273	12	0.45	chr17	7577094	G	A	319	73	0.22884	TP53	MISSENSE	SNP	c.(844-846)Cgg>Tgg	p.R282W	Non_disruptive	rs28934574	PIK3CA,FAT1,NOTCH1,TP53
704	CNA_other	0.622	39	0.24	chr17	7578203	C	T	715	295	0.412587	TP53	MISSENSE	SNP	c.(646-648)Gtg>Atg	p.V216M	Non_disruptive	rs730882025	CDKN2A,NOTCH1,TP53,KEAP1
705	CNA_other	0.264	13	0.27	chr17	7577114	C	A	662	125	0.188822	TP53	MISSENSE	SNP	c.(823-825)tGt>tTt	p.C275F	Non_disruptive	rs863224451	FAT1,TERT,NSD1,TP53
717	CNA_other	0.247	10	0.65	chr17	7577556	C	T	1160	203	0.175	TP53	MISSENSE	SNP	c.(724-726)tGc>tAc	p.C242Y	Non_disruptive	rs121912655	CASP8,FAT1,TERT,CDKN2A,TP53
717	CNA_other	0.247	10	0.65	chr17	7577120	C	T	1496	399	0.266711	TP53	MISSENSE	SNP	c.(817-819)cGt>cAt	p.R273H	Non_disruptive	rs28934576	CASP8,FAT1,TERT,CDKN2A,TP53
717	CNA_other	0.247	10	0.65	chr17	7579923	C	A	1241	112	0.0902498	TP53	FIVE_PRIME_UTR	SNP			Non_disruptive	rs773666793	CASP8,FAT1,TERT,CDKN2A,TP53
724	CNA_quiet	0.055	1	0.25	chr17	7577517	A	C	89	27	0.303371	TP53	MISSENSE	SNP	c.(763-765)aTc>aGc	p.I255S	Non_disruptive	rs876659675	FBXW7,TP53
763	CNA_quiet	0.053	3	0.69	chr17	7578446	T	A	202	97	0.480198	TP53	MISSENSE	SNP	c.(484-486)Atc>Ttc	p.I162F	Non_disruptive		EPHA2,PIK3CA,TERT,CDKN2A,TP53
776	CNA_other	0.4	32	0.36	chr17	7578555	C	A	66	9	0.136364	TP53	SPLICE_SITE	SNP	c.e7-1		Non_disruptive		KMT2D,TP53
783	CNA_other	0.285	17	0.4	chr17	7579377	G	A	847	165	0.194805	TP53	NONSENSE	SNP	c.(310-312)Cag>Tag	p.Q104*	Disruptive		CASP8,TERT,CDKN2A,NOTCH1,TP53
783	CNA_other	0.285	17	0.4	chr17	7578406	C	T	735	140	0.190476	TP53	MISSENSE	SNP	c.(523-525)cGc>cAc	p.R175H	Non_disruptive	rs28934578	CASP8,TERT,CDKN2A,NOTCH1,TP53
790	CNA_other	0.25	12	0.73	chr17	7578290	C	T	841	621	0.738407	TP53	SPLICE_SITE	SNP	c.e6-1		Non_disruptive	rs1202793339	TGFBR2,FBXW7,PTEN,TP53
807	CNA_quiet	0.162	4	0.58	chr17	7578421	G	A	221	100	0.452489	TP53	MISSENSE	SNP	c.(508-510)aCg>aTg	p.T170M	Disruptive	rs779000871	CASP8,FAT1,TERT,NOTCH1,AJUBA,TP53,ZNF750,ASXL1,KDM6A
808	CNA_other	0.399	27	0.52	chr17	7579355	A	T	502	187	0.37251	TP53	MISSENSE	SNP	c.(331-333)cTg>cAg	p.L111Q	Non_disruptive	rs1057519997	PTEN,KMT2D,TP53
844	CNA_other	0.801	47	0.46	chr17	7574035	T	C	601	336	0.559068	TP53	SPLICE_SITE	SNP	c.e2-2		Non_disruptive	rs867389695	EPHA2,TP53
854	CNA_other	0.58	35	0.38	chr17	7578271	T	A	272	120	0.441176	TP53	MISSENSE	SNP	c.(577-579)cAt>cTt	p.H193L	Disruptive	rs786201838	TERT,TP53
876	CNA_other	0.447	20	0.25	chr17	7578553	T	C	871	126	0.144661	TP53	SPLICE_SITE	SNP	c.(376-378)tAc>tGc	p.Y126C	Non_disruptive		TP53
895	CNA_other	0.771	46	0.36	chr17	7578246	C	CA	105	19	0.180952	TP53	FRAME_SHIFT_INS	INS	c.(601-603)ttgfs	p.L201fs	Non_disruptive		FGFR3,NOTCH1,TP53
895	CNA_other	0.771	46	0.36	chr17	7578532	A	G	73	13	0.178082	TP53	MISSENSE	SNP	c.(397-399)aTg>aCg	p.M133T	Non_disruptive	rs28934873	FGFR3,NOTCH1,TP53
946	CNA_other	0.284	15	0.66	chr17	7578507	G	C	614	407	0.662866	TP53	MISSENSE	SNP	c.(421-423)tgC>tgG	p.C141W	Non_disruptive	rs1057519977	CASP8,FAT1,TERT,CDKN2A,HRAS,TP53,ASXL1
973	CNA_other	0.602	22	0.26	chr17	7578478	G	T	479	130	0.271399	TP53	MISSENSE	SNP	c.(451-453)cCc>cAc	p.P151H	Non_disruptive	rs1057520000	NFE2L2,CDKN2A,KMT2D,TP53
988	CNA_other	0.569	33	0.33	chr17	7579361	A	G	935	408	0.436364	TP53	MISSENSE	SNP	c.(325-327)tTc>tCc	p.F109S	Non_disruptive	rs1064796722	TERT,NOTCH1,TP53
989	CNA_other	0.222	9	0.23	chr17	7578257	C	A	1059	182	0.17186	TP53	NONSENSE	SNP	c.(592-594)Gaa>Taa	p.E198*	Disruptive		CASP8,TERT,CDKN2A,KMT2D,TP53,ASXL1
994	CNA_quiet	0.057	3	0.26	chr17	7579355	A	T	313	43	0.13738	TP53	MISSENSE	SNP	c.(331-333)cTg>cAg	p.L111Q	Non_disruptive	rs1057519997	CASP8,TERT,CDKN2A,TP53
994	CNA_quiet	0.057	3	0.26	chr17	7577539	G	A	261	28	0.10728	TP53	MISSENSE	SNP	c.(742-744)Cgg>Tgg	p.R248W	Disruptive	rs121912651	CASP8,TERT,CDKN2A,TP53
1001	CNA_other	0.365	26	0.25	chr17	7577539	G	A	312	83	0.266026	TP53	MISSENSE	SNP	c.(742-744)Cgg>Tgg	p.R248W	Disruptive	rs121912651	TP63,CDKN2A,TP53
1003	CNA_other	0.452	24	0.35	chr17	7578263	G	A	162	68	0.419753	TP53	NONSENSE	SNP	c.(586-588)Cga>Tga	p.R196*	Disruptive	rs397516435	TERT,CDKN2A,TP53
1004	CNA_other	0.687	38	0.24	chr17	7578204	A	T	394	113	0.286802	TP53	MISSENSE	SNP	c.(643-645)agT>agA	p.S215R	Non_disruptive		NOTCH1,TP53
1022	CNA_other	0.396	21	0.77	chr17	7579406	G	T	240	188	0.783333	TP53	NONSENSE	SNP	c.(280-282)tCa>tAa	p.S94*	Disruptive		NFE2L2,NOTCH1,KMT2D,TP53
1024	CNA_other	0.53	26	0.25	chr17	7577544	A	T	747	208	0.278447	TP53	MISSENSE	SNP	c.(736-738)aTg>aAg	p.M246K	Disruptive		FAT1,CDKN2A,TP53
1024	CNA_other	0.53	26	0.25	chr17	7577156	C	T	836	102	0.12201	TP53	SPLICE_SITE	SNP	c.e4-1		Non_disruptive		FAT1,CDKN2A,TP53
1025	CNA_other	0.72	29	0.45	chr17	7578507	G	C	289	114	0.394464	TP53	MISSENSE	SNP	c.(421-423)tgC>tgG	p.C141W	Non_disruptive	rs1057519977	NOTCH1,RB1,TP53
1038	CNA_other	0.252	5	0.27	chr17	7577089	G	GCGC	289	48	0.16609	TP53	IN_FRAME_INS	INS	c.(847-849)cgc>cgGCGc	p.283_284insR	Non_disruptive		NSD1,RAC1,TP53
1051	CNA_other	0.835	47	0.7	chr17	7578260	C	T	607	458	0.75453	TP53	MISSENSE	SNP	c.(589-591)Gtg>Atg	p.V197M	Non_disruptive	rs786204041	FAT1,NSD1,TP53
1056	CNA_other	0.591	29	0.3	chr17	7578475	G	A	520	137	0.263462	TP53	MISSENSE	SNP	c.(454-456)cCg>cTg	p.P152L	Non_disruptive	rs587782705	PIK3CA,TERT,CDKN2A,AJUBA,TP53
1056	CNA_other	0.591	29	0.3	chr17	7577121	G	A	532	181	0.340226	TP53	MISSENSE	SNP	c.(817-819)Cgt>Tgt	p.R273C	Non_disruptive	rs121913343	PIK3CA,TERT,CDKN2A,AJUBA,TP53
1060	CNA_other	0.581	42	0.26	chr17	7578479	G	A	331	59	0.178248	TP53	MISSENSE	SNP	c.(451-453)Ccc>Tcc	p.P151S	Non_disruptive	rs28934874	KMT2D,TP53,ASXL1
1065	CNA_other	0.449	24	0.43	chr17	7577535	C	A	655	281	0.429008	TP53	MISSENSE	SNP	c.(745-747)aGg>aTg	p.R249M	Disruptive	rs587782329	FAT1,TERT,TP53,ZNF750
1092	CNA_other	0.584	46	0.27	chr17	7577555	GC	AA	493	197	0.399594	TP53	MISSENSE	DNP	c.(724-726)tGC>tTT	p.C242F	Disruptive		NOTCH1,TP53
1095	CNA_other	0.425	27	0.34	chr17	7578534	C	G	146	30	0.205479	TP53	MISSENSE	SNP	c.(394-396)aaG>aaC	p.K132N	Non_disruptive	rs866775781	FGFR3,FBXW7,NOTCH1,TP53
1106	CNA_other	0.665	41	0.55	chr17	7577121	G	A	991	490	0.49445	TP53	MISSENSE	SNP	c.(817-819)Cgt>Tgt	p.R273C	Non_disruptive	rs121913343	NOTCH1,AJUBA,TP53
1151	CNA_other	0.148	6	0.76	chr17	7577518	T	TGATGGTGAG	25	20	0.8	TP53	IN_FRAME_INS	INS	c.(760-765)atcatc>atcCTCACCATCatc	p.254_255insLTI	Non_disruptive		NOTCH2,PIK3CA,FBXW7,CDKN2A,TP53
1152	CNA_other	0.565	23	0.32	chr17	7579345	CAAG	C	618	159	0.257282	TP53	IN_FRAME_DEL	DEL	c.(337-342)ttcttg>ttg	p.F113del	Non_disruptive	rs764486868	CDKN2A,TP53
1152	CNA_other	0.565	23	0.32	chr17	7578231	CA	C	609	144	0.236453	TP53	FRAME_SHIFT_DEL	DEL	c.(616-618)ttgfs	p.L206fs	Non_disruptive		CDKN2A,TP53
1155	CNA_other	0.343	19	0.37	chr17	7577120	C	T	368	86	0.233696	TP53	MISSENSE	SNP	c.(817-819)cGt>cAt	p.R273H	Non_disruptive	rs28934576	TP53
1163	CNA_other	0.555	36	0.51	chr17	7574003	G	A	494	315	0.637652	TP53	NONSENSE	SNP	c.(1024-1026)Cga>Tga	p.R342*	Disruptive	rs730882029	TERT,CDKN2A,NOTCH1,AJUBA,TP53
1165	CNA_quiet	0.088	3	0.56	chr17	7578526	C	A	690	192	0.278261	TP53	MISSENSE	SNP	c.(403-405)tGc>tTc	p.C135F	Non_disruptive	rs587781991	PIK3CA,TERT,NSD1,RAC1,TP53
1179	CNA_other	0.396	13	0.6	chr17	7578403	C	A	699	250	0.357654	TP53	MISSENSE	SNP	c.(526-528)tGc>tTc	p.C176F	Disruptive	rs786202962	NFE2L2,CASP8,PIK3CA,FAT1,TERT,CDKN2A,TP53
1179	CNA_other	0.396	13	0.6	chr17	7579837	A	ACAGTTTC	561	165	0.294118	TP53	SPLICE_SITE	INS	c.e10+2		Non_disruptive		NFE2L2,CASP8,PIK3CA,FAT1,TERT,CDKN2A,TP53
1185	CNA_quiet	0.001	1	0.36	chr17	7578550	G	A	468	97	0.207265	TP53	MISSENSE	SNP	c.(379-381)tCc>tTc	p.S127F	Non_disruptive	rs730881999	PIK3CA,FAT1,TERT,RAC1,CDKN2A,NOTCH1,KRAS,TP53
1185	CNA_quiet	0.001	1	0.36	chr17	7590776	C	A	612	107	0.174837	TP53	DE_NOVO_START_OUT_FRAME	SNP			Non_disruptive		PIK3CA,FAT1,TERT,RAC1,CDKN2A,NOTCH1,KRAS,TP53

## Sheet: 6. PIK3CA muts
Sample	CNA classification	FGA	Called segments	Cellularity	CHROM	POS	REF	ALT	DP	AD	VAF	GENE	variantClassification	variantType	codonChange	proteinChange	ClinVar_VCF_CLNSIG	dbSNP_ID
217	CNA_other				chr3	178928010	T	C	104	21	0.201923	PIK3CA	MISSENSE	SNP	c.(1288-1290)Ttt>Ctt	p.F430L		rs1064793732
360	CNA_other				chr3	178936082	G	A	2095	803	0.383294	PIK3CA	MISSENSE	SNP	c.(1624-1626)Gaa>Aaa	p.E542K	Pathogenic/Likely_pathogenic
574	CNA_other				chr3	178922321	G	A	539	160	0.296846	PIK3CA	MISSENSE	SNP	c.(1090-1092)Gga>Aga	p.G364R		rs104886003
668	CNA_other				chr3	178936082	G	C	612	442	0.722222	PIK3CA	MISSENSE	SNP	c.(1624-1626)Gaa>Caa	p.E542Q	Likely_pathogenic	rs104886003
673	CNA_other				chr3	178921552	A	T	641	132	0.205928	PIK3CA	MISSENSE	SNP	c.(1033-1035)aAt>aTt	p.N345I	Likely_pathogenic	rs104886003
1151	CNA_other				chr3	178952085	A	T	42	20	0.47619	PIK3CA	MISSENSE	SNP	c.(3139-3141)cAt>cTt	p.H1047L	Pathogenic/Likely_pathogenic	rs121913283
1179	CNA_other				chr3	178936091	G	A	1006	409	0.406561	PIK3CA	MISSENSE	SNP	c.(1633-1635)Gag>Aag	p.E545K	Pathogenic/Likely_pathogenic	rs121913279
33	CNA_quiet				chr3	178936082	G	A	554	134	0.241877	PIK3CA	MISSENSE	SNP	c.(1624-1626)Gaa>Aaa	p.E542K	Pathogenic/Likely_pathogenic
35	CNA_quiet				chr3	178952085	A	G	123	35	0.284553	PIK3CA	MISSENSE	SNP	c.(3139-3141)cAt>cGt	p.H1047R	Pathogenic/Likely_pathogenic
36	CNA_quiet				chr3	178936091	G	A	190	50	0.263158	PIK3CA	MISSENSE	SNP	c.(1633-1635)Gag>Aag	p.E545K	Pathogenic/Likely_pathogenic	rs1057519938
48	CNA_quiet				chr3	178936091	G	A	189	66	0.349206	PIK3CA	MISSENSE	SNP	c.(1633-1635)Gag>Aag	p.E545K	Pathogenic/Likely_pathogenic	rs1057519938
177	CNA_quiet				chr3	178936082	G	A	52	20	0.384615	PIK3CA	MISSENSE	SNP	c.(1624-1626)Gaa>Aaa	p.E542K	Pathogenic/Likely_pathogenic
220	CNA_quiet				chr3	178916937	TGAA	T	514	191	0.371595	PIK3CA	IN_FRAME_DEL	DEL	c.(325-327)gaadel	p.E109del		rs397514565
364	CNA_quiet				chr3	178936091	G	A	97	19	0.195876	PIK3CA	MISSENSE	SNP	c.(1633-1635)Gag>Aag	p.E545K	Pathogenic/Likely_pathogenic	rs121913273
383	CNA_quiet				chr3	178936091	G	A	82	22	0.268293	PIK3CA	MISSENSE	SNP	c.(1633-1635)Gag>Aag	p.E545K	Pathogenic/Likely_pathogenic	rs121913273
412	CNA_quiet				chr3	178936091	G	A	1117	94	0.084154	PIK3CA	MISSENSE	SNP	c.(1633-1635)Gag>Aag	p.E545K	Pathogenic/Likely_pathogenic	rs121913273
483	CNA_quiet				chr3	178922364	G	A	48	8	0.166667	PIK3CA	MISSENSE	SNP	c.(1132-1134)tGt>tAt	p.C378Y	Pathogenic	rs121913273
483	CNA_quiet				chr3	178936091	G	A	57	17	0.298246	PIK3CA	MISSENSE	SNP	c.(1633-1635)Gag>Aag	p.E545K	Pathogenic/Likely_pathogenic	rs121913273
486	CNA_quiet				chr3	178936082	G	A	797	342	0.429109	PIK3CA	MISSENSE	SNP	c.(1624-1626)Gaa>Aaa	p.E542K	Pathogenic/Likely_pathogenic	rs104886003
597	CNA_quiet				chr3	178952074	G	C	749	290	0.387183	PIK3CA	MISSENSE	SNP	c.(3127-3129)atG>atC	p.M1043I		rs104886003
613	CNA_quiet				chr3	178936091	G	A	177	48	0.271186	PIK3CA	MISSENSE	SNP	c.(1633-1635)Gag>Aag	p.E545K	Pathogenic/Likely_pathogenic	rs104886003
734	CNA_quiet				chr3	178936091	G	A	667	75	0.112444	PIK3CA	MISSENSE	SNP	c.(1633-1635)Gag>Aag	p.E545K	Pathogenic/Likely_pathogenic	rs104886003
743	CNA_quiet				chr3	178951994	G	C	357	82	0.229692	PIK3CA	MISSENSE	SNP	c.(3049-3051)Gat>Cat	p.D1017H		rs104886003
743	CNA_quiet				chr3	178952085	A	G	263	53	0.201521	PIK3CA	MISSENSE	SNP	c.(3139-3141)cAt>cGt	p.H1047R	Pathogenic/Likely_pathogenic	rs104886003
763	CNA_quiet				chr3	178916755	G	C	107	32	0.299065	PIK3CA	MISSENSE	SNP	c.(142-144)Gaa>Caa	p.E48Q		rs104886003
786	CNA_quiet				chr3	178936091	G	A	113	12	0.106195	PIK3CA	MISSENSE	SNP	c.(1633-1635)Gag>Aag	p.E545K	Pathogenic/Likely_pathogenic
857	CNA_quiet				chr3	178938922	G	C	477	76	0.159329	PIK3CA	MISSENSE	SNP	c.(2164-2166)Gag>Cag	p.E722Q		rs867262025
857	CNA_quiet				chr3	178938934	G	A	472	79	0.167373	PIK3CA	MISSENSE	SNP	c.(2176-2178)Gaa>Aaa	p.E726K	Pathogenic/Likely_pathogenic
857	CNA_quiet				chr3	178952074	G	A	411	70	0.170316	PIK3CA	MISSENSE	SNP	c.(3127-3129)atG>atA	p.M1043I	Pathogenic/Likely_pathogenic
1165	CNA_quiet				chr3	178921552	A	T	676	281	0.41568	PIK3CA	MISSENSE	SNP	c.(1033-1035)aAt>aTt	p.N345I	Likely_pathogenic	rs121913279
1185	CNA_quiet				chr3	178922324	G	A	429	83	0.193473	PIK3CA	MISSENSE	SNP	c.(1093-1095)Gaa>Aaa	p.E365K	Pathogenic	rs121913279
																	Legend
																	Another PIK3CA mutation in same sample
																	Known pathogenic, activating mutation
																	Not annotated but frequently occuring in cancer
																	Unknown

## Sheet: 7. Mut screening
Gene	n in CNA-quiet	% in CNA-quiet	n in CNA-other	% in CNA-other	Fisher's exact raw p-value	Adjusted p-value
CASP8	31	44.2857	15	4.42478	2.1e-16	2.89e-12
HRAS	20	28.5714	5	1.47493	1.01e-12	6.94e-09
TP53	25	35.7143	259	76.4012	1.34e-10	6.14e-07
KMT2B	10	14.2857	5	1.47493	1.77e-05	0.0608
JADE3	5	7.14286	0	0	0.00013	0.357
RAC1	7	10	3	0.884956	0.000256	0.586
HLA-B	8	11.4286	6	1.76991	0.000644	1
KRT74	5	7.14286	1	0.294985	0.000676	1
BCL6	4	5.71429	0	0	0.000798	1
EPHA2	9	12.8571	9	2.65487	0.00103	1
NSD1	1	1.42857	47	13.8643	0.00166	1
WDR44	5	7.14286	2	0.589971	0.00205	1
CLMN	5	7.14286	2	0.589971	0.00205	1
CREB3L3	5	7.14286	2	0.589971	0.00205	1
ST5	5	7.14286	2	0.589971	0.00205	1
LRIG2	5	7.14286	2	0.589971	0.00205	1
GRIA1	6	8.57143	4	1.17994	0.00245	1
RYR1	9	12.8571	11	3.24484	0.00265	1
KNTC1	4	5.71429	1	0.294985	0.00347	1
SSH2	4	5.71429	1	0.294985	0.00347	1
PARP4	4	5.71429	1	0.294985	0.00347	1
CLVS2	4	5.71429	1	0.294985	0.00347	1
SF1	4	5.71429	1	0.294985	0.00347	1
DRC7	4	5.71429	1	0.294985	0.00347	1
SCAF11	4	5.71429	1	0.294985	0.00347	1
NRP2	4	5.71429	1	0.294985	0.00347	1
KMT2A	7	10	7	2.0649	0.00407	1
CACNA1G	7	10	7	2.0649	0.00407	1
PCDHGB7	5	7.14286	3	0.884956	0.00473	1
CHD2	5	7.14286	3	0.884956	0.00473	1
PAN2	5	7.14286	3	0.884956	0.00473	1
TP53BP2	3	4.28571	0	0	0.00484	1
RABEP1	3	4.28571	0	0	0.00484	1
USP45	3	4.28571	0	0	0.00484	1
SIGLEC11	3	4.28571	0	0	0.00484	1
ZNF41	3	4.28571	0	0	0.00484	1
FEM1B	3	4.28571	0	0	0.00484	1
SGSM1	3	4.28571	0	0	0.00484	1
CLPB	3	4.28571	0	0	0.00484	1
DNAJB7	3	4.28571	0	0	0.00484	1
GNAT3	3	4.28571	0	0	0.00484	1
SCAF8	3	4.28571	0	0	0.00484	1
C11orf68	3	4.28571	0	0	0.00484	1
ATP9A	3	4.28571	0	0	0.00484	1
F2R	3	4.28571	0	0	0.00484	1
CDC25C	3	4.28571	0	0	0.00484	1
RASAL3	3	4.28571	0	0	0.00484	1
ZNF773	3	4.28571	0	0	0.00484	1
PIK3CA	17	24.2857	39	11.5044	0.00729	1
ABCG4	4	5.71429	2	0.589971	0.00906	1
SLC5A2	4	5.71429	2	0.589971	0.00906	1
FGD6	4	5.71429	2	0.589971	0.00906	1
SERPINE1	4	5.71429	2	0.589971	0.00906	1
BRWD1	4	5.71429	2	0.589971	0.00906	1
CCDC180	5	7.14286	4	1.17994	0.00923	1
SIN3B	5	7.14286	4	1.17994	0.00923	1
SPTAN1	5	7.14286	4	1.17994	0.00923	1
FAT1	25	35.7143	73	21.5339	0.0141	1
HUWE1	8	11.4286	13	3.83481	0.0155	1
SDK1	5	7.14286	5	1.47493	0.016	1
CHD6	5	7.14286	5	1.47493	0.016	1
GNL2	3	4.28571	1	0.294985	0.0169	1
STRADB	3	4.28571	1	0.294985	0.0169	1
SDK2	3	4.28571	1	0.294985	0.0169	1
KLHL41	3	4.28571	1	0.294985	0.0169	1
MAMDC4	3	4.28571	1	0.294985	0.0169	1
GATM	3	4.28571	1	0.294985	0.0169	1
CTNNB1	3	4.28571	1	0.294985	0.0169	1
RBMXL2	3	4.28571	1	0.294985	0.0169	1
KSR1	3	4.28571	1	0.294985	0.0169	1
CCNA1	3	4.28571	1	0.294985	0.0169	1
IGHA2	3	4.28571	1	0.294985	0.0169	1
PYGB	3	4.28571	1	0.294985	0.0169	1
POMGNT1	3	4.28571	1	0.294985	0.0169	1
PRCC	3	4.28571	1	0.294985	0.0169	1
IPO13	3	4.28571	1	0.294985	0.0169	1
CLPX	3	4.28571	1	0.294985	0.0169	1
SLC9A3	3	4.28571	1	0.294985	0.0169	1
CCNE2	3	4.28571	1	0.294985	0.0169	1
CA4	3	4.28571	1	0.294985	0.0169	1
DSG1	3	4.28571	1	0.294985	0.0169	1
CCDC66	3	4.28571	1	0.294985	0.0169	1
DPYSL4	3	4.28571	1	0.294985	0.0169	1
DSPP	3	4.28571	1	0.294985	0.0169	1
PMPCA	3	4.28571	1	0.294985	0.0169	1
ZSWIM5	3	4.28571	1	0.294985	0.0169	1
AKNA	3	4.28571	1	0.294985	0.0169	1
MKL2	3	4.28571	1	0.294985	0.0169	1
WDTC1	3	4.28571	1	0.294985	0.0169	1
PVRL3	3	4.28571	1	0.294985	0.0169	1
BTK	3	4.28571	1	0.294985	0.0169	1
FBXO34	3	4.28571	1	0.294985	0.0169	1
OR4K17	3	4.28571	1	0.294985	0.0169	1
PRDM2	4	5.71429	3	0.884956	0.0184	1
KDM3B	4	5.71429	3	0.884956	0.0184	1
BTBD7	4	5.71429	3	0.884956	0.0184	1
NCOA6	4	5.71429	3	0.884956	0.0184	1
CELSR3	4	5.71429	3	0.884956	0.0184	1
AK9	4	5.71429	3	0.884956	0.0184	1
CUL1	4	5.71429	3	0.884956	0.0184	1
CACNA1B	4	5.71429	3	0.884956	0.0184	1
MAP3K6	4	5.71429	3	0.884956	0.0184	1
LRRK1	4	5.71429	3	0.884956	0.0184	1
KIAA1522	4	5.71429	3	0.884956	0.0184	1
ZNF536	0	0	22	6.48968	0.0201	1
ATM	5	7.14286	6	1.76991	0.0255	1
TNFRSF25	2	2.85714	0	0	0.0289	1
SLC26A4	2	2.85714	0	0	0.0289	1
C1orf56	2	2.85714	0	0	0.0289	1
GALNT7	2	2.85714	0	0	0.0289	1
BTBD16	2	2.85714	0	0	0.0289	1
MYOD1	2	2.85714	0	0	0.0289	1
MIDN	2	2.85714	0	0	0.0289	1
CLCA2	2	2.85714	0	0	0.0289	1
TMEM37	2	2.85714	0	0	0.0289	1
FAM78A	2	2.85714	0	0	0.0289	1
CYP1A1	2	2.85714	0	0	0.0289	1
ZNF205	2	2.85714	0	0	0.0289	1
CLEC3A	2	2.85714	0	0	0.0289	1
SGSH	2	2.85714	0	0	0.0289	1
SAGE1	2	2.85714	0	0	0.0289	1
PI3	2	2.85714	0	0	0.0289	1
GYG2	2	2.85714	0	0	0.0289	1
SNX2	2	2.85714	0	0	0.0289	1
WNT9B	2	2.85714	0	0	0.0289	1
ERAP1	2	2.85714	0	0	0.0289	1
HIBCH	2	2.85714	0	0	0.0289	1
CCDC51	2	2.85714	0	0	0.0289	1
FZD8	2	2.85714	0	0	0.0289	1
IL10RA	2	2.85714	0	0	0.0289	1
ACTB	2	2.85714	0	0	0.0289	1
FGF13	2	2.85714	0	0	0.0289	1
SPAG8	2	2.85714	0	0	0.0289	1
COG2	2	2.85714	0	0	0.0289	1
IL1RL2	2	2.85714	0	0	0.0289	1
PCOLCE	2	2.85714	0	0	0.0289	1
MED16	2	2.85714	0	0	0.0289	1
TPD52L2	2	2.85714	0	0	0.0289	1
RPL31	2	2.85714	0	0	0.0289	1
EIF2A	2	2.85714	0	0	0.0289	1
GPRIN1	2	2.85714	0	0	0.0289	1
GCM2	2	2.85714	0	0	0.0289	1
MEDAG	2	2.85714	0	0	0.0289	1
SMC1A	2	2.85714	0	0	0.0289	1
GTPBP8	2	2.85714	0	0	0.0289	1
TBL1XR1	2	2.85714	0	0	0.0289	1
SPATA9	2	2.85714	0	0	0.0289	1
OBP2A	2	2.85714	0	0	0.0289	1
ABLIM1	2	2.85714	0	0	0.0289	1
RP11-812E19.9	2	2.85714	0	0	0.0289	1
KHSRP	2	2.85714	0	0	0.0289	1
SLC25A43	2	2.85714	0	0	0.0289	1
EXTL1	2	2.85714	0	0	0.0289	1
TBC1D7	2	2.85714	0	0	0.0289	1
CCDC172	2	2.85714	0	0	0.0289	1
ELMSAN1	2	2.85714	0	0	0.0289	1
ACOT8	2	2.85714	0	0	0.0289	1
NUBP2	2	2.85714	0	0	0.0289	1
TNFRSF8	2	2.85714	0	0	0.0289	1
RNF13	2	2.85714	0	0	0.0289	1
CYC1	2	2.85714	0	0	0.0289	1
MAN1B1	2	2.85714	0	0	0.0289	1
HPR	2	2.85714	0	0	0.0289	1
C1orf101	2	2.85714	0	0	0.0289	1
APOA5	2	2.85714	0	0	0.0289	1
HS3ST6	2	2.85714	0	0	0.0289	1
XK	2	2.85714	0	0	0.0289	1
GALT	2	2.85714	0	0	0.0289	1
CCT4	2	2.85714	0	0	0.0289	1
FAM83G	2	2.85714	0	0	0.0289	1
OAZ1	2	2.85714	0	0	0.0289	1
ERRFI1	2	2.85714	0	0	0.0289	1
PPAPDC3	2	2.85714	0	0	0.0289	1
IKZF5	2	2.85714	0	0	0.0289	1
SLC39A9	2	2.85714	0	0	0.0289	1
C16orf45	2	2.85714	0	0	0.0289	1
LSR	2	2.85714	0	0	0.0289	1
RXRB	2	2.85714	0	0	0.0289	1
F2	2	2.85714	0	0	0.0289	1
FADS2	2	2.85714	0	0	0.0289	1
NOVA2	2	2.85714	0	0	0.0289	1
DSG2	2	2.85714	0	0	0.0289	1
HOOK1	2	2.85714	0	0	0.0289	1
KIAA1841	2	2.85714	0	0	0.0289	1
MRE11A	2	2.85714	0	0	0.0289	1
BBS2	2	2.85714	0	0	0.0289	1
TEPP	2	2.85714	0	0	0.0289	1
GOT2	2	2.85714	0	0	0.0289	1
NSRP1	2	2.85714	0	0	0.0289	1
SBNO2	2	2.85714	0	0	0.0289	1
ZNF444	2	2.85714	0	0	0.0289	1
SPECC1L	2	2.85714	0	0	0.0289	1
ZNF783	2	2.85714	0	0	0.0289	1
CLCA4	2	2.85714	0	0	0.0289	1
BLNK	2	2.85714	0	0	0.0289	1
FKBP5	2	2.85714	0	0	0.0289	1
HNF1A	2	2.85714	0	0	0.0289	1
SLX4IP	2	2.85714	0	0	0.0289	1
PTBP2	2	2.85714	0	0	0.0289	1
STRIP1	2	2.85714	0	0	0.0289	1
PPP2R3C	2	2.85714	0	0	0.0289	1
HS3ST3A1	2	2.85714	0	0	0.0289	1
MARS2	2	2.85714	0	0	0.0289	1
RERG	2	2.85714	0	0	0.0289	1
GREM1	2	2.85714	0	0	0.0289	1
NTRK2	2	2.85714	0	0	0.0289	1
MTMR6	2	2.85714	0	0	0.0289	1
BLM	2	2.85714	0	0	0.0289	1
FUS	2	2.85714	0	0	0.0289	1
ABCE1	2	2.85714	0	0	0.0289	1
BAG1	2	2.85714	0	0	0.0289	1
SLC43A2	2	2.85714	0	0	0.0289	1
PIGW	2	2.85714	0	0	0.0289	1
TRIM25	2	2.85714	0	0	0.0289	1
MGME1	2	2.85714	0	0	0.0289	1
RETSAT	2	2.85714	0	0	0.0289	1
C3orf62	2	2.85714	0	0	0.0289	1
WBSCR27	2	2.85714	0	0	0.0289	1
CAPRIN1	2	2.85714	0	0	0.0289	1
NDNL2	2	2.85714	0	0	0.0289	1
FAM118A	2	2.85714	0	0	0.0289	1
SLC25A33	2	2.85714	0	0	0.0289	1
ZFP69	2	2.85714	0	0	0.0289	1
HHLA3	2	2.85714	0	0	0.0289	1
RNF4	2	2.85714	0	0	0.0289	1
ACTL6B	2	2.85714	0	0	0.0289	1
PCM1	2	2.85714	0	0	0.0289	1
MTPAP	2	2.85714	0	0	0.0289	1
BRMS1	2	2.85714	0	0	0.0289	1
COX14	2	2.85714	0	0	0.0289	1
TRAP1	2	2.85714	0	0	0.0289	1
CRISPLD2	2	2.85714	0	0	0.0289	1
GABRD	2	2.85714	0	0	0.0289	1
CEP85	2	2.85714	0	0	0.0289	1
RBM15B	2	2.85714	0	0	0.0289	1
POLA1	2	2.85714	0	0	0.0289	1
SNX12	2	2.85714	0	0	0.0289	1
TMTC4	2	2.85714	0	0	0.0289	1
ATP8B4	4	5.71429	4	1.17994	0.0321	1
UBR1	4	5.71429	4	1.17994	0.0321	1
PTPRU	4	5.71429	4	1.17994	0.0321	1
NF1	4	5.71429	4	1.17994	0.0321	1
LAMA1	0	0	20	5.89971	0.0323	1
PTX4	3	4.28571	2	0.589971	0.0372	1
WWP1	3	4.28571	2	0.589971	0.0372	1
CYB5R3	3	4.28571	2	0.589971	0.0372	1
PCDH12	3	4.28571	2	0.589971	0.0372	1
BTAF1	3	4.28571	2	0.589971	0.0372	1
PLEKHA7	3	4.28571	2	0.589971	0.0372	1
NR2E1	3	4.28571	2	0.589971	0.0372	1
RFWD3	3	4.28571	2	0.589971	0.0372	1
BTN3A3	3	4.28571	2	0.589971	0.0372	1
ELAVL1	3	4.28571	2	0.589971	0.0372	1
BCL9L	3	4.28571	2	0.589971	0.0372	1
RSF1	3	4.28571	2	0.589971	0.0372	1
NPEPPS	3	4.28571	2	0.589971	0.0372	1
AP4B1	3	4.28571	2	0.589971	0.0372	1
ATP2A1	3	4.28571	2	0.589971	0.0372	1
IGF2R	3	4.28571	2	0.589971	0.0372	1
EDC4	3	4.28571	2	0.589971	0.0372	1
ADAD1	3	4.28571	2	0.589971	0.0372	1
DYRK1B	3	4.28571	2	0.589971	0.0372	1
UTP14A	3	4.28571	2	0.589971	0.0372	1
EMILIN2	3	4.28571	2	0.589971	0.0372	1
LRRC15	3	4.28571	2	0.589971	0.0372	1
DAK	3	4.28571	2	0.589971	0.0372	1
DLL1	3	4.28571	2	0.589971	0.0372	1
PLA2G4F	3	4.28571	2	0.589971	0.0372	1
SREBF2	3	4.28571	2	0.589971	0.0372	1
NLRP1	3	4.28571	2	0.589971	0.0372	1
LRFN2	3	4.28571	2	0.589971	0.0372	1
CARF	3	4.28571	2	0.589971	0.0372	1
MB21D2	3	4.28571	2	0.589971	0.0372	1
PRKRIR	3	4.28571	2	0.589971	0.0372	1
ZNF276	3	4.28571	2	0.589971	0.0372	1
TDRD3	3	4.28571	2	0.589971	0.0372	1
TTC16	3	4.28571	2	0.589971	0.0372	1
CDH4	3	4.28571	2	0.589971	0.0372	1
ASXL2	3	4.28571	2	0.589971	0.0372	1
TAS1R1	3	4.28571	2	0.589971	0.0372	1
ADGRA3	3	4.28571	2	0.589971	0.0372	1
STRIP2	3	4.28571	2	0.589971	0.0372	1
KSR2	5	7.14286	7	2.0649	0.0379	1
ADAMTS9	5	7.14286	7	2.0649	0.0379	1
FBN2	6	8.57143	10	2.94985	0.0392	1
FAT3	1	1.42857	29	8.55457	0.0412	1
GNPTAB	4	5.71429	5	1.47493	0.0504	1
ZNF236	4	5.71429	5	1.47493	0.0504	1
ST18	4	5.71429	5	1.47493	0.0504	1
AOX1	4	5.71429	5	1.47493	0.0504	1
UBR5	4	5.71429	5	1.47493	0.0504	1
AIM1	4	5.71429	5	1.47493	0.0504	1
HDAC4	4	5.71429	5	1.47493	0.0504	1
SCAF4	4	5.71429	5	1.47493	0.0504	1
NCAPD3	4	5.71429	5	1.47493	0.0504	1
LCT	5	7.14286	8	2.35988	0.0535	1
LRRTM3	5	7.14286	8	2.35988	0.0535	1
SLC8A3	5	7.14286	8	2.35988	0.0535	1
TGFBR2	5	7.14286	8	2.35988	0.0535	1
LRRC4C	0	0	19	5.60472	0.0546	1
RP1	1	1.42857	26	7.66962	0.063	1
FAT4	8	11.4286	18	5.30973	0.0635	1
AKAP11	3	4.28571	3	0.884956	0.0653	1
ATP7A	3	4.28571	3	0.884956	0.0653	1
TRIM27	3	4.28571	3	0.884956	0.0653	1
CREB5	3	4.28571	3	0.884956	0.0653	1
ADAM2	3	4.28571	3	0.884956	0.0653	1
PCDHGB2	3	4.28571	3	0.884956	0.0653	1
FHOD1	3	4.28571	3	0.884956	0.0653	1
BRAF	3	4.28571	3	0.884956	0.0653	1
PACS2	3	4.28571	3	0.884956	0.0653	1
LATS1	3	4.28571	3	0.884956	0.0653	1
CCDC129	3	4.28571	3	0.884956	0.0653	1
SCAP	3	4.28571	3	0.884956	0.0653	1
L1CAM	3	4.28571	3	0.884956	0.0653	1
RPRD2	3	4.28571	3	0.884956	0.0653	1
CIC	3	4.28571	3	0.884956	0.0653	1
MYH7B	3	4.28571	3	0.884956	0.0653	1
SIK3	3	4.28571	3	0.884956	0.0653	1
CACHD1	3	4.28571	3	0.884956	0.0653	1
CDR1	3	4.28571	3	0.884956	0.0653	1
TFAP2A	3	4.28571	3	0.884956	0.0653	1
USP32	3	4.28571	3	0.884956	0.0653	1
SLC26A9	3	4.28571	3	0.884956	0.0653	1
PCDHGA5	3	4.28571	3	0.884956	0.0653	1
TARDBP	3	4.28571	3	0.884956	0.0653	1
GRM2	3	4.28571	3	0.884956	0.0653	1
PTPRG	3	4.28571	3	0.884956	0.0653	1
ARID5B	3	4.28571	3	0.884956	0.0653	1
TUBGCP3	3	4.28571	3	0.884956	0.0653	1
ZNF763	3	4.28571	3	0.884956	0.0653	1
TLR8	3	4.28571	3	0.884956	0.0653	1
CNBD2	3	4.28571	3	0.884956	0.0653	1
TENM2	3	4.28571	3	0.884956	0.0653	1
ALDH1L1	3	4.28571	3	0.884956	0.0653	1
SCLT1	3	4.28571	3	0.884956	0.0653	1
CFAP70	3	4.28571	3	0.884956	0.0653	1
NAV1	3	4.28571	3	0.884956	0.0653	1
ZNF45	3	4.28571	3	0.884956	0.0653	1
GAS2L1	3	4.28571	3	0.884956	0.0653	1
PTPRM	5	7.14286	9	2.65487	0.0724	1
KIF21B	5	7.14286	9	2.65487	0.0724	1
FLT4	4	5.71429	6	1.76991	0.0732	1
ARFGEF1	4	5.71429	6	1.76991	0.0732	1
CEP192	4	5.71429	6	1.76991	0.0732	1
PCDHA10	4	5.71429	6	1.76991	0.0732	1
TRIP11	4	5.71429	6	1.76991	0.0732	1
YLPM1	4	5.71429	6	1.76991	0.0732	1
ZFHX3	4	5.71429	6	1.76991	0.0732	1
ACAD10	4	5.71429	6	1.76991	0.0732	1
DNM2	4	5.71429	6	1.76991	0.0732	1
CD1E	4	5.71429	6	1.76991	0.0732	1
TTN	18	25.7143	126	37.1681	0.0746	1
CDKN2A	9	12.8571	78	23.0088	0.0765	1
EP300	7	10	15	4.42478	0.0771	1
ZNF208	7	10	15	4.42478	0.0771	1
CREBBP	7	10	15	4.42478	0.0771	1
GLB1L	2	2.85714	1	0.294985	0.0772	1
ZFR	2	2.85714	1	0.294985	0.0772	1
REL	2	2.85714	1	0.294985	0.0772	1
RPS6KA5	2	2.85714	1	0.294985	0.0772	1
CYP2A13	2	2.85714	1	0.294985	0.0772	1
CGB2	2	2.85714	1	0.294985	0.0772	1
ASB10	2	2.85714	1	0.294985	0.0772	1
TTC8	2	2.85714	1	0.294985	0.0772	1
CPN2	2	2.85714	1	0.294985	0.0772	1
FAM129A	2	2.85714	1	0.294985	0.0772	1
EGFL8	2	2.85714	1	0.294985	0.0772	1
CUL2	2	2.85714	1	0.294985	0.0772	1
ABR	2	2.85714	1	0.294985	0.0772	1
HERC3	2	2.85714	1	0.294985	0.0772	1
PAMR1	2	2.85714	1	0.294985	0.0772	1
MON1B	2	2.85714	1	0.294985	0.0772	1
CT47B1	2	2.85714	1	0.294985	0.0772	1
PNMA5	2	2.85714	1	0.294985	0.0772	1
SLC7A1	2	2.85714	1	0.294985	0.0772	1
POLRMT	2	2.85714	1	0.294985	0.0772	1
DIS3L2	2	2.85714	1	0.294985	0.0772	1
NAPRT	2	2.85714	1	0.294985	0.0772	1
NPSR1	2	2.85714	1	0.294985	0.0772	1
GLRA2	2	2.85714	1	0.294985	0.0772	1
C16orf89	2	2.85714	1	0.294985	0.0772	1
HLA-F	2	2.85714	1	0.294985	0.0772	1
FBXL4	2	2.85714	1	0.294985	0.0772	1
HNRNPD	2	2.85714	1	0.294985	0.0772	1
CSGALNACT1	2	2.85714	1	0.294985	0.0772	1
OR1L8	2	2.85714	1	0.294985	0.0772	1
P2RX4	2	2.85714	1	0.294985	0.0772	1
INTS6	2	2.85714	1	0.294985	0.0772	1
TMEM161B	2	2.85714	1	0.294985	0.0772	1
CADM3	2	2.85714	1	0.294985	0.0772	1
CHST10	2	2.85714	1	0.294985	0.0772	1
IRF2	2	2.85714	1	0.294985	0.0772	1
KRT75	2	2.85714	1	0.294985	0.0772	1
LRRC42	2	2.85714	1	0.294985	0.0772	1
MAPKAP1	2	2.85714	1	0.294985	0.0772	1
TAF5L	2	2.85714	1	0.294985	0.0772	1
MPHOSPH8	2	2.85714	1	0.294985	0.0772	1
ZNF606	2	2.85714	1	0.294985	0.0772	1
ATF4	2	2.85714	1	0.294985	0.0772	1
UFL1	2	2.85714	1	0.294985	0.0772	1
PCNXL2	2	2.85714	1	0.294985	0.0772	1
PMS2	2	2.85714	1	0.294985	0.0772	1
WDR81	2	2.85714	1	0.294985	0.0772	1
NEUROD4	2	2.85714	1	0.294985	0.0772	1
CCDC91	2	2.85714	1	0.294985	0.0772	1
NAA15	2	2.85714	1	0.294985	0.0772	1
ESR1	2	2.85714	1	0.294985	0.0772	1
CHD1L	2	2.85714	1	0.294985	0.0772	1
INPP5D	2	2.85714	1	0.294985	0.0772	1
HPSE	2	2.85714	1	0.294985	0.0772	1
GALNT10	2	2.85714	1	0.294985	0.0772	1
TBX20	2	2.85714	1	0.294985	0.0772	1
UBE3C	2	2.85714	1	0.294985	0.0772	1
CDC27	2	2.85714	1	0.294985	0.0772	1
GPR37L1	2	2.85714	1	0.294985	0.0772	1
RTF1	2	2.85714	1	0.294985	0.0772	1
KCNQ5	2	2.85714	1	0.294985	0.0772	1
FAM120C	2	2.85714	1	0.294985	0.0772	1
ANGPT2	2	2.85714	1	0.294985	0.0772	1
DCBLD2	2	2.85714	1	0.294985	0.0772	1
EXTL2	2	2.85714	1	0.294985	0.0772	1
CCDC74A	2	2.85714	1	0.294985	0.0772	1
ADGRB2	2	2.85714	1	0.294985	0.0772	1
ANXA2R	2	2.85714	1	0.294985	0.0772	1
CAMSAP3	2	2.85714	1	0.294985	0.0772	1
DHX30	2	2.85714	1	0.294985	0.0772	1
TTC14	2	2.85714	1	0.294985	0.0772	1
PIK3R5	2	2.85714	1	0.294985	0.0772	1
EFHC1	2	2.85714	1	0.294985	0.0772	1
E4F1	2	2.85714	1	0.294985	0.0772	1
SLC38A5	2	2.85714	1	0.294985	0.0772	1
VWA8	2	2.85714	1	0.294985	0.0772	1
LY9	2	2.85714	1	0.294985	0.0772	1
PPP1R10	2	2.85714	1	0.294985	0.0772	1
C11orf87	2	2.85714	1	0.294985	0.0772	1
MMP2	2	2.85714	1	0.294985	0.0772	1
MINK1	2	2.85714	1	0.294985	0.0772	1
IRS2	2	2.85714	1	0.294985	0.0772	1
ZBTB18	2	2.85714	1	0.294985	0.0772	1
DCP1B	2	2.85714	1	0.294985	0.0772	1
ADRBK2	2	2.85714	1	0.294985	0.0772	1
FBXW11	2	2.85714	1	0.294985	0.0772	1
AATF	2	2.85714	1	0.294985	0.0772	1
GPC6	2	2.85714	1	0.294985	0.0772	1
ELAC2	2	2.85714	1	0.294985	0.0772	1
KRT33B	2	2.85714	1	0.294985	0.0772	1
TDRD10	2	2.85714	1	0.294985	0.0772	1
C7orf57	2	2.85714	1	0.294985	0.0772	1
VIL1	2	2.85714	1	0.294985	0.0772	1
KIF24	2	2.85714	1	0.294985	0.0772	1
PHYH	2	2.85714	1	0.294985	0.0772	1
DYRK2	2	2.85714	1	0.294985	0.0772	1
DISP2	2	2.85714	1	0.294985	0.0772	1
ZC3H7A	2	2.85714	1	0.294985	0.0772	1
KIAA0319L	2	2.85714	1	0.294985	0.0772	1
KCNMB2	2	2.85714	1	0.294985	0.0772	1
HIPK2	2	2.85714	1	0.294985	0.0772	1
TOX3	2	2.85714	1	0.294985	0.0772	1
TRMT2B	2	2.85714	1	0.294985	0.0772	1
HADHB	2	2.85714	1	0.294985	0.0772	1
MITF	2	2.85714	1	0.294985	0.0772	1
MESP2	2	2.85714	1	0.294985	0.0772	1
BPIFB6	2	2.85714	1	0.294985	0.0772	1
POLR3A	2	2.85714	1	0.294985	0.0772	1
MIB1	2	2.85714	1	0.294985	0.0772	1
PLA2G6	2	2.85714	1	0.294985	0.0772	1
ALG6	2	2.85714	1	0.294985	0.0772	1
SLC25A14	2	2.85714	1	0.294985	0.0772	1
DBX1	2	2.85714	1	0.294985	0.0772	1
TMEM57	2	2.85714	1	0.294985	0.0772	1
LETM1	2	2.85714	1	0.294985	0.0772	1
SLAIN2	2	2.85714	1	0.294985	0.0772	1
DMTF1	2	2.85714	1	0.294985	0.0772	1
GPBP1	2	2.85714	1	0.294985	0.0772	1
C2orf78	2	2.85714	1	0.294985	0.0772	1
RPUSD3	2	2.85714	1	0.294985	0.0772	1
TLR9	2	2.85714	1	0.294985	0.0772	1
N4BP3	2	2.85714	1	0.294985	0.0772	1
RAD54B	2	2.85714	1	0.294985	0.0772	1
ZNF16	2	2.85714	1	0.294985	0.0772	1
ERMP1	2	2.85714	1	0.294985	0.0772	1
PLAU	2	2.85714	1	0.294985	0.0772	1
HNRNPUL2	2	2.85714	1	0.294985	0.0772	1
ENO3	2	2.85714	1	0.294985	0.0772	1
CCDC42	2	2.85714	1	0.294985	0.0772	1
PNPLA6	2	2.85714	1	0.294985	0.0772	1
HLA-C	2	2.85714	1	0.294985	0.0772	1
NFKB2	2	2.85714	1	0.294985	0.0772	1
FH	2	2.85714	1	0.294985	0.0772	1
BACH2	2	2.85714	1	0.294985	0.0772	1
ZNF341	2	2.85714	1	0.294985	0.0772	1
ZNF345	2	2.85714	1	0.294985	0.0772	1
TREM1	2	2.85714	1	0.294985	0.0772	1
TMEM25	2	2.85714	1	0.294985	0.0772	1
LMF2	2	2.85714	1	0.294985	0.0772	1
PLAT	2	2.85714	1	0.294985	0.0772	1
RGS20	2	2.85714	1	0.294985	0.0772	1
HSP90AA1	2	2.85714	1	0.294985	0.0772	1
HSD11B2	2	2.85714	1	0.294985	0.0772	1
CD2BP2	2	2.85714	1	0.294985	0.0772	1
ASPN	2	2.85714	1	0.294985	0.0772	1
STAMBPL1	2	2.85714	1	0.294985	0.0772	1
EPHA8	2	2.85714	1	0.294985	0.0772	1
GJA5	2	2.85714	1	0.294985	0.0772	1
CRNN	2	2.85714	1	0.294985	0.0772	1
WFS1	2	2.85714	1	0.294985	0.0772	1
KCTD4	2	2.85714	1	0.294985	0.0772	1
SPIN4	2	2.85714	1	0.294985	0.0772	1
HP1BP3	2	2.85714	1	0.294985	0.0772	1
CLUH	2	2.85714	1	0.294985	0.0772	1
RGAG4	2	2.85714	1	0.294985	0.0772	1
CD84	2	2.85714	1	0.294985	0.0772	1
CASK	2	2.85714	1	0.294985	0.0772	1
PBX2	2	2.85714	1	0.294985	0.0772	1
THRA	2	2.85714	1	0.294985	0.0772	1
INSRR	2	2.85714	1	0.294985	0.0772	1
ZNF595	2	2.85714	1	0.294985	0.0772	1
IL13RA2	2	2.85714	1	0.294985	0.0772	1
SLC9A6	2	2.85714	1	0.294985	0.0772	1
TAS2R41	2	2.85714	1	0.294985	0.0772	1
SMARCA1	2	2.85714	1	0.294985	0.0772	1
ACP6	2	2.85714	1	0.294985	0.0772	1
MYBPC3	2	2.85714	1	0.294985	0.0772	1
CDH13	2	2.85714	1	0.294985	0.0772	1
ANP32E	2	2.85714	1	0.294985	0.0772	1
YOD1	2	2.85714	1	0.294985	0.0772	1
MAP3K14	2	2.85714	1	0.294985	0.0772	1
GALNT11	2	2.85714	1	0.294985	0.0772	1
ARHGAP25	2	2.85714	1	0.294985	0.0772	1
ADNP	2	2.85714	1	0.294985	0.0772	1
LRIT3	2	2.85714	1	0.294985	0.0772	1
HPS6	2	2.85714	1	0.294985	0.0772	1
PIAS2	2	2.85714	1	0.294985	0.0772	1
MS4A15	2	2.85714	1	0.294985	0.0772	1
KPNA6	2	2.85714	1	0.294985	0.0772	1
TNNI2	2	2.85714	1	0.294985	0.0772	1
FBXO25	2	2.85714	1	0.294985	0.0772	1
NR2C2AP	2	2.85714	1	0.294985	0.0772	1
CPEB1	2	2.85714	1	0.294985	0.0772	1
FXR2	2	2.85714	1	0.294985	0.0772	1
ATP8B1	2	2.85714	1	0.294985	0.0772	1
VAV1	2	2.85714	1	0.294985	0.0772	1
BMP1	2	2.85714	1	0.294985	0.0772	1
PRKCE	2	2.85714	1	0.294985	0.0772	1
MED30	2	2.85714	1	0.294985	0.0772	1
FANCD2OS	2	2.85714	1	0.294985	0.0772	1
NEFM	2	2.85714	1	0.294985	0.0772	1
QSOX2	2	2.85714	1	0.294985	0.0772	1
USP7	2	2.85714	1	0.294985	0.0772	1
ORC2	2	2.85714	1	0.294985	0.0772	1
MTFR2	2	2.85714	1	0.294985	0.0772	1
TTF2	2	2.85714	1	0.294985	0.0772	1
RGPD8	2	2.85714	1	0.294985	0.0772	1
MUC13	2	2.85714	1	0.294985	0.0772	1
SLC29A4	2	2.85714	1	0.294985	0.0772	1
MAG	2	2.85714	1	0.294985	0.0772	1
EGLN2	2	2.85714	1	0.294985	0.0772	1
KRTAP10-10	2	2.85714	1	0.294985	0.0772	1
LTA	2	2.85714	1	0.294985	0.0772	1
BRSK2	2	2.85714	1	0.294985	0.0772	1
CCKBR	2	2.85714	1	0.294985	0.0772	1
RGPD2	2	2.85714	1	0.294985	0.0772	1
SLFN11	2	2.85714	1	0.294985	0.0772	1
AK4	2	2.85714	1	0.294985	0.0772	1
NFIB	2	2.85714	1	0.294985	0.0772	1
POLR2M	2	2.85714	1	0.294985	0.0772	1
OR56B4	2	2.85714	1	0.294985	0.0772	1
ARHGEF19	2	2.85714	1	0.294985	0.0772	1
PARG	2	2.85714	1	0.294985	0.0772	1
ELOVL3	2	2.85714	1	0.294985	0.0772	1
FAM186B	2	2.85714	1	0.294985	0.0772	1
CACNG4	2	2.85714	1	0.294985	0.0772	1
ZBTB7C	2	2.85714	1	0.294985	0.0772	1
ZBED1	2	2.85714	1	0.294985	0.0772	1
38961	2	2.85714	1	0.294985	0.0772	1
EIF4ENIF1	2	2.85714	1	0.294985	0.0772	1
PDE10A	0	0	15	4.42478	0.085	1
CDH7	0	0	15	4.42478	0.085	1
FCGBP	0	0	15	4.42478	0.085	1
MYO18B	0	0	15	4.42478	0.085	1
NLRP8	0	0	15	4.42478	0.085	1
ITGA8	0	0	16	4.71976	0.0858	1
SORCS3	0	0	16	4.71976	0.0858	1
VCAN	7	10	16	4.71976	0.0898	1
ANK2	1	1.42857	23	6.78466	0.0964	1
HCN1	6	8.57143	12	3.53982	0.0997	1
RAD50	3	4.28571	4	1.17994	0.1	1
SUPT16H	3	4.28571	4	1.17994	0.1	1
NOL8	3	4.28571	4	1.17994	0.1	1
NKD1	3	4.28571	4	1.17994	0.1	1
ZNF582	3	4.28571	4	1.17994	0.1	1
IQSEC1	3	4.28571	4	1.17994	0.1	1
ZNF629	3	4.28571	4	1.17994	0.1	1
NAP1L3	3	4.28571	4	1.17994	0.1	1
KANSL1	3	4.28571	4	1.17994	0.1	1
WHSC1	3	4.28571	4	1.17994	0.1	1
USP19	3	4.28571	4	1.17994	0.1	1
CUL9	3	4.28571	4	1.17994	0.1	1
CAND1	3	4.28571	4	1.17994	0.1	1
ARID4A	3	4.28571	4	1.17994	0.1	1
ADGRL1	3	4.28571	4	1.17994	0.1	1
COL6A2	3	4.28571	4	1.17994	0.1	1
ARHGAP32	3	4.28571	4	1.17994	0.1	1
TSKS	3	4.28571	4	1.17994	0.1	1
KIAA0907	3	4.28571	4	1.17994	0.1	1
DNAJC14	3	4.28571	4	1.17994	0.1	1
HDX	3	4.28571	4	1.17994	0.1	1
HINFP	3	4.28571	4	1.17994	0.1	1
PKD1	3	4.28571	4	1.17994	0.1	1
PCDH7	3	4.28571	4	1.17994	0.1	1
RGPD4	3	4.28571	4	1.17994	0.1	1
FLNB	3	4.28571	4	1.17994	0.1	1
FRYL	3	4.28571	4	1.17994	0.1	1
ERCC6L2	3	4.28571	4	1.17994	0.1	1
RALGAPB	3	4.28571	4	1.17994	0.1	1
SMG7	3	4.28571	4	1.17994	0.1	1
LRRN3	3	4.28571	4	1.17994	0.1	1
ARFGEF2	3	4.28571	4	1.17994	0.1	1
ZNF616	3	4.28571	4	1.17994	0.1	1
MAP9	3	4.28571	4	1.17994	0.1	1
KDM7A	3	4.28571	4	1.17994	0.1	1
GABRE	3	4.28571	4	1.17994	0.1	1
DNHD1	4	5.71429	7	2.0649	0.101	1
CTCF	4	5.71429	7	2.0649	0.101	1
ADAMTS19	4	5.71429	7	2.0649	0.101	1
LYST	4	5.71429	7	2.0649	0.101	1
TBX22	4	5.71429	7	2.0649	0.101	1
TNKS1BP1	4	5.71429	7	2.0649	0.101	1
LPA	4	5.71429	7	2.0649	0.101	1
JMJD1C	6	8.57143	13	3.83481	0.112	1
CSMD3	7	10	63	18.5841	0.115	1
KIAA1217	4	5.71429	8	2.35988	0.132	1
CFAP47	4	5.71429	8	2.35988	0.132	1
DMXL2	4	5.71429	8	2.35988	0.132	1
PIK3CG	4	5.71429	8	2.35988	0.132	1
CHD8	4	5.71429	8	2.35988	0.132	1
NUMA1	4	5.71429	8	2.35988	0.132	1
NCKAP5	4	5.71429	8	2.35988	0.132	1
SRCAP	4	5.71429	8	2.35988	0.132	1
PLCL1	4	5.71429	8	2.35988	0.132	1
APOB	2	2.85714	29	8.55457	0.135	1
TBCE	2	2.85714	2	0.589971	0.137	1
PDCD10	2	2.85714	2	0.589971	0.137	1
GTPBP4	2	2.85714	2	0.589971	0.137	1
DOCK5	2	2.85714	2	0.589971	0.137	1
ATP2B1	2	2.85714	2	0.589971	0.137	1
GAS7	2	2.85714	2	0.589971	0.137	1
SOCS5	2	2.85714	2	0.589971	0.137	1
MST1R	2	2.85714	2	0.589971	0.137	1
DNAJC1	2	2.85714	2	0.589971	0.137	1
ADAMTS8	2	2.85714	2	0.589971	0.137	1
LAG3	2	2.85714	2	0.589971	0.137	1
CYP1A2	2	2.85714	2	0.589971	0.137	1
ZNF521	0	0	13	3.83481	0.137	1
YTHDF1	2	2.85714	2	0.589971	0.137	1
KCNQ2	2	2.85714	2	0.589971	0.137	1
PCDH11Y	2	2.85714	2	0.589971	0.137	1
UNC80	2	2.85714	2	0.589971	0.137	1
MARK1	2	2.85714	2	0.589971	0.137	1
SLC4A1AP	2	2.85714	2	0.589971	0.137	1
PPIP5K2	2	2.85714	2	0.589971	0.137	1
PIK3C3	2	2.85714	2	0.589971	0.137	1
CUL3	0	0	13	3.83481	0.137	1
PALLD	2	2.85714	2	0.589971	0.137	1
PRDM1	2	2.85714	2	0.589971	0.137	1
DENND2A	2	2.85714	2	0.589971	0.137	1
GABRA5	2	2.85714	2	0.589971	0.137	1
STAT5B	2	2.85714	2	0.589971	0.137	1
NXF3	2	2.85714	2	0.589971	0.137	1
TBX19	2	2.85714	2	0.589971	0.137	1
DVL3	2	2.85714	2	0.589971	0.137	1
PPARGC1B	2	2.85714	2	0.589971	0.137	1
CFH	0	0	13	3.83481	0.137	1
IMPG2	0	0	13	3.83481	0.137	1
TMTC1	2	2.85714	2	0.589971	0.137	1
ARHGEF6	2	2.85714	2	0.589971	0.137	1
CHRNG	2	2.85714	2	0.589971	0.137	1
HAUS6	2	2.85714	2	0.589971	0.137	1
IQCB1	2	2.85714	2	0.589971	0.137	1
RAD54L2	2	2.85714	2	0.589971	0.137	1
EPB41L4B	2	2.85714	2	0.589971	0.137	1
DLG1	2	2.85714	2	0.589971	0.137	1
KDM5C	2	2.85714	2	0.589971	0.137	1
HLX	2	2.85714	2	0.589971	0.137	1
ALPPL2	2	2.85714	2	0.589971	0.137	1
RAD52	2	2.85714	2	0.589971	0.137	1
AP2B1	2	2.85714	2	0.589971	0.137	1
MAP4K1	2	2.85714	2	0.589971	0.137	1
RBBP7	2	2.85714	2	0.589971	0.137	1
CTNNA1	2	2.85714	2	0.589971	0.137	1
CCDC13	2	2.85714	2	0.589971	0.137	1
OR5H6	2	2.85714	2	0.589971	0.137	1
MAP1S	2	2.85714	2	0.589971	0.137	1
EPHB3	2	2.85714	2	0.589971	0.137	1
OPRK1	2	2.85714	2	0.589971	0.137	1
PPFIA3	2	2.85714	2	0.589971	0.137	1
DHX57	2	2.85714	2	0.589971	0.137	1
HERC5	2	2.85714	2	0.589971	0.137	1
BTN2A2	2	2.85714	2	0.589971	0.137	1
OR2J3	2	2.85714	2	0.589971	0.137	1
GIGYF1	2	2.85714	2	0.589971	0.137	1
ZNF483	2	2.85714	2	0.589971	0.137	1
UNC79	0	0	13	3.83481	0.137	1
EEF2	2	2.85714	2	0.589971	0.137	1
ZNF331	2	2.85714	2	0.589971	0.137	1
STK32B	2	2.85714	2	0.589971	0.137	1
GPR26	2	2.85714	2	0.589971	0.137	1
ZFP91	2	2.85714	2	0.589971	0.137	1
PHC2	2	2.85714	2	0.589971	0.137	1
MSH3	2	2.85714	2	0.589971	0.137	1
MOV10L1	2	2.85714	2	0.589971	0.137	1
MAP4K3	2	2.85714	2	0.589971	0.137	1
IL18RAP	2	2.85714	2	0.589971	0.137	1
CDH24	2	2.85714	2	0.589971	0.137	1
LINS	2	2.85714	2	0.589971	0.137	1
TRERF1	2	2.85714	2	0.589971	0.137	1
JAK1	2	2.85714	2	0.589971	0.137	1
PLEKHA4	2	2.85714	2	0.589971	0.137	1
MICAL1	2	2.85714	2	0.589971	0.137	1
SLC44A3	2	2.85714	2	0.589971	0.137	1
OR1D2	2	2.85714	2	0.589971	0.137	1
P2RY10	2	2.85714	2	0.589971	0.137	1
RAD18	2	2.85714	2	0.589971	0.137	1
ZFYVE16	2	2.85714	2	0.589971	0.137	1
RBAK	2	2.85714	2	0.589971	0.137	1
ATP11A	2	2.85714	2	0.589971	0.137	1
SOWAHB	2	2.85714	2	0.589971	0.137	1
ARHGAP1	2	2.85714	2	0.589971	0.137	1
SOCS6	2	2.85714	2	0.589971	0.137	1
RSPO2	2	2.85714	2	0.589971	0.137	1
FGD3	2	2.85714	2	0.589971	0.137	1
SERINC3	2	2.85714	2	0.589971	0.137	1
PASD1	2	2.85714	2	0.589971	0.137	1
UPF2	2	2.85714	2	0.589971	0.137	1
SIX4	2	2.85714	2	0.589971	0.137	1
SPINT1	2	2.85714	2	0.589971	0.137	1
GNAS	2	2.85714	2	0.589971	0.137	1
BRD1	2	2.85714	2	0.589971	0.137	1
SMAD3	2	2.85714	2	0.589971	0.137	1
PRC1	2	2.85714	2	0.589971	0.137	1
ADAMTS4	2	2.85714	2	0.589971	0.137	1
KLHL42	2	2.85714	2	0.589971	0.137	1
AOC3	2	2.85714	2	0.589971	0.137	1
CORIN	2	2.85714	2	0.589971	0.137	1
COL4A3BP	2	2.85714	2	0.589971	0.137	1
TKT	2	2.85714	2	0.589971	0.137	1
KIRREL3	2	2.85714	2	0.589971	0.137	1
GPRASP2	2	2.85714	2	0.589971	0.137	1
SEC14L4	2	2.85714	2	0.589971	0.137	1
IPO11	2	2.85714	2	0.589971	0.137	1
KRT33A	2	2.85714	2	0.589971	0.137	1
ZSCAN18	2	2.85714	2	0.589971	0.137	1
ASAP2	2	2.85714	2	0.589971	0.137	1
DLAT	2	2.85714	2	0.589971	0.137	1
PRR19	2	2.85714	2	0.589971	0.137	1
MRPS35	2	2.85714	2	0.589971	0.137	1
TXNDC2	2	2.85714	2	0.589971	0.137	1
POLK	2	2.85714	2	0.589971	0.137	1
SLC7A13	2	2.85714	2	0.589971	0.137	1
NLRC5	2	2.85714	2	0.589971	0.137	1
ELF4	2	2.85714	2	0.589971	0.137	1
TNS4	2	2.85714	2	0.589971	0.137	1
SMG5	2	2.85714	2	0.589971	0.137	1
FAM188B	2	2.85714	2	0.589971	0.137	1
OBSL1	2	2.85714	2	0.589971	0.137	1
SLC26A8	2	2.85714	2	0.589971	0.137	1
ZNF711	2	2.85714	2	0.589971	0.137	1
DCAF16	2	2.85714	2	0.589971	0.137	1
ACSS1	2	2.85714	2	0.589971	0.137	1
KCTD3	2	2.85714	2	0.589971	0.137	1
GSAP	2	2.85714	2	0.589971	0.137	1
SMC2	2	2.85714	2	0.589971	0.137	1
ST8SIA5	2	2.85714	2	0.589971	0.137	1
COL6A1	2	2.85714	2	0.589971	0.137	1
SMEK2	2	2.85714	2	0.589971	0.137	1
PHF1	2	2.85714	2	0.589971	0.137	1
ADD1	2	2.85714	2	0.589971	0.137	1
HIST1H2BG	2	2.85714	2	0.589971	0.137	1
CNGA4	2	2.85714	2	0.589971	0.137	1
SPAG16	2	2.85714	2	0.589971	0.137	1
FYB	2	2.85714	2	0.589971	0.137	1
LARP6	2	2.85714	2	0.589971	0.137	1
DVL1	2	2.85714	2	0.589971	0.137	1
PTPRE	2	2.85714	2	0.589971	0.137	1
LSG1	2	2.85714	2	0.589971	0.137	1
SPNS3	2	2.85714	2	0.589971	0.137	1
KRT14	2	2.85714	2	0.589971	0.137	1
TDRKH	2	2.85714	2	0.589971	0.137	1
SP140L	2	2.85714	2	0.589971	0.137	1
FNIP1	2	2.85714	2	0.589971	0.137	1
MYO1A	2	2.85714	2	0.589971	0.137	1
COL4A2	2	2.85714	2	0.589971	0.137	1
FANCI	2	2.85714	2	0.589971	0.137	1
ZNF573	2	2.85714	2	0.589971	0.137	1
PFKL	2	2.85714	2	0.589971	0.137	1
USP4	2	2.85714	2	0.589971	0.137	1
SLC24A2	2	2.85714	2	0.589971	0.137	1
CTSD	2	2.85714	2	0.589971	0.137	1
DET1	2	2.85714	2	0.589971	0.137	1
DDX21	2	2.85714	2	0.589971	0.137	1
LNX2	2	2.85714	2	0.589971	0.137	1
ZNF48	2	2.85714	2	0.589971	0.137	1
SPRED2	2	2.85714	2	0.589971	0.137	1
FBXW10	2	2.85714	2	0.589971	0.137	1
MAP7D2	2	2.85714	2	0.589971	0.137	1
ZSCAN21	2	2.85714	2	0.589971	0.137	1
TRIM5	2	2.85714	2	0.589971	0.137	1
OR4D10	2	2.85714	2	0.589971	0.137	1
BDP1	2	2.85714	2	0.589971	0.137	1
MTDH	2	2.85714	2	0.589971	0.137	1
RGS3	2	2.85714	2	0.589971	0.137	1
NLGN2	2	2.85714	2	0.589971	0.137	1
WDR66	2	2.85714	2	0.589971	0.137	1
MET	2	2.85714	2	0.589971	0.137	1
FAM135A	2	2.85714	2	0.589971	0.137	1
OSBPL1A	2	2.85714	2	0.589971	0.137	1
ACSL5	2	2.85714	2	0.589971	0.137	1
TANGO6	2	2.85714	2	0.589971	0.137	1
SUGP2	2	2.85714	2	0.589971	0.137	1
GPR174	2	2.85714	2	0.589971	0.137	1
B2M	2	2.85714	2	0.589971	0.137	1
SMTNL1	2	2.85714	2	0.589971	0.137	1
HAS3	2	2.85714	2	0.589971	0.137	1
LIG1	2	2.85714	2	0.589971	0.137	1
SASH3	2	2.85714	2	0.589971	0.137	1
EBNA1BP2	2	2.85714	2	0.589971	0.137	1
ESAM	2	2.85714	2	0.589971	0.137	1
TACC3	2	2.85714	2	0.589971	0.137	1
MTF1	2	2.85714	2	0.589971	0.137	1
CYP8B1	2	2.85714	2	0.589971	0.137	1
RGS12	2	2.85714	2	0.589971	0.137	1
ZNF718	2	2.85714	2	0.589971	0.137	1
PNPT1	2	2.85714	2	0.589971	0.137	1
OPA1	2	2.85714	2	0.589971	0.137	1
ACTL8	2	2.85714	2	0.589971	0.137	1
ADAM21	2	2.85714	2	0.589971	0.137	1
SEMA4D	2	2.85714	2	0.589971	0.137	1
NAGPA	2	2.85714	2	0.589971	0.137	1
LRRC49	2	2.85714	2	0.589971	0.137	1
THAP9	2	2.85714	2	0.589971	0.137	1
ZNF765	2	2.85714	2	0.589971	0.137	1
FAM135B	2	2.85714	30	8.84956	0.138	1
TMEM2	0	0	14	4.12979	0.141	1
CNTNAP5	0	0	14	4.12979	0.141	1
CENPF	3	4.28571	5	1.47493	0.141	1
KDM4B	3	4.28571	5	1.47493	0.141	1
KIF16B	3	4.28571	5	1.47493	0.141	1
ARHGAP31	3	4.28571	5	1.47493	0.141	1
ANKRD12	3	4.28571	5	1.47493	0.141	1
NUP205	3	4.28571	5	1.47493	0.141	1
KIAA1462	3	4.28571	5	1.47493	0.141	1
OR6T1	3	4.28571	5	1.47493	0.141	1
ATN1	3	4.28571	5	1.47493	0.141	1
PRPF8	3	4.28571	5	1.47493	0.141	1
SETD2	3	4.28571	5	1.47493	0.141	1
PC	3	4.28571	5	1.47493	0.141	1
ATP8B2	3	4.28571	5	1.47493	0.141	1
TMEM132A	3	4.28571	5	1.47493	0.141	1
SAMD9L	3	4.28571	5	1.47493	0.141	1
AKAP12	3	4.28571	5	1.47493	0.141	1
ZNF608	3	4.28571	5	1.47493	0.141	1
PCDHGA4	3	4.28571	5	1.47493	0.141	1
ZNF808	3	4.28571	5	1.47493	0.141	1
NBEAL1	3	4.28571	5	1.47493	0.141	1
MAST1	3	4.28571	5	1.47493	0.141	1
KIAA1549	3	4.28571	5	1.47493	0.141	1
CFAP69	3	4.28571	5	1.47493	0.141	1
PCDHGA1	3	4.28571	5	1.47493	0.141	1
NES	3	4.28571	5	1.47493	0.141	1
CEMIP	3	4.28571	5	1.47493	0.141	1
SLC4A10	3	4.28571	5	1.47493	0.141	1
FAM179B	3	4.28571	5	1.47493	0.141	1
PCDHGA12	3	4.28571	5	1.47493	0.141	1
COL17A1	3	4.28571	5	1.47493	0.141	1
INADL	3	4.28571	5	1.47493	0.141	1
NRCAM	3	4.28571	5	1.47493	0.141	1
TENM3	3	4.28571	5	1.47493	0.141	1
SYNJ2	3	4.28571	5	1.47493	0.141	1
CASC5	3	4.28571	5	1.47493	0.141	1
DNMT3A	3	4.28571	5	1.47493	0.141	1
FMN2	1	1.42857	21	6.19469	0.146	1
CRB1	1	1.42857	21	6.19469	0.146	1
AHNAK2	1	1.42857	20	5.89971	0.147	1
CTNND2	1	1.42857	22	6.48968	0.149	1
PRDM9	1	1.42857	22	6.48968	0.149	1
USP34	5	7.14286	10	2.94985	0.151	1
TRPM3	5	7.14286	10	2.94985	0.151	1
DNAH5	5	7.14286	46	13.5693	0.166	1
RYR2	3	4.28571	33	9.73451	0.17	1
FAIM	1	1.42857	0	0	0.171	1
RPL26L1	1	1.42857	0	0	0.171	1
KIF5A	1	1.42857	0	0	0.171	1
RCBTB2	1	1.42857	0	0	0.171	1
RAB2B	1	1.42857	0	0	0.171	1
PLIN1	1	1.42857	0	0	0.171	1
THRAP3	1	1.42857	0	0	0.171	1
GREM2	1	1.42857	0	0	0.171	1
CNPPD1	1	1.42857	0	0	0.171	1
HARS2	1	1.42857	0	0	0.171	1
GPR107	1	1.42857	0	0	0.171	1
MIPEP	1	1.42857	0	0	0.171	1
WDFY2	1	1.42857	0	0	0.171	1
B3GALT5	1	1.42857	0	0	0.171	1
S100B	1	1.42857	0	0	0.171	1
RAB40A	1	1.42857	0	0	0.171	1
TOR3A	1	1.42857	0	0	0.171	1
ORMDL1	1	1.42857	0	0	0.171	1
GATA2	1	1.42857	0	0	0.171	1
CEP120	1	1.42857	0	0	0.171	1
SLC6A7	1	1.42857	0	0	0.171	1
WIPF3	1	1.42857	0	0	0.171	1
CLMP	1	1.42857	0	0	0.171	1
DDX47	1	1.42857	0	0	0.171	1
ACLY	1	1.42857	0	0	0.171	1
PDGFB	1	1.42857	0	0	0.171	1
PNPLA4	1	1.42857	0	0	0.171	1
GRIPAP1	1	1.42857	0	0	0.171	1
EFNB1	1	1.42857	0	0	0.171	1
TRIM63	1	1.42857	0	0	0.171	1
SRPRB	1	1.42857	0	0	0.171	1
EIF5A2	1	1.42857	0	0	0.171	1
FAM170A	1	1.42857	0	0	0.171	1
HEY2	1	1.42857	0	0	0.171	1
GNAI1	1	1.42857	0	0	0.171	1
TCAF2	1	1.42857	0	0	0.171	1
PPP2CB	1	1.42857	0	0	0.171	1
C9orf153	1	1.42857	0	0	0.171	1
LMX1B	1	1.42857	0	0	0.171	1
CCND1	1	1.42857	0	0	0.171	1
AP3S2	1	1.42857	0	0	0.171	1
ZNF689	1	1.42857	0	0	0.171	1
SGSM2	1	1.42857	0	0	0.171	1
TMUB2	1	1.42857	0	0	0.171	1
GATA6	1	1.42857	0	0	0.171	1
SAFB2	1	1.42857	0	0	0.171	1
LRFN3	1	1.42857	0	0	0.171	1
CATSPER4	1	1.42857	0	0	0.171	1
GNG12	1	1.42857	0	0	0.171	1
ACVR2A	1	1.42857	0	0	0.171	1
TTLL3	1	1.42857	0	0	0.171	1
HRH1	1	1.42857	0	0	0.171	1
SEC63	1	1.42857	0	0	0.171	1
OTUD6B	1	1.42857	0	0	0.171	1
CTBP2	1	1.42857	0	0	0.171	1
FAM71C	1	1.42857	0	0	0.171	1
N4BP2L2	1	1.42857	0	0	0.171	1
LPAR6	1	1.42857	0	0	0.171	1
NGDN	1	1.42857	0	0	0.171	1
BCAR1	1	1.42857	0	0	0.171	1
MRM1	1	1.42857	0	0	0.171	1
RPRML	1	1.42857	0	0	0.171	1
PVR	1	1.42857	0	0	0.171	1
CD52	1	1.42857	0	0	0.171	1
AK2	1	1.42857	0	0	0.171	1
C1orf177	1	1.42857	0	0	0.171	1
EDEM3	1	1.42857	0	0	0.171	1
KDM4D	1	1.42857	0	0	0.171	1
ZC2HC1C	1	1.42857	0	0	0.171	1
IGHV1-45	1	1.42857	0	0	0.171	1
C17orf67	1	1.42857	0	0	0.171	1
TXNL1	1	1.42857	0	0	0.171	1
YWHAB	1	1.42857	0	0	0.171	1
AKR7A3	1	1.42857	0	0	0.171	1
PTP4A2	1	1.42857	0	0	0.171	1
SLFNL1	1	1.42857	0	0	0.171	1
CSF1	1	1.42857	0	0	0.171	1
PPOX	1	1.42857	0	0	0.171	1
GRAMD3	1	1.42857	0	0	0.171	1
ACSL6	1	1.42857	0	0	0.171	1
MB21D1	1	1.42857	0	0	0.171	1
TMEM244	1	1.42857	0	0	0.171	1
MROH6	1	1.42857	0	0	0.171	1
PRSS53	1	1.42857	0	0	0.171	1
TMEM169	1	1.42857	0	0	0.171	1
THPO	1	1.42857	0	0	0.171	1
HIST1H3J	1	1.42857	0	0	0.171	1
HLA-DRB1	1	1.42857	0	0	0.171	1
ZNF385A	1	1.42857	0	0	0.171	1
MZT1	1	1.42857	0	0	0.171	1
NUDT21	1	1.42857	0	0	0.171	1
RRAS	1	1.42857	0	0	0.171	1
YBX1	1	1.42857	0	0	0.171	1
ELF2	1	1.42857	0	0	0.171	1
ARRDC3	1	1.42857	0	0	0.171	1
ATP4B	1	1.42857	0	0	0.171	1
TINF2	1	1.42857	0	0	0.171	1
SEC11A	1	1.42857	0	0	0.171	1
TBC1D24	1	1.42857	0	0	0.171	1
KIAA0930	1	1.42857	0	0	0.171	1
SLC2A9	1	1.42857	0	0	0.171	1
XRCC2	1	1.42857	0	0	0.171	1
RRM2B	1	1.42857	0	0	0.171	1
CDK2AP2	1	1.42857	0	0	0.171	1
CORO1C	1	1.42857	0	0	0.171	1
FBXO41	1	1.42857	0	0	0.171	1
BHLHE40	1	1.42857	0	0	0.171	1
SH3TC1	1	1.42857	0	0	0.171	1
SHROOM1	1	1.42857	0	0	0.171	1
FAM153B	1	1.42857	0	0	0.171	1
LRRC1	1	1.42857	0	0	0.171	1
KPNA5	1	1.42857	0	0	0.171	1
COX19	1	1.42857	0	0	0.171	1
RAPGEF5	1	1.42857	0	0	0.171	1
MCMDC2	1	1.42857	0	0	0.171	1
DGAT2	1	1.42857	0	0	0.171	1
TAGLN	1	1.42857	0	0	0.171	1
TPM1	1	1.42857	0	0	0.171	1
SAMD1	1	1.42857	0	0	0.171	1
RSPO3	1	1.42857	0	0	0.171	1
OMD	1	1.42857	0	0	0.171	1
BSPRY	1	1.42857	0	0	0.171	1
ARL3	1	1.42857	0	0	0.171	1
FEZ1	1	1.42857	0	0	0.171	1
BAIAP2L2	1	1.42857	0	0	0.171	1
PDCL3	1	1.42857	0	0	0.171	1
ARPC2	1	1.42857	0	0	0.171	1
SYNCRIP	1	1.42857	0	0	0.171	1
E2F5	1	1.42857	0	0	0.171	1
EDF1	1	1.42857	0	0	0.171	1
STK38L	1	1.42857	0	0	0.171	1
ING1	1	1.42857	0	0	0.171	1
MKS1	1	1.42857	0	0	0.171	1
SNRNP70	1	1.42857	0	0	0.171	1
C1orf174	1	1.42857	0	0	0.171	1
UGT1A10	1	1.42857	0	0	0.171	1
MMAA	1	1.42857	0	0	0.171	1
PDE7B	1	1.42857	0	0	0.171	1
TSPAN18	1	1.42857	0	0	0.171	1
THAP2	1	1.42857	0	0	0.171	1
STOML3	1	1.42857	0	0	0.171	1
SLC5A10	1	1.42857	0	0	0.171	1
NDUFV3	1	1.42857	0	0	0.171	1
PADI4	1	1.42857	0	0	0.171	1
HMGN2	1	1.42857	0	0	0.171	1
TMEM59	1	1.42857	0	0	0.171	1
THEM4	1	1.42857	0	0	0.171	1
GNAT1	1	1.42857	0	0	0.171	1
TARS	1	1.42857	0	0	0.171	1
VCL	1	1.42857	0	0	0.171	1
FGF8	1	1.42857	0	0	0.171	1
UBE2L6	1	1.42857	0	0	0.171	1
N4BP2L1	1	1.42857	0	0	0.171	1
TMED6	1	1.42857	0	0	0.171	1
SLC7A5	1	1.42857	0	0	0.171	1
SLC25A10	1	1.42857	0	0	0.171	1
ATF5	1	1.42857	0	0	0.171	1
PHF6	1	1.42857	0	0	0.171	1
TMCO1	1	1.42857	0	0	0.171	1
ASAH1	1	1.42857	0	0	0.171	1
KIF5B	1	1.42857	0	0	0.171	1
MMP17	1	1.42857	0	0	0.171	1
WSCD1	1	1.42857	0	0	0.171	1
ABHD15	1	1.42857	0	0	0.171	1
ITPKC	1	1.42857	0	0	0.171	1
MED15	1	1.42857	0	0	0.171	1
L1TD1	1	1.42857	0	0	0.171	1
SLC5A6	1	1.42857	0	0	0.171	1
TMEFF2	1	1.42857	0	0	0.171	1
ANKRD32	1	1.42857	0	0	0.171	1
SMAD5	1	1.42857	0	0	0.171	1
C7orf49	1	1.42857	0	0	0.171	1
FGFR1	1	1.42857	0	0	0.171	1
DRGX	1	1.42857	0	0	0.171	1
TMEM180	1	1.42857	0	0	0.171	1
BCO1	1	1.42857	0	0	0.171	1
MFF	1	1.42857	0	0	0.171	1
ACVR2B	1	1.42857	0	0	0.171	1
C8orf46	1	1.42857	0	0	0.171	1
C9orf40	1	1.42857	0	0	0.171	1
TIRAP	1	1.42857	0	0	0.171	1
LCMT1	1	1.42857	0	0	0.171	1
C17orf97	1	1.42857	0	0	0.171	1
C19orf45	1	1.42857	0	0	0.171	1
TNNT1	1	1.42857	0	0	0.171	1
MAP1LC3A	1	1.42857	0	0	0.171	1
IGLV2-33	1	1.42857	0	0	0.171	1
UBL4B	1	1.42857	0	0	0.171	1
ESPNL	1	1.42857	0	0	0.171	1
MAP4	1	1.42857	0	0	0.171	1
GAP43	1	1.42857	0	0	0.171	1
FAM149A	1	1.42857	0	0	0.171	1
TMEM132C	1	1.42857	0	0	0.171	1
ILVBL	1	1.42857	0	0	0.171	1
UBXN10	1	1.42857	0	0	0.171	1
GSTM3	1	1.42857	0	0	0.171	1
SOAT1	1	1.42857	0	0	0.171	1
PDC	1	1.42857	0	0	0.171	1
NUCKS1	1	1.42857	0	0	0.171	1
C2orf15	1	1.42857	0	0	0.171	1
RNF149	1	1.42857	0	0	0.171	1
FZD7	1	1.42857	0	0	0.171	1
CATIP	1	1.42857	0	0	0.171	1
TAMM41	1	1.42857	0	0	0.171	1
BTD	1	1.42857	0	0	0.171	1
WDR6	1	1.42857	0	0	0.171	1
SEMA3F	1	1.42857	0	0	0.171	1
FHIT	1	1.42857	0	0	0.171	1
DTX3L	1	1.42857	0	0	0.171	1
TM4SF18	1	1.42857	0	0	0.171	1
PITX1	1	1.42857	0	0	0.171	1
GNPDA1	1	1.42857	0	0	0.171	1
HCG27	1	1.42857	0	0	0.171	1
RWDD1	1	1.42857	0	0	0.171	1
AASS	1	1.42857	0	0	0.171	1
GGH	1	1.42857	0	0	0.171	1
RDH10	1	1.42857	0	0	0.171	1
CD274	1	1.42857	0	0	0.171	1
APTX	1	1.42857	0	0	0.171	1
FBXW5	1	1.42857	0	0	0.171	1
RAB18	1	1.42857	0	0	0.171	1
TCF7L2	1	1.42857	0	0	0.171	1
OR2D3	1	1.42857	0	0	0.171	1
TAF6L	1	1.42857	0	0	0.171	1
GAL	1	1.42857	0	0	0.171	1
HOXC6	1	1.42857	0	0	0.171	1
TBX3	1	1.42857	0	0	0.171	1
TRIAP1	1	1.42857	0	0	0.171	1
UFM1	1	1.42857	0	0	0.171	1
MRPL52	1	1.42857	0	0	0.171	1
SYT17	1	1.42857	0	0	0.171	1
RILP	1	1.42857	0	0	0.171	1
SCO1	1	1.42857	0	0	0.171	1
PMP22	1	1.42857	0	0	0.171	1
SRCIN1	1	1.42857	0	0	0.171	1
MRPS23	1	1.42857	0	0	0.171	1
CD300LD	1	1.42857	0	0	0.171	1
ANKRD24	1	1.42857	0	0	0.171	1
CDC37	1	1.42857	0	0	0.171	1
PRKCSH	1	1.42857	0	0	0.171	1
SIRT2	1	1.42857	0	0	0.171	1
ZNF814	1	1.42857	0	0	0.171	1
PCNA	1	1.42857	0	0	0.171	1
CRYBA4	1	1.42857	0	0	0.171	1
MTMR3	1	1.42857	0	0	0.171	1
DNAL4	1	1.42857	0	0	0.171	1
A4GALT	1	1.42857	0	0	0.171	1
FAM9C	1	1.42857	0	0	0.171	1
TMEM47	1	1.42857	0	0	0.171	1
EBP	1	1.42857	0	0	0.171	1
GPR173	1	1.42857	0	0	0.171	1
AWAT1	1	1.42857	0	0	0.171	1
IGKV2-30	1	1.42857	0	0	0.171	1
TRIM71	1	1.42857	0	0	0.171	1
HGFAC	1	1.42857	0	0	0.171	1
CENPP	1	1.42857	0	0	0.171	1
IGLV3-19	1	1.42857	0	0	0.171	1
XKR8	1	1.42857	0	0	0.171	1
TACSTD2	1	1.42857	0	0	0.171	1
KIAA1324	1	1.42857	0	0	0.171	1
PEA15	1	1.42857	0	0	0.171	1
SEPP1	1	1.42857	0	0	0.171	1
PSORS1C2	1	1.42857	0	0	0.171	1
LCN6	1	1.42857	0	0	0.171	1
SF3B2	1	1.42857	0	0	0.171	1
C12orf5	1	1.42857	0	0	0.171	1
PMCH	1	1.42857	0	0	0.171	1
TRPM4	1	1.42857	0	0	0.171	1
NANOS3	1	1.42857	0	0	0.171	1
ZNF225	1	1.42857	0	0	0.171	1
FAM9A	1	1.42857	0	0	0.171	1
PLEKHA3	1	1.42857	0	0	0.171	1
RNF122	1	1.42857	0	0	0.171	1
FANCG	1	1.42857	0	0	0.171	1
CBX4	1	1.42857	0	0	0.171	1
PTPRA	1	1.42857	0	0	0.171	1
DHDDS	1	1.42857	0	0	0.171	1
GFI1	1	1.42857	0	0	0.171	1
TBCC	1	1.42857	0	0	0.171	1
NEFL	1	1.42857	0	0	0.171	1
ARRB1	1	1.42857	0	0	0.171	1
TM4SF5	1	1.42857	0	0	0.171	1
GRB7	1	1.42857	0	0	0.171	1
SASS6	1	1.42857	0	0	0.171	1
P4HTM	1	1.42857	0	0	0.171	1
C5orf24	1	1.42857	0	0	0.171	1
ERVFRD-1	1	1.42857	0	0	0.171	1
RNGTT	1	1.42857	0	0	0.171	1
SP8	1	1.42857	0	0	0.171	1
YAE1D1	1	1.42857	0	0	0.171	1
FAM24B	1	1.42857	0	0	0.171	1
RIC8A	1	1.42857	0	0	0.171	1
C11orf74	1	1.42857	0	0	0.171	1
CHORDC1	1	1.42857	0	0	0.171	1
AMHR2	1	1.42857	0	0	0.171	1
ZFP1	1	1.42857	0	0	0.171	1
EMP3	1	1.42857	0	0	0.171	1
KIAA1644	1	1.42857	0	0	0.171	1
PRDX4	1	1.42857	0	0	0.171	1
RUVBL1	1	1.42857	0	0	0.171	1
NREP	1	1.42857	0	0	0.171	1
SIRT5	1	1.42857	0	0	0.171	1
RBM24	1	1.42857	0	0	0.171	1
FAIM3	1	1.42857	0	0	0.171	1
RRP15	1	1.42857	0	0	0.171	1
MCFD2	1	1.42857	0	0	0.171	1
CLHC1	1	1.42857	0	0	0.171	1
RPN1	1	1.42857	0	0	0.171	1
PHACTR1	1	1.42857	0	0	0.171	1
PSMG3	1	1.42857	0	0	0.171	1
BAMBI	1	1.42857	0	0	0.171	1
KRT1	1	1.42857	0	0	0.171	1
SERPINE3	1	1.42857	0	0	0.171	1
ATP6V1D	1	1.42857	0	0	0.171	1
CRYBA1	1	1.42857	0	0	0.171	1
C1QTNF1	1	1.42857	0	0	0.171	1
PDE4C	1	1.42857	0	0	0.171	1
TXNRD2	1	1.42857	0	0	0.171	1
SYAP1	1	1.42857	0	0	0.171	1
CD48	1	1.42857	0	0	0.171	1
SCOC	1	1.42857	0	0	0.171	1
TMEM208	1	1.42857	0	0	0.171	1
TMEM70	1	1.42857	0	0	0.171	1
IDI1	1	1.42857	0	0	0.171	1
MFSD11	1	1.42857	0	0	0.171	1
KDF1	1	1.42857	0	0	0.171	1
ATP6V0B	1	1.42857	0	0	0.171	1
NOL10	1	1.42857	0	0	0.171	1
EZH2	1	1.42857	0	0	0.171	1
ADRB3	1	1.42857	0	0	0.171	1
GPIHBP1	1	1.42857	0	0	0.171	1
C10orf54	1	1.42857	0	0	0.171	1
PRG3	1	1.42857	0	0	0.171	1
FAM86C1	1	1.42857	0	0	0.171	1
ANKRD13A	1	1.42857	0	0	0.171	1
ARGLU1	1	1.42857	0	0	0.171	1
JMJD8	1	1.42857	0	0	0.171	1
NSFL1C	1	1.42857	0	0	0.171	1
SIRPA	1	1.42857	0	0	0.171	1
EDA	1	1.42857	0	0	0.171	1
AKNAD1	1	1.42857	0	0	0.171	1
HELQ	1	1.42857	0	0	0.171	1
GOT1L1	1	1.42857	0	0	0.171	1
P2RX1	1	1.42857	0	0	0.171	1
DHRS7B	1	1.42857	0	0	0.171	1
TNFRSF13C	1	1.42857	0	0	0.171	1
TADA3	1	1.42857	0	0	0.171	1
CASP4	1	1.42857	0	0	0.171	1
PRR5-ARHGAP8	1	1.42857	0	0	0.171	1
C1orf158	1	1.42857	0	0	0.171	1
ZC3H12A	1	1.42857	0	0	0.171	1
GBP3	1	1.42857	0	0	0.171	1
CA14	1	1.42857	0	0	0.171	1
S100A2	1	1.42857	0	0	0.171	1
IRAK2	1	1.42857	0	0	0.171	1
NR1D2	1	1.42857	0	0	0.171	1
DCUN1D1	1	1.42857	0	0	0.171	1
CXCL3	1	1.42857	0	0	0.171	1
MTNR1A	1	1.42857	0	0	0.171	1
SREK1	1	1.42857	0	0	0.171	1
UBE2D2	1	1.42857	0	0	0.171	1
NRSN1	1	1.42857	0	0	0.171	1
GSTA1	1	1.42857	0	0	0.171	1
TBP	1	1.42857	0	0	0.171	1
NDUFA5	1	1.42857	0	0	0.171	1
TMEM209	1	1.42857	0	0	0.171	1
SNAI2	1	1.42857	0	0	0.171	1
DNAJA1	1	1.42857	0	0	0.171	1
TOR1B	1	1.42857	0	0	0.171	1
WDR37	1	1.42857	0	0	0.171	1
RRP8	1	1.42857	0	0	0.171	1
DKK3	1	1.42857	0	0	0.171	1
PLEKHB1	1	1.42857	0	0	0.171	1
TSPAN11	1	1.42857	0	0	0.171	1
ABCD2	1	1.42857	0	0	0.171	1
MSRB3	1	1.42857	0	0	0.171	1
GJA3	1	1.42857	0	0	0.171	1
ADPRHL1	1	1.42857	0	0	0.171	1
CKMT1B	1	1.42857	0	0	0.171	1
CPNE7	1	1.42857	0	0	0.171	1
OXLD1	1	1.42857	0	0	0.171	1
RPN2	1	1.42857	0	0	0.171	1
RAB36	1	1.42857	0	0	0.171	1
PIM3	1	1.42857	0	0	0.171	1
MAGEA8	1	1.42857	0	0	0.171	1
C1orf35	1	1.42857	0	0	0.171	1
TMEM207	1	1.42857	0	0	0.171	1
HS3ST2	1	1.42857	0	0	0.171	1
TNFSF13	1	1.42857	0	0	0.171	1
EPO	1	1.42857	0	0	0.171	1
CTD-3214H19.16	1	1.42857	0	0	0.171	1
JTB	1	1.42857	0	0	0.171	1
NIPAL1	1	1.42857	0	0	0.171	1
SERPINB9	1	1.42857	0	0	0.171	1
SNX31	1	1.42857	0	0	0.171	1
VLDLR	1	1.42857	0	0	0.171	1
GNE	1	1.42857	0	0	0.171	1
USH1C	1	1.42857	0	0	0.171	1
FBXL14	1	1.42857	0	0	0.171	1
IL10RB	1	1.42857	0	0	0.171	1
PFDN6	1	1.42857	0	0	0.171	1
NUDCD1	1	1.42857	0	0	0.171	1
IFNA21	1	1.42857	0	0	0.171	1
CCIN	1	1.42857	0	0	0.171	1
CCDC86	1	1.42857	0	0	0.171	1
DLG4	1	1.42857	0	0	0.171	1
RSAD1	1	1.42857	0	0	0.171	1
DOHH	1	1.42857	0	0	0.171	1
TMEM189	1	1.42857	0	0	0.171	1
ZGPAT	1	1.42857	0	0	0.171	1
CRYZL1	1	1.42857	0	0	0.171	1
ZC3H12B	1	1.42857	0	0	0.171	1
IGBP1	1	1.42857	0	0	0.171	1
SDC3	1	1.42857	0	0	0.171	1
MARCKSL1	1	1.42857	0	0	0.171	1
AZIN2	1	1.42857	0	0	0.171	1
CNIH4	1	1.42857	0	0	0.171	1
TRNT1	1	1.42857	0	0	0.171	1
SENP5	1	1.42857	0	0	0.171	1
IL21	1	1.42857	0	0	0.171	1
FAM198B	1	1.42857	0	0	0.171	1
GSTA2	1	1.42857	0	0	0.171	1
OCM2	1	1.42857	0	0	0.171	1
ZBTB5	1	1.42857	0	0	0.171	1
RNLS	1	1.42857	0	0	0.171	1
NEURL1	1	1.42857	0	0	0.171	1
AFAP1L2	1	1.42857	0	0	0.171	1
SDS	1	1.42857	0	0	0.171	1
P2RX5	1	1.42857	0	0	0.171	1
C1QL1	1	1.42857	0	0	0.171	1
SOCS3	1	1.42857	0	0	0.171	1
CIRBP	1	1.42857	0	0	0.171	1
BABAM1	1	1.42857	0	0	0.171	1
PGRMC1	1	1.42857	0	0	0.171	1
RAPGEF4	1	1.42857	0	0	0.171	1
TNFSF10	1	1.42857	0	0	0.171	1
MND1	1	1.42857	0	0	0.171	1
PDGFRL	1	1.42857	0	0	0.171	1
C8orf86	1	1.42857	0	0	0.171	1
PSCA	1	1.42857	0	0	0.171	1
ROM1	1	1.42857	0	0	0.171	1
PDF	1	1.42857	0	0	0.171	1
RPL27	1	1.42857	0	0	0.171	1
GDPD2	1	1.42857	0	0	0.171	1
CCNL1	1	1.42857	0	0	0.171	1
NRBP2	1	1.42857	0	0	0.171	1
TIMM23	1	1.42857	0	0	0.171	1
CAPN5	1	1.42857	0	0	0.171	1
ZNF410	1	1.42857	0	0	0.171	1
STX1B	1	1.42857	0	0	0.171	1
FATE1	1	1.42857	0	0	0.171	1
HDGF	1	1.42857	0	0	0.171	1
NEK4	1	1.42857	0	0	0.171	1
PPWD1	1	1.42857	0	0	0.171	1
GCHFR	1	1.42857	0	0	0.171	1
PSMA5	1	1.42857	0	0	0.171	1
DLX6	1	1.42857	0	0	0.171	1
MARCH2	1	1.42857	0	0	0.171	1
FBXO27	1	1.42857	0	0	0.171	1
TNFRSF1B	1	1.42857	0	0	0.171	1
SLC1A7	1	1.42857	0	0	0.171	1
FMO5	1	1.42857	0	0	0.171	1
SCCPDH	1	1.42857	0	0	0.171	1
KLF11	1	1.42857	0	0	0.171	1
MPV17	1	1.42857	0	0	0.171	1
SNED1	1	1.42857	0	0	0.171	1
PDCD1	1	1.42857	0	0	0.171	1
SHQ1	1	1.42857	0	0	0.171	1
BHMT	1	1.42857	0	0	0.171	1
CDO1	1	1.42857	0	0	0.171	1
ADRA1B	1	1.42857	0	0	0.171	1
DOK3	1	1.42857	0	0	0.171	1
B4GALT7	1	1.42857	0	0	0.171	1
HLA-G	1	1.42857	0	0	0.171	1
PRRT1	1	1.42857	0	0	0.171	1
PPT2	1	1.42857	0	0	0.171	1
ZMIZ2	1	1.42857	0	0	0.171	1
DNM1	1	1.42857	0	0	0.171	1
USP20	1	1.42857	0	0	0.171	1
AGPAT2	1	1.42857	0	0	0.171	1
STK32C	1	1.42857	0	0	0.171	1
TALDO1	1	1.42857	0	0	0.171	1
LIN7C	1	1.42857	0	0	0.171	1
FSHB	1	1.42857	0	0	0.171	1
MRPL21	1	1.42857	0	0	0.171	1
UBASH3B	1	1.42857	0	0	0.171	1
CD4	1	1.42857	0	0	0.171	1
B3GALTL	1	1.42857	0	0	0.171	1
RNASE9	1	1.42857	0	0	0.171	1
TRAV10	1	1.42857	0	0	0.171	1
SCAMP2	1	1.42857	0	0	0.171	1
PDE8A	1	1.42857	0	0	0.171	1
PRR14	1	1.42857	0	0	0.171	1
NQO1	1	1.42857	0	0	0.171	1
FOXF1	1	1.42857	0	0	0.171	1
GLTPD2	1	1.42857	0	0	0.171	1
TMEM104	1	1.42857	0	0	0.171	1
CHMP6	1	1.42857	0	0	0.171	1
TSPAN16	1	1.42857	0	0	0.171	1
OR10H5	1	1.42857	0	0	0.171	1
LPAR2	1	1.42857	0	0	0.171	1
C19orf12	1	1.42857	0	0	0.171	1
CBLC	1	1.42857	0	0	0.171	1
PVRL2	1	1.42857	0	0	0.171	1
MYPOP	1	1.42857	0	0	0.171	1
ZNF628	1	1.42857	0	0	0.171	1
ZNF772	1	1.42857	0	0	0.171	1
MX2	1	1.42857	0	0	0.171	1
RHBDD3	1	1.42857	0	0	0.171	1
PVALB	1	1.42857	0	0	0.171	1
SCNN1D	1	1.42857	0	0	0.171	1
STX12	1	1.42857	0	0	0.171	1
MECR	1	1.42857	0	0	0.171	1
B3GALT2	1	1.42857	0	0	0.171	1
PHLDA3	1	1.42857	0	0	0.171	1
LPGAT1	1	1.42857	0	0	0.171	1
RPL32	1	1.42857	0	0	0.171	1
ITIH1	1	1.42857	0	0	0.171	1
CGGBP1	1	1.42857	0	0	0.171	1
EXOSC9	1	1.42857	0	0	0.171	1
FRG1	1	1.42857	0	0	0.171	1
LTV1	1	1.42857	0	0	0.171	1
FAM126A	1	1.42857	0	0	0.171	1
CCDC146	1	1.42857	0	0	0.171	1
TTC26	1	1.42857	0	0	0.171	1
TRBV4-1	1	1.42857	0	0	0.171	1
CHMP7	1	1.42857	0	0	0.171	1
NSMCE2	1	1.42857	0	0	0.171	1
RCL1	1	1.42857	0	0	0.171	1
C9orf24	1	1.42857	0	0	0.171	1
ZMYND19	1	1.42857	0	0	0.171	1
AKR1E2	1	1.42857	0	0	0.171	1
MKX	1	1.42857	0	0	0.171	1
SMC3	1	1.42857	0	0	0.171	1
NEU3	1	1.42857	0	0	0.171	1
ITFG2	1	1.42857	0	0	0.171	1
FBXW8	1	1.42857	0	0	0.171	1
EIF2B1	1	1.42857	0	0	0.171	1
PDX1	1	1.42857	0	0	0.171	1
CDX2	1	1.42857	0	0	0.171	1
VPS36	1	1.42857	0	0	0.171	1
PRPF39	1	1.42857	0	0	0.171	1
SLC10A1	1	1.42857	0	0	0.171	1
EFCAB11	1	1.42857	0	0	0.171	1
WDR20	1	1.42857	0	0	0.171	1
TRMT61A	1	1.42857	0	0	0.171	1
RAB11A	1	1.42857	0	0	0.171	1
ZFAND6	1	1.42857	0	0	0.171	1
ZSCAN10	1	1.42857	0	0	0.171	1
FAM57B	1	1.42857	0	0	0.171	1
FBRS	1	1.42857	0	0	0.171	1
USB1	1	1.42857	0	0	0.171	1
CYB5D2	1	1.42857	0	0	0.171	1
CXCL16	1	1.42857	0	0	0.171	1
PRPSAP1	1	1.42857	0	0	0.171	1
ZNF77	1	1.42857	0	0	0.171	1
TPM4	1	1.42857	0	0	0.171	1
IGLC2	1	1.42857	0	0	0.171	1
POLDIP3	1	1.42857	0	0	0.171	1
FAM127C	1	1.42857	0	0	0.171	1
NAB1	1	1.42857	0	0	0.171	1
RASSF1	1	1.42857	0	0	0.171	1
ACAD9	1	1.42857	0	0	0.171	1
TGFBR1	1	1.42857	0	0	0.171	1
ESR2	1	1.42857	0	0	0.171	1
YES1	1	1.42857	0	0	0.171	1
RFX7	1	1.42857	0	0	0.171	1
C1orf216	1	1.42857	0	0	0.171	1
FPGT-TNNI3K	1	1.42857	0	0	0.171	1
DNASE2B	1	1.42857	0	0	0.171	1
SGPP2	1	1.42857	0	0	0.171	1
HDGFL1	1	1.42857	0	0	0.171	1
KLC4	1	1.42857	0	0	0.171	1
SOX17	1	1.42857	0	0	0.171	1
IGHV3-74	1	1.42857	0	0	0.171	1
FSTL3	1	1.42857	0	0	0.171	1
FARSA	1	1.42857	0	0	0.171	1
APOA1BP	1	1.42857	0	0	0.171	1
TOMM20	1	1.42857	0	0	0.171	1
TMEM110	1	1.42857	0	0	0.171	1
LRWD1	1	1.42857	0	0	0.171	1
LACTB2	1	1.42857	0	0	0.171	1
TMOD1	1	1.42857	0	0	0.171	1
ATE1	1	1.42857	0	0	0.171	1
AP2A2	1	1.42857	0	0	0.171	1
OR2AG1	1	1.42857	0	0	0.171	1
UBALD1	1	1.42857	0	0	0.171	1
RPS6KA3	1	1.42857	0	0	0.171	1
ATAD3C	1	1.42857	0	0	0.171	1
TNFRSF9	1	1.42857	0	0	0.171	1
AGTRAP	1	1.42857	0	0	0.171	1
PLA2G2A	1	1.42857	0	0	0.171	1
CELA3A	1	1.42857	0	0	0.171	1
ZBTB40	1	1.42857	0	0	0.171	1
MYOM3	1	1.42857	0	0	0.171	1
RAB42	1	1.42857	0	0	0.171	1
TMEM39B	1	1.42857	0	0	0.171	1
GJB4	1	1.42857	0	0	0.171	1
SFPQ	1	1.42857	0	0	0.171	1
LSM10	1	1.42857	0	0	0.171	1
RHBDL2	1	1.42857	0	0	0.171	1
CDKN2C	1	1.42857	0	0	0.171	1
FOXD3	1	1.42857	0	0	0.171	1
ASB17	1	1.42857	0	0	0.171	1
EPHX4	1	1.42857	0	0	0.171	1
HIAT1	1	1.42857	0	0	0.171	1
FAM212B	1	1.42857	0	0	0.171	1
OLFML3	1	1.42857	0	0	0.171	1
SLC22A15	1	1.42857	0	0	0.171	1
POU2F1	1	1.42857	0	0	0.171	1
CCDC185	1	1.42857	0	0	0.171	1
IBA57	1	1.42857	0	0	0.171	1
CPSF3	1	1.42857	0	0	0.171	1
RAB10	1	1.42857	0	0	0.171	1
DNAJC5G	1	1.42857	0	0	0.171	1
SIX2	1	1.42857	0	0	0.171	1
BMP10	1	1.42857	0	0	0.171	1
TLX2	1	1.42857	0	0	0.171	1
FABP1	1	1.42857	0	0	0.171	1
EIF5B	1	1.42857	0	0	0.171	1
EN1	1	1.42857	0	0	0.171	1
RND3	1	1.42857	0	0	0.171	1
RBMS1	1	1.42857	0	0	0.171	1
B3GALT1	1	1.42857	0	0	0.171	1
IGFBP2	1	1.42857	0	0	0.171	1
SCLY	1	1.42857	0	0	0.171	1
XPC	1	1.42857	0	0	0.171	1
ZBTB47	1	1.42857	0	0	0.171	1
ZNF662	1	1.42857	0	0	0.171	1
LRRC2	1	1.42857	0	0	0.171	1
TEX264	1	1.42857	0	0	0.171	1
POC1A	1	1.42857	0	0	0.171	1
SPCS1	1	1.42857	0	0	0.171	1
DCP1A	1	1.42857	0	0	0.171	1
C3orf14	1	1.42857	0	0	0.171	1
GABRR3	1	1.42857	0	0	0.171	1
ATP6V1A	1	1.42857	0	0	0.171	1
HSPBAP1	1	1.42857	0	0	0.171	1
RYK	1	1.42857	0	0	0.171	1
PCOLCE2	1	1.42857	0	0	0.171	1
PAQR9	1	1.42857	0	0	0.171	1
CLDN11	1	1.42857	0	0	0.171	1
MRPL47	1	1.42857	0	0	0.171	1
SMCO1	1	1.42857	0	0	0.171	1
MFSD7	1	1.42857	0	0	0.171	1
STX18	1	1.42857	0	0	0.171	1
MAN2B2	1	1.42857	0	0	0.171	1
DCAF4L1	1	1.42857	0	0	0.171	1
PLAC8	1	1.42857	0	0	0.171	1
EIF4E	1	1.42857	0	0	0.171	1
BANK1	1	1.42857	0	0	0.171	1
TMA16	1	1.42857	0	0	0.171	1
CENPU	1	1.42857	0	0	0.171	1
EXOC3	1	1.42857	0	0	0.171	1
UTP15	1	1.42857	0	0	0.171	1
TSSK1B	1	1.42857	0	0	0.171	1
TXNDC15	1	1.42857	0	0	0.171	1
H2AFY	1	1.42857	0	0	0.171	1
ETF1	1	1.42857	0	0	0.171	1
HSPA9	1	1.42857	0	0	0.171	1
SLC4A9	1	1.42857	0	0	0.171	1
ANKHD1	1	1.42857	0	0	0.171	1
HARS	1	1.42857	0	0	0.171	1
SFXN1	1	1.42857	0	0	0.171	1
PDLIM7	1	1.42857	0	0	0.171	1
TUBB2A	1	1.42857	0	0	0.171	1
ATAT1	1	1.42857	0	0	0.171	1
GLO1	1	1.42857	0	0	0.171	1
GLP1R	1	1.42857	0	0	0.171	1
SLC29A1	1	1.42857	0	0	0.171	1
QRSL1	1	1.42857	0	0	0.171	1
IL22RA2	1	1.42857	0	0	0.171	1
UST	1	1.42857	0	0	0.171	1
NUP43	1	1.42857	0	0	0.171	1
SNX13	1	1.42857	0	0	0.171	1
SKAP2	1	1.42857	0	0	0.171	1
39326	1	1.42857	0	0	0.171	1
CHCHD2	1	1.42857	0	0	0.171	1
NCF1	1	1.42857	0	0	0.171	1
RSBN1L	1	1.42857	0	0	0.171	1
DBF4	1	1.42857	0	0	0.171	1
TAF6	1	1.42857	0	0	0.171	1
CNPY4	1	1.42857	0	0	0.171	1
AP1S1	1	1.42857	0	0	0.171	1
FAM3C	1	1.42857	0	0	0.171	1
FAM71F2	1	1.42857	0	0	0.171	1
CPA2	1	1.42857	0	0	0.171	1
SPAG11A	1	1.42857	0	0	0.171	1
PEBP4	1	1.42857	0	0	0.171	1
TNFRSF10D	1	1.42857	0	0	0.171	1
PPP2R2A	1	1.42857	0	0	0.171	1
CHRNA2	1	1.42857	0	0	0.171	1
ZNF395	1	1.42857	0	0	0.171	1
PROSC	1	1.42857	0	0	0.171	1
IDO2	1	1.42857	0	0	0.171	1
TCEA1	1	1.42857	0	0	0.171	1
PI15	1	1.42857	0	0	0.171	1
IL7	1	1.42857	0	0	0.171	1
ZBTB10	1	1.42857	0	0	0.171	1
NDUFAF6	1	1.42857	0	0	0.171	1
POP1	1	1.42857	0	0	0.171	1
CHRAC1	1	1.42857	0	0	0.171	1
C8orf31	1	1.42857	0	0	0.171	1
MSMP	1	1.42857	0	0	0.171	1
IGFBPL1	1	1.42857	0	0	0.171	1
FKTN	1	1.42857	0	0	0.171	1
C9orf9	1	1.42857	0	0	0.171	1
TSC1	1	1.42857	0	0	0.171	1
BRD3	1	1.42857	0	0	0.171	1
FAM69B	1	1.42857	0	0	0.171	1
AKR1C1	1	1.42857	0	0	0.171	1
HACD1	1	1.42857	0	0	0.171	1
REEP3	1	1.42857	0	0	0.171	1
DNAJB12	1	1.42857	0	0	0.171	1
NUTM2A	1	1.42857	0	0	0.171	1
KIF11	1	1.42857	0	0	0.171	1
CRTAC1	1	1.42857	0	0	0.171	1
PAX2	1	1.42857	0	0	0.171	1
KAZALD1	1	1.42857	0	0	0.171	1
AS3MT	1	1.42857	0	0	0.171	1
FAM204A	1	1.42857	0	0	0.171	1
CRACR2B	1	1.42857	0	0	0.171	1
NAP1L4	1	1.42857	0	0	0.171	1
TAF10	1	1.42857	0	0	0.171	1
GALNT18	1	1.42857	0	0	0.171	1
UEVLD	1	1.42857	0	0	0.171	1
LDLRAD3	1	1.42857	0	0	0.171	1
ACCS	1	1.42857	0	0	0.171	1
CREB3L1	1	1.42857	0	0	0.171	1
NDUFS3	1	1.42857	0	0	0.171	1
C1QTNF4	1	1.42857	0	0	0.171	1
OR4X1	1	1.42857	0	0	0.171	1
SDHAF2	1	1.42857	0	0	0.171	1
HRASLS5	1	1.42857	0	0	0.171	1
GAL3ST3	1	1.42857	0	0	0.171	1
CTD-3074O7.11	1	1.42857	0	0	0.171	1
CORO1B	1	1.42857	0	0	0.171	1
MRGPRD	1	1.42857	0	0	0.171	1
DNAJB13	1	1.42857	0	0	0.171	1
ACER3	1	1.42857	0	0	0.171	1
RPS25	1	1.42857	0	0	0.171	1
PATE1	1	1.42857	0	0	0.171	1
CCND2	1	1.42857	0	0	0.171	1
KLRC4-KLRK1	1	1.42857	0	0	0.171	1
TAS2R50	1	1.42857	0	0	0.171	1
EMP1	1	1.42857	0	0	0.171	1
RP11-545J16.1	1	1.42857	0	0	0.171	1
DHH	1	1.42857	0	0	0.171	1
ANKRD33	1	1.42857	0	0	0.171	1
HOXC12	1	1.42857	0	0	0.171	1
RP11-644F5.10	1	1.42857	0	0	0.171	1
SLC39A5	1	1.42857	0	0	0.171	1
SCYL2	1	1.42857	0	0	0.171	1
CHPT1	1	1.42857	0	0	0.171	1
GPN3	1	1.42857	0	0	0.171	1
PXN	1	1.42857	0	0	0.171	1
DIABLO	1	1.42857	0	0	0.171	1
ATP6V0A2	1	1.42857	0	0	0.171	1
RFC3	1	1.42857	0	0	0.171	1
SPG20	1	1.42857	0	0	0.171	1
TEX29	1	1.42857	0	0	0.171	1
TRAV27	1	1.42857	0	0	0.171	1
ABHD4	1	1.42857	0	0	0.171	1
KIAA0391	1	1.42857	0	0	0.171	1
IRF2BPL	1	1.42857	0	0	0.171	1
SIVA1	1	1.42857	0	0	0.171	1
C15orf57	1	1.42857	0	0	0.171	1
CHAC1	1	1.42857	0	0	0.171	1
JMJD7	1	1.42857	0	0	0.171	1
TMEM62	1	1.42857	0	0	0.171	1
EIF3J	1	1.42857	0	0	0.171	1
RSL24D1	1	1.42857	0	0	0.171	1
PPIB	1	1.42857	0	0	0.171	1
TRIP4	1	1.42857	0	0	0.171	1
AAGAB	1	1.42857	0	0	0.171	1
GLCE	1	1.42857	0	0	0.171	1
FSD2	1	1.42857	0	0	0.171	1
TTC23	1	1.42857	0	0	0.171	1
CCDC78	1	1.42857	0	0	0.171	1
NARFL	1	1.42857	0	0	0.171	1
RPUSD1	1	1.42857	0	0	0.171	1
DNASE1L2	1	1.42857	0	0	0.171	1
ECI1	1	1.42857	0	0	0.171	1
PLK1	1	1.42857	0	0	0.171	1
KDM8	1	1.42857	0	0	0.171	1
NSMCE1	1	1.42857	0	0	0.171	1
KIF22	1	1.42857	0	0	0.171	1
MT1A	1	1.42857	0	0	0.171	1
FBXL8	1	1.42857	0	0	0.171	1
SLC9A5	1	1.42857	0	0	0.171	1
ATP6V0D1	1	1.42857	0	0	0.171	1
DPEP3	1	1.42857	0	0	0.171	1
HP	1	1.42857	0	0	0.171	1
SPIRE2	1	1.42857	0	0	0.171	1
CRK	1	1.42857	0	0	0.171	1
PITPNA	1	1.42857	0	0	0.171	1
RAP1GAP2	1	1.42857	0	0	0.171	1
KCTD11	1	1.42857	0	0	0.171	1
ATP1B2	1	1.42857	0	0	0.171	1
SLC25A35	1	1.42857	0	0	0.171	1
USP43	1	1.42857	0	0	0.171	1
ADORA2B	1	1.42857	0	0	0.171	1
LRRC75A	1	1.42857	0	0	0.171	1
PLD6	1	1.42857	0	0	0.171	1
COPS3	1	1.42857	0	0	0.171	1
EPN2	1	1.42857	0	0	0.171	1
ALDH3A1	1	1.42857	0	0	0.171	1
EVI2A	1	1.42857	0	0	0.171	1
PSMB3	1	1.42857	0	0	0.171	1
ATP6V0A1	1	1.42857	0	0	0.171	1
IFI35	1	1.42857	0	0	0.171	1
HOXB3	1	1.42857	0	0	0.171	1
HOXB4	1	1.42857	0	0	0.171	1
XYLT2	1	1.42857	0	0	0.171	1
DYNLL2	1	1.42857	0	0	0.171	1
MAP3K3	1	1.42857	0	0	0.171	1
ATP5H	1	1.42857	0	0	0.171	1
TIMP2	1	1.42857	0	0	0.171	1
PCYT2	1	1.42857	0	0	0.171	1
SIRT7	1	1.42857	0	0	0.171	1
TMX3	1	1.42857	0	0	0.171	1
BSG	1	1.42857	0	0	0.171	1
PRSS57	1	1.42857	0	0	0.171	1
TMEM259	1	1.42857	0	0	0.171	1
MKNK2	1	1.42857	0	0	0.171	1
PIAS4	1	1.42857	0	0	0.171	1
MCEMP1	1	1.42857	0	0	0.171	1
CLEC4G	1	1.42857	0	0	0.171	1
ZNF414	1	1.42857	0	0	0.171	1
MBD3L1	1	1.42857	0	0	0.171	1
IER2	1	1.42857	0	0	0.171	1
CYP4F8	1	1.42857	0	0	0.171	1
CYP4F11	1	1.42857	0	0	0.171	1
NR2F6	1	1.42857	0	0	0.171	1
MAU2	1	1.42857	0	0	0.171	1
SCGB2B2	1	1.42857	0	0	0.171	1
POLR2I	1	1.42857	0	0	0.171	1
SERTAD3	1	1.42857	0	0	0.171	1
GSK3A	1	1.42857	0	0	0.171	1
CXCL17	1	1.42857	0	0	0.171	1
ZNF576	1	1.42857	0	0	0.171	1
NKPD1	1	1.42857	0	0	0.171	1
CD3EAP	1	1.42857	0	0	0.171	1
PPP5C	1	1.42857	0	0	0.171	1
ZNF114	1	1.42857	0	0	0.171	1
GRWD1	1	1.42857	0	0	0.171	1
NTN5	1	1.42857	0	0	0.171	1
UBE2S	1	1.42857	0	0	0.171	1
ZNF524	1	1.42857	0	0	0.171	1
U2AF2	1	1.42857	0	0	0.171	1
TRIB3	1	1.42857	0	0	0.171	1
PRNP	1	1.42857	0	0	0.171	1
TRMT6	1	1.42857	0	0	0.171	1
TP53INP2	1	1.42857	0	0	0.171	1
RBM39	1	1.42857	0	0	0.171	1
DBNDD2	1	1.42857	0	0	0.171	1
C20orf195	1	1.42857	0	0	0.171	1
IFNGR2	1	1.42857	0	0	0.171	1
DONSON	1	1.42857	0	0	0.171	1
CRYAA	1	1.42857	0	0	0.171	1
BCL2L13	1	1.42857	0	0	0.171	1
RIMBP3	1	1.42857	0	0	0.171	1
GGT5	1	1.42857	0	0	0.171	1
ASCC2	1	1.42857	0	0	0.171	1
CBX6	1	1.42857	0	0	0.171	1
SGSM3	1	1.42857	0	0	0.171	1
SMDT1	1	1.42857	0	0	0.171	1
TTLL1	1	1.42857	0	0	0.171	1
TTC38	1	1.42857	0	0	0.171	1
ARSA	1	1.42857	0	0	0.171	1
MTM1	1	1.42857	0	0	0.171	1
ABCD1	1	1.42857	0	0	0.171	1
BRCC3	1	1.42857	0	0	0.171	1
H6PD	1	1.42857	0	0	0.171	1
STAT1	1	1.42857	0	0	0.171	1
BAK1	1	1.42857	0	0	0.171	1
TFPI2	1	1.42857	0	0	0.171	1
DNAJB6	1	1.42857	0	0	0.171	1
SURF4	1	1.42857	0	0	0.171	1
CYP17A1	1	1.42857	0	0	0.171	1
NXN	1	1.42857	0	0	0.171	1
HOXB8	1	1.42857	0	0	0.171	1
VMP1	1	1.42857	0	0	0.171	1
KANK2	1	1.42857	0	0	0.171	1
PCED1A	1	1.42857	0	0	0.171	1
ARFGAP3	1	1.42857	0	0	0.171	1
ANO8	1	1.42857	0	0	0.171	1
MIXL1	1	1.42857	0	0	0.171	1
IRS1	1	1.42857	0	0	0.171	1
FAM8A1	1	1.42857	0	0	0.171	1
C6orf136	1	1.42857	0	0	0.171	1
TUBB	1	1.42857	0	0	0.171	1
RNF32	1	1.42857	0	0	0.171	1
DEAF1	1	1.42857	0	0	0.171	1
C11orf63	1	1.42857	0	0	0.171	1
NME2	1	1.42857	0	0	0.171	1
TPSAB1	1	1.42857	0	0	0.171	1
VARS2	1	1.42857	0	0	0.171	1
P3H4	1	1.42857	0	0	0.171	1
MXRA8	1	1.42857	0	0	0.171	1
LRRC47	1	1.42857	0	0	0.171	1
GPR153	1	1.42857	0	0	0.171	1
PLA2G2C	1	1.42857	0	0	0.171	1
GLMN	1	1.42857	0	0	0.171	1
FCRL6	1	1.42857	0	0	0.171	1
IGSF9	1	1.42857	0	0	0.171	1
PBX1	1	1.42857	0	0	0.171	1
IARS2	1	1.42857	0	0	0.171	1
VIPR1	1	1.42857	0	0	0.171	1
SCRG1	1	1.42857	0	0	0.171	1
ERLIN2	1	1.42857	0	0	0.171	1
FOXD4L6	1	1.42857	0	0	0.171	1
POMT1	1	1.42857	0	0	0.171	1
ZDHHC6	1	1.42857	0	0	0.171	1
AKIP1	1	1.42857	0	0	0.171	1
ZP1	1	1.42857	0	0	0.171	1
SELPLG	1	1.42857	0	0	0.171	1
GAS6	1	1.42857	0	0	0.171	1
TMCO5A	1	1.42857	0	0	0.171	1
POLDIP2	1	1.42857	0	0	0.171	1
CD300LG	1	1.42857	0	0	0.171	1
HOXB13	1	1.42857	0	0	0.171	1
ICAM3	1	1.42857	0	0	0.171	1
ASNA1	1	1.42857	0	0	0.171	1
DDRGK1	1	1.42857	0	0	0.171	1
WFDC2	1	1.42857	0	0	0.171	1
KRTAP26-1	1	1.42857	0	0	0.171	1
BCR	1	1.42857	0	0	0.171	1
CDC42EP1	1	1.42857	0	0	0.171	1
HSD17B10	1	1.42857	0	0	0.171	1
SLC16A4	1	1.42857	0	0	0.171	1
MED18	1	1.42857	0	0	0.171	1
MSGN1	1	1.42857	0	0	0.171	1
SERPINE2	1	1.42857	0	0	0.171	1
PPAP2A	1	1.42857	0	0	0.171	1
C5orf56	1	1.42857	0	0	0.171	1
USP49	1	1.42857	0	0	0.171	1
STK17A	1	1.42857	0	0	0.171	1
POMK	1	1.42857	0	0	0.171	1
CHMP4C	1	1.42857	0	0	0.171	1
OR2S2	1	1.42857	0	0	0.171	1
PWWP2B	1	1.42857	0	0	0.171	1
GPHA2	1	1.42857	0	0	0.171	1
C11orf88	1	1.42857	0	0	0.171	1
CCDC184	1	1.42857	0	0	0.171	1
EDC3	1	1.42857	0	0	0.171	1
ACOX1	1	1.42857	0	0	0.171	1
ENDOV	1	1.42857	0	0	0.171	1
TIMM21	1	1.42857	0	0	0.171	1
NFIX	1	1.42857	0	0	0.171	1
YIF1B	1	1.42857	0	0	0.171	1
SIRPB2	1	1.42857	0	0	0.171	1
WFDC13	1	1.42857	0	0	0.171	1
PPDPF	1	1.42857	0	0	0.171	1
TMEM50B	1	1.42857	0	0	0.171	1
ZNF645	1	1.42857	0	0	0.171	1
RAP2C	1	1.42857	0	0	0.171	1
KRBOX1	1	1.42857	0	0	0.171	1
QRICH1	1	1.42857	0	0	0.171	1
PSPC1	1	1.42857	0	0	0.171	1
EPOR	1	1.42857	0	0	0.171	1
CLDN17	1	1.42857	0	0	0.171	1
HDAC10	1	1.42857	0	0	0.171	1
C1orf52	1	1.42857	0	0	0.171	1
HENMT1	1	1.42857	0	0	0.171	1
EDNRA	1	1.42857	0	0	0.171	1
RNF14	1	1.42857	0	0	0.171	1
CLDN4	1	1.42857	0	0	0.171	1
ARHGEF10	1	1.42857	0	0	0.171	1
CCAR2	1	1.42857	0	0	0.171	1
RRS1	1	1.42857	0	0	0.171	1
FAM49B	1	1.42857	0	0	0.171	1
ARCN1	1	1.42857	0	0	0.171	1
CCDC62	1	1.42857	0	0	0.171	1
CA5A	1	1.42857	0	0	0.171	1
SCIMP	1	1.42857	0	0	0.171	1
TGIF1	1	1.42857	0	0	0.171	1
ZNF558	1	1.42857	0	0	0.171	1
IGLV2-18	1	1.42857	0	0	0.171	1
NADK	1	1.42857	0	0	0.171	1
EXOSC10	1	1.42857	0	0	0.171	1
ZBTB17	1	1.42857	0	0	0.171	1
LYSMD1	1	1.42857	0	0	0.171	1
TTC24	1	1.42857	0	0	0.171	1
TRIM54	1	1.42857	0	0	0.171	1
NIF3L1	1	1.42857	0	0	0.171	1
GPR171	1	1.42857	0	0	0.171	1
FBXO45	1	1.42857	0	0	0.171	1
HAND1	1	1.42857	0	0	0.171	1
PRR7	1	1.42857	0	0	0.171	1
SMAP1	1	1.42857	0	0	0.171	1
UFSP1	1	1.42857	0	0	0.171	1
THAP1	1	1.42857	0	0	0.171	1
NDRG1	1	1.42857	0	0	0.171	1
EXOSC3	1	1.42857	0	0	0.171	1
HMX2	1	1.42857	0	0	0.171	1
PATL1	1	1.42857	0	0	0.171	1
TMEM138	1	1.42857	0	0	0.171	1
TMEM223	1	1.42857	0	0	0.171	1
MUS81	1	1.42857	0	0	0.171	1
GZMB	1	1.42857	0	0	0.171	1
RAD51B	1	1.42857	0	0	0.171	1
MNS1	1	1.42857	0	0	0.171	1
C16orf46	1	1.42857	0	0	0.171	1
SPG7	1	1.42857	0	0	0.171	1
XAF1	1	1.42857	0	0	0.171	1
CHRNB1	1	1.42857	0	0	0.171	1
SARM1	1	1.42857	0	0	0.171	1
METTL23	1	1.42857	0	0	0.171	1
ERF	1	1.42857	0	0	0.171	1
CD177	1	1.42857	0	0	0.171	1
ETHE1	1	1.42857	0	0	0.171	1
CSTB	1	1.42857	0	0	0.171	1
FBXO7	1	1.42857	0	0	0.171	1
MB	1	1.42857	0	0	0.171	1
PADI3	1	1.42857	0	0	0.171	1
SEC13	1	1.42857	0	0	0.171	1
GPX1	1	1.42857	0	0	0.171	1
PLS1	1	1.42857	0	0	0.171	1
TERT	1	1.42857	0	0	0.171	1
METTL2B	1	1.42857	0	0	0.171	1
ZFAND5	1	1.42857	0	0	0.171	1
LCN15	1	1.42857	0	0	0.171	1
GLUD1	1	1.42857	0	0	0.171	1
INPP5A	1	1.42857	0	0	0.171	1
GLTP	1	1.42857	0	0	0.171	1
PPTC7	1	1.42857	0	0	0.171	1
IGHV3-11	1	1.42857	0	0	0.171	1
EXOC3L1	1	1.42857	0	0	0.171	1
SPATA22	1	1.42857	0	0	0.171	1
LGALS2	1	1.42857	0	0	0.171	1
ADI1	1	1.42857	0	0	0.171	1
CCR9	1	1.42857	0	0	0.171	1
MYL3	1	1.42857	0	0	0.171	1
FAM212A	1	1.42857	0	0	0.171	1
ALDH8A1	1	1.42857	0	0	0.171	1
IL11RA	1	1.42857	0	0	0.171	1
INPP5E	1	1.42857	0	0	0.171	1
LRTOMT	1	1.42857	0	0	0.171	1
CES3	1	1.42857	0	0	0.171	1
RRP1B	1	1.42857	0	0	0.171	1
ZNF131	1	1.42857	0	0	0.171	1
PALM2	1	1.42857	0	0	0.171	1
PTGDS	1	1.42857	0	0	0.171	1
CD300LF	1	1.42857	0	0	0.171	1
PAPPA2	3	4.28571	35	10.3245	0.172	1
DST	7	10	19	5.60472	0.18	1
DOPEY1	5	7.14286	12	3.53982	0.186	1
SLC39A12	3	4.28571	6	1.76991	0.187	1
ATG2B	3	4.28571	6	1.76991	0.187	1
PCDHB3	3	4.28571	6	1.76991	0.187	1
TRPA1	3	4.28571	6	1.76991	0.187	1
DIAPH2	3	4.28571	6	1.76991	0.187	1
BSN	3	4.28571	6	1.76991	0.187	1
ACACB	3	4.28571	6	1.76991	0.187	1
GREB1	3	4.28571	6	1.76991	0.187	1
SLC6A5	3	4.28571	6	1.76991	0.187	1
SLIT3	3	4.28571	6	1.76991	0.187	1
ASH1L	3	4.28571	6	1.76991	0.187	1
MAP3K4	3	4.28571	6	1.76991	0.187	1
UTP20	3	4.28571	6	1.76991	0.187	1
RC3H1	3	4.28571	6	1.76991	0.187	1
PCDHA5	3	4.28571	6	1.76991	0.187	1
MED1	3	4.28571	6	1.76991	0.187	1
OGDHL	3	4.28571	6	1.76991	0.187	1
CUX1	3	4.28571	6	1.76991	0.187	1
PLCG1	3	4.28571	6	1.76991	0.187	1
SORL1	3	4.28571	6	1.76991	0.187	1
PRDM16	3	4.28571	6	1.76991	0.187	1
ASPH	3	4.28571	6	1.76991	0.187	1
KIF26B	3	4.28571	6	1.76991	0.187	1
PCDH11X	2	2.85714	26	7.66962	0.196	1
ADAR	2	2.85714	3	0.884956	0.204	1
GGCX	2	2.85714	3	0.884956	0.204	1
IFT122	2	2.85714	3	0.884956	0.204	1
EIF2AK1	2	2.85714	3	0.884956	0.204	1
RASGRP1	2	2.85714	3	0.884956	0.204	1
TGFBR3	2	2.85714	3	0.884956	0.204	1
LOXL3	2	2.85714	3	0.884956	0.204	1
CHRD	2	2.85714	3	0.884956	0.204	1
CASP6	2	2.85714	3	0.884956	0.204	1
MYCT1	2	2.85714	3	0.884956	0.204	1
AHCYL2	2	2.85714	3	0.884956	0.204	1
JPH1	2	2.85714	3	0.884956	0.204	1
MYC	2	2.85714	3	0.884956	0.204	1
MYO1D	2	2.85714	3	0.884956	0.204	1
A2M	2	2.85714	3	0.884956	0.204	1
FAM134C	2	2.85714	3	0.884956	0.204	1
ABCC12	2	2.85714	3	0.884956	0.204	1
DLGAP3	2	2.85714	3	0.884956	0.204	1
IRF6	2	2.85714	3	0.884956	0.204	1
PCDHGA10	2	2.85714	3	0.884956	0.204	1
TRMT1	2	2.85714	3	0.884956	0.204	1
ARHGAP6	2	2.85714	3	0.884956	0.204	1
RBM6	2	2.85714	3	0.884956	0.204	1
C5orf15	2	2.85714	3	0.884956	0.204	1
C11orf30	2	2.85714	3	0.884956	0.204	1
CNTN5	2	2.85714	3	0.884956	0.204	1
WIPF2	2	2.85714	3	0.884956	0.204	1
ZNF791	2	2.85714	3	0.884956	0.204	1
DHX34	2	2.85714	3	0.884956	0.204	1
KIF18A	2	2.85714	3	0.884956	0.204	1
RSPH4A	2	2.85714	3	0.884956	0.204	1
CDK13	2	2.85714	3	0.884956	0.204	1
AVPR1B	2	2.85714	3	0.884956	0.204	1
SLC39A10	2	2.85714	3	0.884956	0.204	1
TMC3	2	2.85714	3	0.884956	0.204	1
ADAM11	2	2.85714	3	0.884956	0.204	1
PTPRH	2	2.85714	3	0.884956	0.204	1
[truncated: 13,882 more rows]

## Sheet: 8. Variant classification
Variant	Variant classification
Missense	Missense
Five prime flank	Promoter / 5'UTR
Five prime UTR
In frame ins	In frame
In frame del
De novo start in frame
Frame shift ins	Truncating
Frame shift del
Splice site
Translation start site
Nonsense
Multi hit	Multi hit

## Sheet: 9. mIHC Abs and steps
Primary and secondary antibodies used for multiplex immunohistochemistry per cycle
	Cycle1	Cycle 2	Cycle 3	Cycle4	Cycle5	Cycle6
Primary Ab	CD44v6	CD19	CD3	CD8	FoxP3	CD163
Supplier	VUmc	Abcam	Dako	Dako	Abcam	LEICA
Clone	U36	EPR5906	PAb	C8/144B	236A/E7	10D6
Product#	Produced in house	Ab134114	A0452	M7103	Ab20034	NCL-L-CD163
Lot#	-	GR3278793-30	20068606	20071297	GR3438341-2	6101868
Dilution	1/200	1/100	1/250	1/250	1/100	1/100
Host+isotype	Mouse	Rabbit	Rabbit	Mouse IgG1	Mouse IgG1	Mouse IgG1
Reaction	RT, 60 min	4˚C, O/N	RT, 60 min	RT, 60 min	RT, 60 min	4˚C, O/N
Secondary Ab	Goat-a-rabbit/mouse-HRP	Goat-a-mouse-biotin	Goat-a-rabbit/mouse-HRP	Goat-a-rabbit/mouse-HRP	Goat-a-rabbit/mouse-HRP	Goat-a-rabbit/mouse-HRP
Supplier	Akoya	Invitrogen	Akoya	Akoya	Akoya	Akoya
Product#	ARH1001EA	31800	ARH1001EA	ARH1001EA	ARH1001EA	ARH1001EA
Lot#	211213045	WH3351913	211213045	211213045	211213045	211213045
Reaction	RT, 15 min	RT, 30 min	RT, 15 min	RT, 15 min	RT, 15 min	RT, 15 min
Substrate		Streptavidin-HRP				Opal TSA DIG, RT 10 min
Supplier		Dako
Product#		P0397
Lot#		20059909
Dilution		1/300
Reaction		RT, 10 min
Fluorophore	Opal690	Opal570	Opal620	Opal480	Opal520	Opal Polaris 780
Supplier	Akoya	Akoya	Akoya	Akoya	Akoya	Akoya
Product#	OP-001006	OP-001003	OP-001004	OP-001000	OP-001001	OP-001008
Lot#	20223924	20222815	20223119	20223522	20215048	20220201
Dilution	1/100	1/100	1/100	1/100	1/100	1/25
Reaction	RT, 10 min	RT, 10 min	RT, 10 min	RT, 10 min	RT, 10 min	RT, 60 min
Abbreviations: IHC immunohistochemistry; Ab antibody; PAb polyclonal antibody; IgG1 immunoglobulin G1; RT room temperature; O/N over night; HRP horseradish peroxidase.

## Sheet: 10. mIHC
		Immune cell density (cells/mm2)							Densities of immune cell types (cells/mm2)					Ratio of T cells to Tregs		Fraction of T cells within 10 um of FoxP3+ Treg		Fraction of T cells within 10 um of Tumor cell
					Tumor center		Invasive margin		Tumor center					Tumor center		Tumor center		Tumor area		Tumor center		Invasive margin
Sample	Final_classification	Tumor area	Tumor center	Invasive margin	Tumor field	Stroma	Tumor field	Stroma	CD163+ M2	CD19+ B cells	CD8+ T cells	CD4+ Th cells	FoxP3+ Tregs	CD8/FoxP3+ Treg	CD4+ Th/FoxP3+ Treg	CD8+ T cells2	CD4+ Th cells2	CD8+ T cells22	CD4+ Th cells23	CD8+ T cells232	CD4+ Th cells24	CD8+ T cells222	CD4+ Th cells233
2	CNA_other	1208.01	922.918	2349.22	657.555	1676.53	1325.18	3003.2	333.788	98.658	214.271	148.576	127.625	1.68	1.16	0.07407	0.13977	0.151517	0.158914	0.227385	0.22528	0.059737	0.066479
3	CNA_other	1220.95	581.254	1899.03	297.609	1402.16	542.775	2318.05	105.934	5.96814	112.329	83.9802	273.042	0.41	0.31	0.16	0.215736	0.048771	0.033165	0.133333	0.137056	0.02654	0.012575
4	CNA_other	1010.4	296.734	2237.31	207.349	832.874	382.121	3281.93	42.3906	31.793	11.506	55.7134	155.331	0.07	0.36	0.078947	0.206522	0.105477	0.23733	0.868421	0.744565	0.041758	0.088
7	CNA_other	1283.8	995.556	2690.91	389.748	2406.22	921.667	3248.82	243.788	231.985	260.576	88.9491	170.258	1.53	0.52	0.09	0.23	0.207709	0.124318	0.28	0.2	0.09	0.03
16	CNA_other	1684.87	875.601	2547.9	382.502	2331.07	572.633	3583.62	13.4011	205.418	5.50285	94.0664	557.212	0.01	0.17	0.376471	0.347557	0.051487	0.06928	0.270588	0.22574	0.040289	0.046887
17	CNA_other	2409.18	1865.62	3577.03	1454.45	2683.48	2005.41	4019.66	249.487	217.594	346.867	392.474	659.198	0.53	0.6	0.26	0.18	0.104522	0.251833	0.2	0.44	0.04	0.09
24	CNA_other	2716.66	2145.96	3232.79	902.307	6168.93	628.003	3637.53	290.373	55.9007	1031.06	413.82	354.814	2.91	1.17	0.170437	0.210131	0.123897	0.226361	0.267722	0.459662	0.013849	0.082271
30	CNA_other	1228.83	362.675	1714.3	249.941	800.457	682.696	2509.06	65.1693	53.3727	46.1796	33.9514	164.002	0.28	0.21	0.152597	0.224576	0.279162	0.131288	0.623377	0.444915	0.248557	0.111497
34	CNA_other	2583.19	1950.39	4646.88	1020.48	4016.4	1189.76	6135.93	214.584	47.8707	573.479	808.525	305.936	1.87	2.64	0.164499	0.174459	0.104975	0.130521	0.150505	0.186813	0.0467	0.051734
35	CNA_quiet	234.894	204.18		67.8275	482.445			72.4196	47.4339	8.97925	19.3249	31.2322	0.29	0.62	0.108696	0.020202	0.166667	0.310345	0.173913	0.252525	0.15	0.365385
36	CNA_quiet	2655.68	1601.88	4658.73	645.499	3715.79	1251.08	6302.76	174.02	55.8199	645.487	471.356	255.193	2.53	1.85	0.245348	0.220807	0.107758	0.259629	0.187112	0.386412	0.053845	0.144449
38	CNA_other	1148.67	769.256	1523.43	440.518	3200.9	677.15	1911.88	106.894	9.42482	255.186	132.902	264.849	0.96	0.5	0.160898	0.264811	0.33242	0.320564	0.562208	0.532316	0.199676	0.177858
40	CNA_other	2044.96	1519.86	4040.95	428.992	2630.23	967.733	5495.52	213.078	498.574	161.174	295.293	351.738	0.46	0.84	0.209522	0.268035	0.114729	0.106279	0.119389	0.100865	0.110211	0.117241
42	CNA_other	1198.93	822.733	1432.01	782.831	1114.87	793.509	1814.59	83.3315		6.1727	660.479	72.7497	0.08	9.08	0.181818	0.0247	0.042373	0.54189	0.181818	0.75968	0.037901	0.395328
61	CNA_other	1361.76	945.091	1685.37	485.887	2385.64	597.464	2580.4	37.1775	36.5253	69.1371	547.879	254.372	0.27	2.15	0.188679	0.190476	0.133028	0.150866	0.235849	0.275	0.035714	0.08512
62	CNA_other	2320.68	1222.9	3762.05	827.895	4547.82	1668.46	4552.09	107.984	126.158	155.954	369.703	461.944	0.34	0.8	0.36113	0.365533	0.058136	0.121125	0.170814	0.294084	0.020168	0.037559
67	CNA_other	4567.61	4163.11	5397.72	2402.51	5881.66	3154.27	6271.91	348.346	95.1906	129.454	483.889	469.822	0.28	1.03	0.415501	0.385717	0.018688	0.032116	0.081876	0.044342	0.013228	0.01933
76	CNA_quiet	1677.53	563.246	2897.64	437.114	1353.07	692.48	9764.95	9.7379	58.7096	109.657	171.048	214.093	0.51	0.8	0.15974	0.136964	0.143615	0.245363	0.575325	0.685644	0.063166	0.125421
85	CNA_quiet	4281.5	3958.33	4574.05	2332.44	5331	3005.1	5182.61	243.034	788.183	1929.09	777.59	220.437	8.75	3.53	0.075623	0.156198	0.181309	0.235626	0.214478	0.260027	0.160077	0.216943
101	CNA_other	1837.05	1711.64	2777.58	1310.88	3280.9	1674.52	4022.19	226.262	111.523	493.335	687.18	193.343	2.55	3.55	0.06719	0.092957	0.046125	0.035304	0.048022	0.037665	0.031963	0.025747
103	CNA_other	2161.15	569.789	3238.07	473.917	2695.45	1333.21	4235.05	17.5581	149.527	44.1785	332.471	26.054	1.7	12.76	0.076923	0.010221	0.128255	0.349935	0.628205	0.441227	0.112625	0.294056
116	CNA_other	600.25	600.25		550.184	632.319			80.5407	65.7172	46.2491	233.222	174.521	0.27	1.34	0.181624	0.106356	0.254274	0.557627	0.254274	0.557627	0.261035	0.299743
124	CNA_other	854.796	547.71	2637.97	230.292	1697.53	1005.39	2957.46	139.071	39.9675	171.464	130.756	66.452	2.58	1.97	0.055634	0.134136	0.129362	0.076808	0.192503	0.13187	0.053255	0.025745
164	CNA_other	980.475	811.369	1888.88	219.112	2046.06	391.393	2992.21	34.1468	144.2	263.418	86.3712	283.234	0.93	0.3	0.247867	0.354309	0.087157	0.053849	0.111745	0.076021	0.035226	0.019614
177	CNA_quiet	1803.52	655.18	2933.56	605.382	845.086	1108.8	3719.24	23.8247	33.4463	446.637	86.8228	64.4489	6.93	1.35	0.0531	0.123131	0.410608	0.272276	0.692874	0.540018	0.278451	0.216997
185	CNA_other	3538.65	3361.57	3886.09	2235.31	4514.58	3155.61	4006.68	402.675	230.975	913.63	1032.48	781.808	1.17	1.32	0.270514	0.303455	0.327878	0.376653	0.355333	0.418625	0.286563	0.310648
217	CNA_other	2264.45	1192.76	2947.27	472.561	846.938	1061.33	2531.88	46.8859	41.7336	476.072	411.153	216.912	0.17	0.09	0.394444	0.44	0.081036	0.104348	0.233333	0.36	0.054081	0.061017
219	CNA_other	644.963	340.978	1388.29	158.763	656.554	537.832	1477.13	29.6193	4.02823	50.4713	55.3289	201.53	0.25	0.27	0.13217	0.229122	0.048234	0.077441	0.127182	0.152034	0.018674	0.043222
239	CNA_other	3236.08	1492.46	3922.06	800.682	3359.82	1177.46	4761.84	238.632	309.817	84.1277	321.141	538.741	0.16	0.6	0.259615	0.314861	0.025997	0.071972	0.259615	0.239295	0.018592	0.049983
242	CNA_other	2234.79	1092.16	3084.14	584.566	3143.3	1394.51	3359.6	125.455	20.7565	162.694	260.372	522.88	0.31	0.5	0.219178	0.308324	0.080504	0.097483	0.262231	0.33177	0.020632	0.055392
259	CNA_other	1070.57	949.744	2047.48					254.059	75.4514	208.552	177.547	234.135	0.89	0.76	0.09	0.16	0.181845	0.277663	0.3	0.22	0.05	0.11
321	CNA_quiet	2405.42	1187.5	3123.78	435.62	2680.68	1217.48	4047.87	87.7976	5.95238	197.917	720.238	175.595	1.13	4.1	0.180451	0.200413	0.307509	0.442379	0.368421	0.524793	0.296034	0.421786
332	CNA_quiet	3939.77	2970.86	5824.23	3141.78	2491.15	6700.42	5495.3	209.586	592.744	1063.51	885.394	219.628	4.84	4.03	0.138275	0.176632	0.072437	0.076061	0.083364	0.084331	0.062972	0.057968
360	CNA_other	1221.25	707.966	2835.44	614.838	2117.39	1603.61	3887.65	168.646	36.668	143.794	166.614	192.244	0.75	0.87	0.205025	0.249543	0.420667	0.49452	0.679545	0.725869	0.261035	0.299743
383	CNA_quiet	1352.12	621.249	2134.22	402.293	2398.5	253.828	3879.81	81.3253	258.998	109.815	119.484	51.6269	2.13	2.31	0.030063	0.07948	0.424837	0.308461	0.607595	0.608382	0.269799	0.10297
405	CNA_quiet	1958.53	861.667	3174.61	560.764	3786.89	1558.24	5040.49	81.5366	180.545	35.5266	425.155	138.903	0.26	3.06	0.123967	0.147945	0.100291	0.261836	0.404959	0.497945	0.070916	0.178086
412	CNA_quiet	1242.53	1065.23	1851	176.805	3083.25	218.785	2383.19	161.192	169.439	391.663	250.152	92.779	4.22	2.7	0.078914	0.168118	0.150602	0.085069	0.187069	0.107053	0.063608	0.034483
422	CNA_quiet	1614.9	1087.4	3170.88	770.972	2906.98	1922.24	4168.15	238.319	17.1798	308.953	336.637	186.313	1.66	1.81	0.127818	0.116901	0.486842	0.507476	0.592323	0.654216	0.365096	0.360658
455	CNA_quiet	1984.09	1218.17	2576.19	996.248	2148.31	1610.08	3118.18	103.195	5.93072	187.411	542.661	378.973	0.49	1.43	0.174051	0.174863	0.238757	0.241533	0.357595	0.387978	0.197354	0.174801

[truncated: 1 more sheets: 11. MLPA probe mix]
