# Supplementary material for: Hallmarks of a genomically distinct subclass of head and neck cancer
Source: Nat Commun. 2024 Oct 20;15:9060. doi: 10.1038/s41467-024-53390-3 (PMC11491468; doi:10.1038/s41467-024-53390-3)
Supplement: Supplementary file 6 — Source Data [file 41467_2024_53390_MOESM6_ESM.xlsx]

## Sheet: Fig. 1a
Patient ID	FGA provided by cBioPortal (9)	Purity provided by ABSOLUTE (11)
TCGA-4P-AA8J	0.1796	0.36
TCGA-BA-4074	0.3538	0.61
TCGA-BA-4075	0.5829	0.67
TCGA-BA-4076	0.3845	0.85
TCGA-BA-4078	0.8913	0.86
TCGA-BA-5149	0.3454	0.5
TCGA-BA-5151	0.1237	0.62
TCGA-BA-5152	0.1818	0.35
TCGA-BA-5555	0.5479	0.46
TCGA-BA-5556	0.0485	0.3
TCGA-BA-5557	0.1165	0.28
TCGA-BA-5558	0.2506	0.45
TCGA-BA-6868	0.3255	0.66
TCGA-BA-6869	0.1887	0.64
TCGA-BA-6870	0.3398	0.32
TCGA-BA-6872	0.374	0.58
TCGA-BA-6873	0.1428	0.41
TCGA-BA-7269	0.5872	0.55
TCGA-BA-A4IF	0.2665	0.33
TCGA-BA-A6D8	0.316	0.49
TCGA-BA-A6DA	0.2383	0.48
TCGA-BA-A6DB	0.0246	0.21
TCGA-BA-A6DD	0.0949	0.21
TCGA-BA-A6DE	0.378	0.67
TCGA-BA-A6DF	0.029	0.35
TCGA-BA-A6DG	0.0038	0.17
TCGA-BA-A6DI	0.1216	0.33
TCGA-BA-A6DJ	0.0785	0.56
TCGA-BA-A6DL	0.244	0.33
TCGA-BA-A8YP	0.6997	0.61
TCGA-BB-4217	0.0018	0.14
TCGA-BB-4224	0.4213	0.74
TCGA-BB-4227	0.3874	0.79
TCGA-BB-7870	0.2445	0.71
TCGA-BB-8596	0.0938	0.25
TCGA-BB-8601	0.6811	0.9
TCGA-BB-A5HU	0.2682	0.36
TCGA-BB-A5HY	0.5991	0.6
TCGA-BB-A5HZ	0.1401	0.36
TCGA-BB-A6UO	0.2414	0.61
TCGA-C9-A47Z	0.1739	0.66
TCGA-C9-A480	0.1993	0.37
TCGA-CN-4723	0.2561	0.52
TCGA-CN-4725	0.459	0.59
TCGA-CN-4726	0.211	0.48
TCGA-CN-4727	0.3556	0.47
TCGA-CN-4728	0.0739	0.24
TCGA-CN-4729	0.2879	0.29
TCGA-CN-4730	0.353	0.48
TCGA-CN-4731	0.2947	0.63
TCGA-CN-4733	0	0.14
TCGA-CN-4735	0.2864	0.72
TCGA-CN-4736	0.196	0.34
TCGA-CN-4737	0.5123	0.51
TCGA-CN-4738	0.0323	0.23
TCGA-CN-4739	0.2445	0.49
TCGA-CN-4740	0.0905	0.24
TCGA-CN-4742	0.2166	0.3
TCGA-CN-5355	0.2288	0.46
TCGA-CN-5356	0.1952	0.37
TCGA-CN-5358	0.0018	0.98
TCGA-CN-5359	0.0897	0.19
TCGA-CN-5360	0.5	0.53
TCGA-CN-5363	0.3273	0.51
TCGA-CN-5364	0.1862	0.43
TCGA-CN-5366	0.2376	0.25
TCGA-CN-5367	0.3108	0.55
TCGA-CN-5369	0.0005	0.18
TCGA-CN-5370	0.1292	0.44
TCGA-CN-5373	0.1594	0.47
TCGA-CN-6010	0.3306	0.41
TCGA-CN-6011	0.442	0.68
TCGA-CN-6012	0.4471	0.62
TCGA-CN-6013	0.2763	0.51
TCGA-CN-6016	0.1403	0.32
TCGA-CN-6018	0.1026	0.31
TCGA-CN-6019	0.0392	0.36
TCGA-CN-6020	0.1576	0.34
TCGA-CN-6021	0.3948	0.43
TCGA-CN-6022	0.0999	0.37
TCGA-CN-6023	0.1986	0.36
TCGA-CN-6024	0.5433	0.61
TCGA-CN-6988	0.5143	0.77
TCGA-CN-6989	0.3249	0.31
TCGA-CN-6992	0.4104	0.57
TCGA-CN-6994	0.3253	0.58
TCGA-CN-6995	0.2863	0.37
TCGA-CN-6996	0.1769	0.46
TCGA-CN-6997	0.7999	0.81
TCGA-CN-6998	0.1345	0.46
TCGA-CN-A497	0.2546	0.67
TCGA-CN-A49A	0.4892	0.55
TCGA-CN-A49B	0.3023	0.66
TCGA-CN-A63T	0.2206	0.36
TCGA-CN-A63U	0.4811	0.72
TCGA-CN-A63V	0.0008	0.32
TCGA-CN-A63W	0.3791	0.8
TCGA-CN-A640	0.0931	0.31
TCGA-CN-A641	0.2637	0.67
TCGA-CN-A642	0.0824	0.71
TCGA-CN-A6V3	0.2037	0.54
TCGA-CQ-5324	0.011	0.68
TCGA-CQ-5325	0.005	0.22
TCGA-CQ-5326	0.1624	0.45
TCGA-CQ-5327	0.0138	0.45
TCGA-CQ-5329	0.1229	0.58
TCGA-CQ-5330	0.1885	0.53
TCGA-CQ-5331	0.0265	0.27
TCGA-CQ-5332	0.3611	0.64
TCGA-CQ-5333	0.0004	0.29
TCGA-CQ-5334	0.0981	0.41
TCGA-CQ-6218	0.1608	0.49
TCGA-CQ-6220	0.3463	0.39
TCGA-CQ-6221	0.3053	0.68
TCGA-CQ-6223	0.1507	0.68
TCGA-CQ-6224	0.245	0.27
TCGA-CQ-6225	0.6841	0.81
TCGA-CQ-6227	0.1945	0.33
TCGA-CQ-6228	0.3456	0.85
TCGA-CQ-6229	0.0253	0.23
TCGA-CQ-7063	0.0656	0.44
TCGA-CQ-7064	0.1061	0.4
TCGA-CQ-7065	0.2876	0.75
TCGA-CQ-7068	0.1123	0.63
TCGA-CQ-7069	0.1652	0.51
TCGA-CQ-7071	0.001	0.54
TCGA-CQ-7072	0.4041	0.36
TCGA-CQ-A4C6	0.2501	0.36
TCGA-CQ-A4C7	0.2196	0.39
TCGA-CQ-A4C9	0.339	0.41
TCGA-CQ-A4CB	0.2187	0.37
TCGA-CQ-A4CD	0.2614	0.52
TCGA-CQ-A4CE	0.0814	0.27
TCGA-CQ-A4CG	0.2261	0.75
TCGA-CQ-A4CI	0.5465	0.8
TCGA-CR-6474	0.287	0.2
TCGA-CR-6477	0.2852	0.29
TCGA-CR-6484	0.1514	0.3
TCGA-CR-6488	0.2558	0.29
TCGA-CR-6491	0.283	0.75
TCGA-CR-6493	0.2889	0.67
TCGA-CR-7364	0.2932	0.54
TCGA-CR-7365	0.2677	0.51
TCGA-CR-7367	0.2035	0.34
TCGA-CR-7370	0.6178	0.62
TCGA-CR-7371	0.1991	0.39
TCGA-CR-7372	0.1459	0.41
TCGA-CR-7373	0.1516	0.45
TCGA-CR-7374	0.479	0.65
TCGA-CR-7376	0.0129	0.16
TCGA-CR-7377	0.0092	0.24
TCGA-CR-7379	0.1619	0.37
TCGA-CR-7380	0.2324	0.66
TCGA-CR-7382	0.0377	0.21
TCGA-CR-7386	0.0991	0.31
TCGA-CR-7388	0.1637	0.4
TCGA-CR-7389	0.1658	0.41
TCGA-CR-7390	0.3645	0.47
TCGA-CR-7392	0.0238	0.23
TCGA-CR-7394	0.0001	0.2
TCGA-CR-7395	0.0136	0.24
TCGA-CR-7397	0.0552	0.18
TCGA-CR-7398	0.4782	0.79
TCGA-CR-7399	0.5968	0.51
TCGA-CR-7401	0.1246	0.33
TCGA-CR-7402	0.2517	0.61
TCGA-CV-5430	0.4336	0.57
TCGA-CV-5432	0.4216	0.47
TCGA-CV-5434	0.7048	0.58
TCGA-CV-5435	0.3332	0.66
TCGA-CV-5436	0.3463	0.68
TCGA-CV-5440	0.6986	0.69
TCGA-CV-5441	0.2079	0.63
TCGA-CV-5444	0.346	0.27
TCGA-CV-5966	0.2279	0.26
TCGA-CV-5970	0.2467	0.4
TCGA-CV-5973	0.5004	0.7
TCGA-CV-5976	0.2357	0.55
TCGA-CV-5977	0.3094	0.66
TCGA-CV-5978	0.348	0.38
TCGA-CV-5979	0.2397	0.86
TCGA-CV-6003	0.331	0.56
TCGA-CV-6436	0.0485	0.37
TCGA-CV-6441	0.2755	0.7
TCGA-CV-6933	0.4379	0.48
TCGA-CV-6934	0.1792	0.44
TCGA-CV-6935	0.4128	0.8
TCGA-CV-6936	0.3578	0.62
TCGA-CV-6937	0.3247	0.28
TCGA-CV-6938	0.005	0.23
TCGA-CV-6940	0.4675	0.6
TCGA-CV-6941	0.3856	0.56
TCGA-CV-6942	0.1333	0.44
TCGA-CV-6945	0.3319	0.4
TCGA-CV-6948	0.4042	0.84
TCGA-CV-6951	0.4094	0.63
TCGA-CV-6952	0.1629	0.51
TCGA-CV-6953	0.0915	0.45
TCGA-CV-6954	0.3989	0.49
TCGA-CV-6955	0.0066	0.5
TCGA-CV-6956	0.2451	0.58
TCGA-CV-6959	0.1605	0.4
TCGA-CV-6960	0.3291	0.67
TCGA-CV-6962	0.8305	0.72
TCGA-CV-7089	0.1511	0.26
TCGA-CV-7090	0.2892	0.38
TCGA-CV-7091	0.563	0.45
TCGA-CV-7095	0.3012	0.56
TCGA-CV-7097	0.1773	0.54
TCGA-CV-7099	0.1744	0.57
TCGA-CV-7101	0.3809	0.4
TCGA-CV-7102	0.4787	0.47
TCGA-CV-7103	0.348	0.67
TCGA-CV-7104	0.2764	0.53
TCGA-CV-7177	0.3302	0.63
TCGA-CV-7178	0.2657	0.45
TCGA-CV-7180	0.2127	0.42
TCGA-CV-7183	0.0005	0.51
TCGA-CV-7235	0.525	0.54
TCGA-CV-7236	0.048	0.26
TCGA-CV-7238	0.0359	0.25
TCGA-CV-7242	0.2875	0.5
TCGA-CV-7243	0.4589	0.45
TCGA-CV-7245	0.5777	0.63
TCGA-CV-7247	0.3738	0.46
TCGA-CV-7248	0.113	0.39
TCGA-CV-7250	0.2094	0.65
TCGA-CV-7252	0.1167	0.47
TCGA-CV-7253	0.2475	0.83
TCGA-CV-7254	0.4541	0.37
TCGA-CV-7255	0.3032	0.65
TCGA-CV-7261	0.4758	0.52
TCGA-CV-7263	0.2066	0.41
TCGA-CV-7407	0.3592	0.39
TCGA-CV-7410	0	0.24
TCGA-CV-7411	0.0002	0.24
TCGA-CV-7413	0.2974	0.44
TCGA-CV-7414	0.3305	0.82
TCGA-CV-7415	0.3208	0.45
TCGA-CV-7416	0.4904	0.62
TCGA-CV-7418	0.4307	0.74
TCGA-CV-7421	0.3867	0.42
TCGA-CV-7422	0.0506	0.27
TCGA-CV-7423	0.4833	0.47
TCGA-CV-7424	0.411	0.48
TCGA-CV-7425	0.0456	0.49
TCGA-CV-7427	0.0895	0.5
TCGA-CV-7429	0.1421	0.52
TCGA-CV-7430	0.3328	0.76
TCGA-CV-7432	0.1877	0.49
TCGA-CV-7433	0.0344	0.3
TCGA-CV-7434	0.2889	0.71
TCGA-CV-7435	0.3433	0.39
TCGA-CV-7437	0.4746	0.65
TCGA-CV-7438	0.1335	0.5
TCGA-CV-7440	0.2416	0.45
TCGA-CV-A45O	0.0005	0.29
TCGA-CV-A45P	0.0498	0.38
TCGA-CV-A45Q	0.1485	0.54
TCGA-CV-A45R	0.3399	0.43
TCGA-CV-A45T	0	0.21
TCGA-CV-A45U	0.3169	0.34
TCGA-CV-A45V	0.0552	0.46
TCGA-CV-A45W	0.2211	0.42
TCGA-CV-A45X	0.2519	0.34
TCGA-CV-A45Y	0.0576	0.5
TCGA-CV-A45Z	0.16	0.31
TCGA-CV-A460	0.3233	0.48
TCGA-CV-A461	0.2506	0.46
TCGA-CV-A463	0.1438	0.57
TCGA-CV-A464	0.1583	0.28
TCGA-CV-A465	0.3791	0.33
TCGA-CV-A6JD	0.1139	0.6
TCGA-CV-A6JE	0.3677	0.47
TCGA-CV-A6JM	0.3046	0.58
TCGA-CV-A6JN	0.1717	0.56
TCGA-CV-A6JO	0.0657	0.26
TCGA-CV-A6JT	0.1937	0.5
TCGA-CV-A6JU	0.2905	0.4
TCGA-CV-A6JY	0.0473	0.48
TCGA-CV-A6JZ	0.1668	0.35
TCGA-CV-A6K0	0.0033	0.18
TCGA-CV-A6K1	0.1285	0.64
TCGA-CV-A6K2	0.0051	0.39
TCGA-CX-7082	0.373	0.59
TCGA-CX-7085	0.0001	0.19
TCGA-CX-7086	0.528	0.7
TCGA-CX-7219	0.3261	0.55
TCGA-CX-A4AQ	0.238	0.47
TCGA-D6-6515	0.0001	0.17
TCGA-D6-6516	0.2259	0.52
TCGA-D6-6517	0.2155	0.44
TCGA-D6-6823	0.2858	0.45
TCGA-D6-6824	0	0.68
TCGA-D6-6825	0.223	0.42
TCGA-D6-6826	0.17	0.34
TCGA-D6-6827	0.2221	0.75
TCGA-D6-8568	0.2938	0.38
TCGA-D6-8569	0.1953	0.43
TCGA-D6-A4Z9	0.2597	0.5
TCGA-D6-A4ZB	0.1811	0.44
TCGA-D6-A6EK	0.1087	0.43
TCGA-D6-A6EM	0.1246	0.32
TCGA-D6-A6EN	0.0848	0.51
TCGA-D6-A6EO	0.3017	0.71
TCGA-D6-A6EP	0.5413	0.83
TCGA-D6-A6EQ	0.2528	0.39
TCGA-D6-A6ES	0.2554	0.72
TCGA-D6-A74Q	0.2724	0.65
TCGA-DQ-5624	0.2012	0.27
TCGA-DQ-5625	0.0713	0.46
TCGA-DQ-5629	0.5949	0.59
TCGA-DQ-5630	0.0154	0.27
TCGA-DQ-5631	0.4958	0.58
TCGA-DQ-7588	0.2885	0.6
TCGA-DQ-7592	0.5117	0.46
TCGA-F7-7848	0.399	0.57
TCGA-F7-8298	0.235	0.53
TCGA-F7-8489	0.0176	0.27
TCGA-F7-A50G	0.0889	0.37
TCGA-F7-A50I	0.3358	0.26
TCGA-F7-A50J	0.2063	0.31
TCGA-F7-A61S	0.1578	0.51
TCGA-F7-A61V	0.1758	0.58
TCGA-F7-A61W	0.2286	0.82
TCGA-F7-A622	0.2958	0.7
TCGA-F7-A623	0.4198	0.41
TCGA-F7-A624	0.0972	0.5
TCGA-H7-7774	0.094	0.57
TCGA-H7-8501	0.064	0.43
TCGA-H7-A6C4	0.1181	0.35
TCGA-H7-A6C5	0.2451	0.58
TCGA-HD-7229	0.2621	0.57
TCGA-HD-7831	0.1615	0.36
TCGA-HD-8224	0.4096	0.64
TCGA-HD-8634	0.0778	0.32
TCGA-HD-8635	0.3144	0.5
TCGA-HD-A4C1	0.0277	0.6
TCGA-HD-A633	0.2835	0.64
TCGA-HD-A6HZ	0.2109	0.34
TCGA-HD-A6I0	0.2201	0.57
TCGA-IQ-7631	0.1334	0.8
TCGA-IQ-7632	0.0083	0.24
TCGA-IQ-A61E	0.1543	0.32
TCGA-IQ-A61G	0.5367	0.75
TCGA-IQ-A61H	0.2847	0.42
TCGA-IQ-A61J	0.3108	0.41
TCGA-IQ-A61K	0.1413	0.61
TCGA-IQ-A61L	0.1326	0.45
TCGA-IQ-A6SG	0.4185	0.48
TCGA-IQ-A6SH	0.2993	0.53
TCGA-KU-A66S	0.082	0.78
TCGA-KU-A66T	0.6284	0.86
TCGA-KU-A6H8	0.001	0.28
TCGA-MT-A51W	0.1729	0.22
TCGA-MT-A51X	0.2533	0.45
TCGA-MT-A67A	0.1969	0.5
TCGA-MT-A67D	0.2075	0.34
TCGA-MT-A67F	0.0132	0.24
TCGA-MT-A7BN	0.5624	0.51
TCGA-MZ-A7D7	0.3913	0.66
TCGA-P3-A5QA	0.2479	0.43
TCGA-P3-A6T0	0.0691	0.7
TCGA-P3-A6T2	0.2051	0.78
TCGA-P3-A6T3	0.4518	0.55
TCGA-P3-A6T4	0.4418	0.45
TCGA-P3-A6T5	0.584	0.42
TCGA-P3-A6T7	0.2731	0.51
TCGA-P3-A6T8	0.315	0.47
TCGA-QK-A64Z	0.2322	0.44
TCGA-QK-A652	0.1815	0.33
TCGA-QK-A6IG	0.2171	0.47
TCGA-QK-A6IH	0.3592	0.76
TCGA-QK-A6II	0.0945	0.58
TCGA-QK-A6IJ	0.1438	0.32
TCGA-QK-A6VB	0.5754	0.78
TCGA-QK-A6VC	0.0732	0.21
TCGA-QK-A8Z7	0.4264	0.7
TCGA-QK-A8Z8	0.2972	0.7
TCGA-QK-A8Z9	0.5697	0.41
TCGA-QK-A8ZB	0.2888	0.46
TCGA-QK-AA3J	0.3387	0.75
TCGA-QK-AA3K	0.1746	0.46
TCGA-RS-A6TO	0.1907	0.42
TCGA-T2-A6WX	0.1121	0.5
TCGA-T2-A6WZ	0.4796	0.49
TCGA-T2-A6X2	0.0806	0.62
TCGA-T3-A92M	0.4339	0.4
TCGA-T3-A92N	0.6137	0.67
TCGA-TN-A7HJ	0.2009	0.28
TCGA-UF-A718	0.3409	0.49
TCGA-UF-A71A	0.6276	0.68
TCGA-UF-A71B	0.3212	0.55
TCGA-UF-A71D	0.3085	0.63
TCGA-UF-A71E	0.5862	0.67
TCGA-UF-A7J9	0.3349	0.51
TCGA-UF-A7JA	0.181	0.25
TCGA-UF-A7JC	0.2157	0.81
TCGA-UF-A7JD	0.3036	0.4
TCGA-UF-A7JF	0.3616	0.6
TCGA-UF-A7JH	0.5358	0.55
TCGA-UF-A7JJ	0.0709	0.24
TCGA-UF-A7JK	0.5789	0.61
TCGA-UF-A7JO	0.0568	0.43
TCGA-UF-A7JS	0.3547	0.61
TCGA-UF-A7JT	0.1049	0.46
TCGA-UF-A7JV	0.1025	0.45
TCGA-WA-A7GZ	0.2798	0.43
TCGA-WA-A7H4	0.0084	0.18

## Sheet: Fig. 1 c, d, f
Patient.ID	Recalculated FGA	Recalculated purity
TCGA-4P-AA8J	0.219	0.38
TCGA-BA-4074	0.38	0.53
TCGA-BA-4075	0.397	0.53
TCGA-BA-4076	0.412	0.77
TCGA-BA-4078	0.605	0.74
TCGA-BA-5149	0.431	0.42
TCGA-BA-5151	0.138	0.7
TCGA-BA-5152	0.404	0.29
TCGA-BA-5555	0.624	0.36
TCGA-BA-5556	0.196	0.18
TCGA-BA-5557	0.252	0.26
TCGA-BA-5558	0.274	0.43
TCGA-BA-6868	0.514	0.62
TCGA-BA-6869	0.207	0.54
TCGA-BA-6870	0.668	0.31
TCGA-BA-6872	0.532	0.41
TCGA-BA-6873	0.527	0.33
TCGA-BA-7269	0.639	0.45
TCGA-BA-A4IF	0.604	0.32
TCGA-BA-A6D8	0.594	0.49
TCGA-BA-A6DA	0.275	0.42
TCGA-BA-A6DB	0.35	0.22
TCGA-BA-A6DD	0.262	0.19
TCGA-BA-A6DE	0.407	0.65
TCGA-BA-A6DF	0.033	0.47
TCGA-BA-A6DG	0.225	0.18
TCGA-BA-A6DI	0.642	0.18
TCGA-BA-A6DJ	0.081	0.48
TCGA-BA-A6DL	0.624	0.36
TCGA-BA-A8YP	0.636	0.55
TCGA-BB-4217	0.362	0.1
TCGA-BB-4224	0.501	0.59
TCGA-BB-4227	0.416	0.67
TCGA-BB-7870	0.462	0.62
TCGA-BB-8596	0.643	0.19
TCGA-BB-8601	0.594	0.54
TCGA-BB-A5HU	0.522	0.29
TCGA-BB-A5HY	0.446	0.55
TCGA-BB-A5HZ	0.577	0.32
TCGA-BB-A6UO	0.25	0.5
TCGA-C9-A47Z	0.502	0.68
TCGA-C9-A480	0.218	0.43
TCGA-CN-4723	0.269	0.52
TCGA-CN-4725	0.594	0.53
TCGA-CN-4726	0.269	0.4
TCGA-CN-4727	0.556	0.45
TCGA-CN-4728	0.412	0.26
TCGA-CN-4729	0.628	0.26
TCGA-CN-4730	0.427	0.43
TCGA-CN-4731	0.319	0.58
TCGA-CN-4733	0.308	0.07
TCGA-CN-4735	0.311	0.66
TCGA-CN-4736	0.266	0.3
TCGA-CN-4737	0.66	0.46
TCGA-CN-4738	0.429	0.14
TCGA-CN-4739	0.269	0.43
TCGA-CN-4740	0.516	0.23
TCGA-CN-4742	0.528	0.29
TCGA-CN-5355	0.246	0.44
TCGA-CN-5356	0.559	0.35
TCGA-CN-5358	0	1
TCGA-CN-5359	0.705	0.13
TCGA-CN-5360	0.565	0.5
TCGA-CN-5363	0.598	0.36
TCGA-CN-5364	0.204	0.44
TCGA-CN-5366	0.566	0.19
TCGA-CN-5367	0.343	0.51
TCGA-CN-5369	0.001	0.42
TCGA-CN-5370	0.148	0.42
TCGA-CN-5373	0.172	0.4
TCGA-CN-6010	0.558	0.36
TCGA-CN-6011	0.488	0.62
TCGA-CN-6012	0.55	0.31
TCGA-CN-6013	0.382	0.45
TCGA-CN-6016	0.235	0.3
TCGA-CN-6018	0.587	0.31
TCGA-CN-6019	0.314	0.25
TCGA-CN-6020	0.614	0.21
TCGA-CN-6021	0.495	0.33
TCGA-CN-6022	0.344	0.32
TCGA-CN-6023	0.471	0.39
TCGA-CN-6024	0.547	0.51
TCGA-CN-6988	0.515	0.61
TCGA-CN-6989	0.481	0.32
TCGA-CN-6992	0.596	0.48
TCGA-CN-6994	0.667	0.47
TCGA-CN-6995	0.63	0.34
TCGA-CN-6996	0.244	0.32
TCGA-CN-6997	0.55	0.73
TCGA-CN-6998	0.467	0.33
TCGA-CN-A497	0.273	0.63
TCGA-CN-A49A	0.522	0.53
TCGA-CN-A49B	0.274	0.55
TCGA-CN-A63T	0.583	0.25
TCGA-CN-A63U	0.343	0.65
TCGA-CN-A63V	0.163	0.32
TCGA-CN-A63W	0.362	0.72
TCGA-CN-A640	0.207	0.31
TCGA-CN-A641	0.277	0.65
TCGA-CN-A642	0.084	0.62
TCGA-CN-A6V3	0.213	0.48
TCGA-CQ-5324	0.01	0.62
TCGA-CQ-5325	0.133	0.17
TCGA-CQ-5326	0.275	0.34
TCGA-CQ-5327	0.013	0.33
TCGA-CQ-5329	0.361	0.46
TCGA-CQ-5330	0.183	0.55
TCGA-CQ-5331	0.075	0.25
TCGA-CQ-5332	0.649	0.51
TCGA-CQ-5333	0.052	0.29
TCGA-CQ-5334	0.194	0.36
TCGA-CQ-6218	0.152	0.51
TCGA-CQ-6220	0.663	0.17
TCGA-CQ-6221	0.342	0.6
TCGA-CQ-6223	0.129	0.66
TCGA-CQ-6224	0.561	0.26
TCGA-CQ-6225	0.651	0.61
TCGA-CQ-6227	0.241	0.26
TCGA-CQ-6228	0.369	0.71
TCGA-CQ-6229	0.395	0.2
TCGA-CQ-7063	0.145	0.36
TCGA-CQ-7064	0.435	0.21
TCGA-CQ-7065	0.314	0.71
TCGA-CQ-7068	0.125	0.62
TCGA-CQ-7069	0.606	0.25
TCGA-CQ-7071	0.001	0.77
TCGA-CQ-7072	0.636	0.35
TCGA-CQ-A4C6	0.326	0.26
TCGA-CQ-A4C7	0.689	0.14
TCGA-CQ-A4C9	0.698	0.2
TCGA-CQ-A4CB	0.23	0.39
TCGA-CQ-A4CD	0.281	0.47
TCGA-CQ-A4CE	0.516	0.28
TCGA-CQ-A4CG	0.252	0.72
TCGA-CQ-A4CI	0.534	0.74
TCGA-CR-6474	0.666	0.17
TCGA-CR-6477	0.578	0.3
TCGA-CR-6484	0.556	0.27
TCGA-CR-6488	0.543	0.25
TCGA-CR-6491	0.275	0.62
TCGA-CR-6493	0.338	0.56
TCGA-CR-7364	0.312	0.46
TCGA-CR-7365	0.664	0.46
TCGA-CR-7367	0.473	0.28
TCGA-CR-7370	0.685	0.57
TCGA-CR-7371	0.39	0.33
TCGA-CR-7372	0.603	0.28
TCGA-CR-7373	0.513	0.33
TCGA-CR-7374	0.499	0.52
TCGA-CR-7376	0.066	0.15
TCGA-CR-7377	0.305	0.2
TCGA-CR-7379	0.566	0.14
TCGA-CR-7380	0.544	0.3
TCGA-CR-7382	0.134	0.2
TCGA-CR-7386	0.15	0.3
TCGA-CR-7388	0.256	0.31
TCGA-CR-7389	0.386	0.38
TCGA-CR-7390	0.538	0.45
TCGA-CR-7392	0.523	0.08
TCGA-CR-7394	0.131	0.06
TCGA-CR-7395	0.016	0.22
TCGA-CR-7397	0.48	0.12
TCGA-CR-7398	0.4	0.66
TCGA-CR-7399	0.627	0.45
TCGA-CR-7401	0.206	0.3
TCGA-CR-7402	0.276	0.57
TCGA-CV-5430	0.636	0.46
TCGA-CV-5432	0.731	0.31
TCGA-CV-5434	0.617	0.49
TCGA-CV-5435	0.644	0.5
TCGA-CV-5436	0.375	0.59
TCGA-CV-5440	0.659	0.55
TCGA-CV-5441	0.223	0.5
TCGA-CV-5444	0.631	0.25
TCGA-CV-5966	0.479	0.24
TCGA-CV-5970	0.358	0.37
TCGA-CV-5973	0.522	0.63
TCGA-CV-5976	0.242	0.51
TCGA-CV-5977	0.569	0.67
TCGA-CV-5978	0.558	0.33
TCGA-CV-5979	0.272	0.74
TCGA-CV-6003	0.636	0.47
TCGA-CV-6436	0.1	0.19
TCGA-CV-6441	0.66	0.65
TCGA-CV-6933	0.664	0.43
TCGA-CV-6934	0.218	0.33
TCGA-CV-6935	0.439	0.74
TCGA-CV-6936	0.336	0.57
TCGA-CV-6937	0.57	0.27
TCGA-CV-6938	0.1	0.14
TCGA-CV-6940	0.669	0.63
TCGA-CV-6941	0.481	0.52
TCGA-CV-6942	0.219	0.36
TCGA-CV-6945	0.63	0.33
TCGA-CV-6948	0.42	0.73
TCGA-CV-6951	0.41	0.56
TCGA-CV-6952	0.172	0.46
TCGA-CV-6953	0.103	0.45
TCGA-CV-6954	0.509	0.42
TCGA-CV-6955	0.008	0.51
TCGA-CV-6956	0.411	0.57
TCGA-CV-6959	0.4	0.37
TCGA-CV-6960	0.356	0.65
TCGA-CV-6962	0.572	0.66
TCGA-CV-7089	0.252	0.25
TCGA-CV-7090	0.562	0.37
TCGA-CV-7091	0.527	0.41
TCGA-CV-7095	0.384	0.46
TCGA-CV-7097	0.247	0.53
TCGA-CV-7099	0.188	0.45
TCGA-CV-7101	0.632	0.37
TCGA-CV-7102	0.599	0.45
TCGA-CV-7103	0.383	0.63
TCGA-CV-7104	0.302	0.48
TCGA-CV-7177	0.36	0.58
TCGA-CV-7178	0.489	0.56
TCGA-CV-7180	0.294	0.33
TCGA-CV-7183	0.11	0.05
TCGA-CV-7235	0.576	0.39
TCGA-CV-7236	0.269	0.25
TCGA-CV-7238	0.188	0.19
TCGA-CV-7242	0.318	0.44
TCGA-CV-7243	0.64	0.44
TCGA-CV-7245	0.624	0.56
TCGA-CV-7247	0.704	0.31
TCGA-CV-7248	0.677	0.19
TCGA-CV-7250	0.214	0.56
TCGA-CV-7252	0.118	0.44
TCGA-CV-7253	0.252	0.74
TCGA-CV-7254	0.574	0.23
TCGA-CV-7255	0.586	0.44
TCGA-CV-7261	0.652	0.47
TCGA-CV-7263	0.639	0.16
TCGA-CV-7407	0.62	0.4
TCGA-CV-7410	0.485	0.07
TCGA-CV-7411	0	0.35
TCGA-CV-7413	0.308	0.45
TCGA-CV-7414	0.353	0.76
TCGA-CV-7415	0.561	0.49
TCGA-CV-7416	0.463	0.56
TCGA-CV-7418	0.465	0.62
TCGA-CV-7421	0.562	0.35
TCGA-CV-7422	0.565	0.25
TCGA-CV-7423	0.636	0.37
TCGA-CV-7424	0.61	0.39
TCGA-CV-7425	0.03	0.48
TCGA-CV-7427	0.093	0.54
TCGA-CV-7429	0.131	0.56
TCGA-CV-7430	0.363	0.76
TCGA-CV-7432	0.381	0.45
TCGA-CV-7433	0.4	0.16
TCGA-CV-7434	0.321	0.61
TCGA-CV-7435	0.56	0.38
TCGA-CV-7437	0.608	0.65
TCGA-CV-7438	0.146	0.47
TCGA-CV-7440	0.496	0.39
TCGA-CV-A45O	0.001	0.45
TCGA-CV-A45P	0.054	0.36
TCGA-CV-A45Q	0.1	0.49
TCGA-CV-A45R	0.54	0.39
TCGA-CV-A45T	0.443	0.08
TCGA-CV-A45U	0.496	0.4
TCGA-CV-A45V	0.055	0.41
TCGA-CV-A45W	0.629	0.19
TCGA-CV-A45X	0.504	0.19
TCGA-CV-A45Y	0.064	0.55
TCGA-CV-A45Z	0.547	0.24
TCGA-CV-A460	0.364	0.42
TCGA-CV-A461	0.267	0.42
TCGA-CV-A463	0.205	0.48
TCGA-CV-A464	0.198	0.25
TCGA-CV-A465	0.586	0.33
TCGA-CV-A6JD	0.122	0.6
TCGA-CV-A6JE	0.444	0.5
TCGA-CV-A6JM	0.584	0.55
TCGA-CV-A6JN	0.187	0.54
TCGA-CV-A6JO	0.114	0.27
TCGA-CV-A6JT	0.224	0.48
TCGA-CV-A6JU	0.322	0.4
TCGA-CV-A6JY	0.055	0.4
TCGA-CV-A6JZ	0.267	0.29
TCGA-CV-A6K0	0.445	0.1
TCGA-CV-A6K1	0.144	0.62
TCGA-CV-A6K2	0.087	0.22
TCGA-CX-7082	0.626	0.49
TCGA-CX-7085	0	0.61
TCGA-CX-7086	0.593	0.58
TCGA-CX-7219	0.347	0.48
TCGA-CX-A4AQ	0.295	0.39
TCGA-D6-6515	0.156	0.08
TCGA-D6-6516	0.532	0.47
TCGA-D6-6517	0.246	0.38
TCGA-D6-6823	0.564	0.39
TCGA-D6-6824	0	1
TCGA-D6-6825	0.238	0.36
TCGA-D6-6826	0.568	0.32
TCGA-D6-6827	0.187	0.65
TCGA-D6-8568	0.281	0.36
TCGA-D6-8569	0.58	0.4
TCGA-D6-A4Z9	0.279	0.42
TCGA-D6-A4ZB	0.258	0.36
TCGA-D6-A6EK	0.113	0.45
TCGA-D6-A6EM	0.552	0.34
TCGA-D6-A6EN	0.101	0.43
TCGA-D6-A6EO	0.319	0.64
TCGA-D6-A6EP	0.611	0.7
TCGA-D6-A6EQ	0.433	0.37
TCGA-D6-A6ES	0.281	0.65
TCGA-D6-A74Q	0.322	0.5
TCGA-DQ-5624	0.501	0.22
TCGA-DQ-5625	0.412	0.39
TCGA-DQ-5629	0.706	0.4
TCGA-DQ-5630	0.241	0.2
TCGA-DQ-5631	0.618	0.47
TCGA-DQ-7588	0.6	0.55
TCGA-DQ-7592	0.592	0.43
TCGA-F7-7848	0.432	0.54
TCGA-F7-8298	0.345	0.41
TCGA-F7-8489	0.366	0.13
TCGA-F7-A50G	0.509	0.38
TCGA-F7-A50I	0.672	0.24
TCGA-F7-A50J	0.623	0.15
TCGA-F7-A61S	0.457	0.28
TCGA-F7-A61V	0.192	0.6
TCGA-F7-A61W	0.224	0.78
TCGA-F7-A622	0.307	0.7
TCGA-F7-A623	0.685	0.4
TCGA-F7-A624	0.104	0.61
TCGA-H7-7774	0.278	0.06
TCGA-H7-8501	0.071	0.4
TCGA-H7-A6C4	0.153	0.34
TCGA-H7-A6C5	0.208	0.6
TCGA-HD-7229	0.29	0.55
TCGA-HD-7831	0.701	0.22
TCGA-HD-8224	0.444	0.53
TCGA-HD-8634	0.657	0.08
TCGA-HD-8635	0.325	0.42
TCGA-HD-A4C1	0.034	0.63
TCGA-HD-A633	0.315	0.64
TCGA-HD-A6HZ	0.526	0.35
TCGA-HD-A6I0	0.231	0.54
TCGA-IQ-7631	0.131	0.8
TCGA-IQ-7632	0.033	0.34
TCGA-IQ-A61E	0.49	0.31
TCGA-IQ-A61G	0.522	0.75
TCGA-IQ-A61H	0.423	0.36
TCGA-IQ-A61J	0.367	0.35
TCGA-IQ-A61K	0.438	0.57
TCGA-IQ-A61L	0.519	0.2
TCGA-IQ-A6SG	0.708	0.47
TCGA-IQ-A6SH	0.549	0.48
TCGA-KU-A66S	0.091	0.71
TCGA-KU-A66T	0.667	0.7
TCGA-KU-A6H8	0.001	0.45
TCGA-MT-A51W	0.598	0.26
TCGA-MT-A51X	0.487	0.46
TCGA-MT-A67A	0.204	0.48
TCGA-MT-A67D	0.277	0.31
TCGA-MT-A67F	0.016	0.29
TCGA-MT-A7BN	0.583	0.47
TCGA-MZ-A7D7	0.437	0.48
TCGA-P3-A5QA	0.423	0.39
TCGA-P3-A6T0	0.082	0.74
TCGA-P3-A6T2	0.221	0.71
TCGA-P3-A6T3	0.56	0.5
TCGA-P3-A6T4	0.689	0.38
TCGA-P3-A6T5	0.701	0.37
TCGA-P3-A6T7	0.295	0.42
TCGA-P3-A6T8	0.337	0.47
TCGA-QK-A64Z	0.246	0.43
TCGA-QK-A652	0.24	0.3
TCGA-QK-A6IG	0.587	0.38
TCGA-QK-A6IH	0.358	0.72
TCGA-QK-A6II	0.101	0.55
TCGA-QK-A6IJ	0.352	0.3
TCGA-QK-A6VB	0.647	0.6
TCGA-QK-A6VC	0.535	0.21
TCGA-QK-A8Z7	0.559	0.52
TCGA-QK-A8Z8	0.294	0.71
TCGA-QK-A8Z9	0.675	0.4
TCGA-QK-A8ZB	0.307	0.44
TCGA-QK-AA3J	0.373	0.71
TCGA-QK-AA3K	0.314	0.45
TCGA-RS-A6TO	0.494	0.41
TCGA-T2-A6WX	0.117	0.39
TCGA-T2-A6WZ	0.579	0.43
TCGA-T2-A6X2	0.09	0.57
TCGA-T3-A92M	0.586	0.38
TCGA-T3-A92N	0.614	0.57
TCGA-TN-A7HJ	0.589	0.25
TCGA-UF-A718	0.367	0.43
TCGA-UF-A71A	0.648	0.57
TCGA-UF-A71B	0.338	0.49
TCGA-UF-A71D	0.36	0.56
TCGA-UF-A71E	0.504	0.53
TCGA-UF-A7J9	0.583	0.25
TCGA-UF-A7JA	0.544	0.23
TCGA-UF-A7JC	0.242	0.68
TCGA-UF-A7JD	0.62	0.32
TCGA-UF-A7JF	0.418	0.43
TCGA-UF-A7JH	0.557	0.52
TCGA-UF-A7JJ	0.294	0.14
TCGA-UF-A7JK	0.617	0.55
TCGA-UF-A7JO	0.167	0.34
TCGA-UF-A7JS	0.339	0.56
TCGA-UF-A7JT	0.109	0.45
TCGA-UF-A7JV	0.105	0.44
TCGA-WA-A7GZ	0.586	0.43
TCGA-WA-A7H4	0.37	0.13

## Sheet: Fig. 1e
Patient ID	Recalculated FGA	CASP8_mut	HRAS_mut
TCGA-4P-AA8J	0.219	WT	WT
TCGA-BA-4074	0.38	WT	WT
TCGA-BA-4075	0.397	WT	WT
TCGA-BA-4076	0.412	WT	WT
TCGA-BA-4078	0.605	WT	WT
TCGA-BA-5149	0.431	WT	WT
TCGA-BA-5151	0.138	WT	WT
TCGA-BA-5152	0.404	WT	WT
TCGA-BA-5555	0.624	WT	WT
TCGA-BA-5556	0.196	Mutated	Mutated
TCGA-BA-5557	0.252	WT	WT
TCGA-BA-5558	0.274	WT	WT
TCGA-BA-6868	0.514	WT	WT
TCGA-BA-6869	0.207	WT	WT
TCGA-BA-6870	0.668	WT	WT
TCGA-BA-6872	0.532	WT	WT
TCGA-BA-6873	0.527	Mutated	WT
TCGA-BA-7269	0.639	WT	WT
TCGA-BA-A4IF	0.604	WT	WT
TCGA-BA-A6D8	0.594	WT	WT
TCGA-BA-A6DA	0.275	WT	WT
TCGA-BA-A6DB	0.35	WT	WT
TCGA-BA-A6DD	0.262	WT	WT
TCGA-BA-A6DE	0.407	WT	WT
TCGA-BA-A6DF	0.033	WT	WT
TCGA-BA-A6DG	0.225	WT	WT
TCGA-BA-A6DI	0.642	WT	WT
TCGA-BA-A6DJ	0.081	WT	Mutated
TCGA-BA-A6DL	0.624	WT	WT
TCGA-BA-A8YP	0.636	WT	WT
TCGA-BB-4217	0.362	WT	WT
TCGA-BB-4224	0.501	WT	WT
TCGA-BB-4227	0.416	WT	WT
TCGA-BB-7870	0.462	WT	WT
TCGA-BB-8596	0.643	WT	WT
TCGA-BB-8601	0.594	WT	WT
TCGA-BB-A5HU	0.522	WT	WT
TCGA-BB-A5HY	0.446	WT	WT
TCGA-BB-A5HZ	0.577	WT	WT
TCGA-BB-A6UO	0.25	WT	WT
TCGA-C9-A47Z	0.502	WT	WT
TCGA-C9-A480	0.218	WT	WT
TCGA-CN-4723	0.269	WT	WT
TCGA-CN-4725	0.594	WT	WT
TCGA-CN-4726	0.269	WT	WT
TCGA-CN-4727	0.556	WT	WT
TCGA-CN-4728	0.412	WT	WT
TCGA-CN-4729	0.628	WT	WT
TCGA-CN-4730	0.427	WT	WT
TCGA-CN-4731	0.319	WT	WT
TCGA-CN-4733	0.308	WT	WT
TCGA-CN-4735	0.311	WT	WT
TCGA-CN-4736	0.266	WT	WT
TCGA-CN-4737	0.66	WT	WT
TCGA-CN-4738	0.429	WT	WT
TCGA-CN-4739	0.269	WT	WT
TCGA-CN-4740	0.516	WT	WT
TCGA-CN-4742	0.528	WT	WT
TCGA-CN-5355	0.246	WT	WT
TCGA-CN-5356	0.559	WT	WT
TCGA-CN-5358	0	WT	WT
TCGA-CN-5359	0.705	WT	WT
TCGA-CN-5360	0.565	WT	WT
TCGA-CN-5363	0.598	WT	WT
TCGA-CN-5364	0.204	WT	WT
TCGA-CN-5366	0.566	WT	WT
TCGA-CN-5367	0.343	WT	WT
TCGA-CN-5369	0.001	Mutated	WT
TCGA-CN-5370	0.148	WT	WT
TCGA-CN-5373	0.172	WT	WT
TCGA-CN-6010	0.558	WT	WT
TCGA-CN-6011	0.488	WT	WT
TCGA-CN-6012	0.55	WT	WT
TCGA-CN-6013	0.382	WT	WT
TCGA-CN-6016	0.235	WT	WT
TCGA-CN-6018	0.587	WT	WT
TCGA-CN-6019	0.314	WT	WT
TCGA-CN-6020	0.614	WT	WT
TCGA-CN-6021	0.495	WT	WT
TCGA-CN-6022	0.344	WT	WT
TCGA-CN-6023	0.471	WT	WT
TCGA-CN-6024	0.547	WT	WT
TCGA-CN-6988	0.515	WT	WT
TCGA-CN-6989	0.481	WT	WT
TCGA-CN-6992	0.596	WT	WT
TCGA-CN-6994	0.667	WT	WT
TCGA-CN-6995	0.63	WT	WT
TCGA-CN-6996	0.244	WT	WT
TCGA-CN-6997	0.55	WT	WT
TCGA-CN-6998	0.467	WT	WT
TCGA-CN-A497	0.273	WT	WT
TCGA-CN-A49A	0.522	WT	WT
TCGA-CN-A49B	0.274	WT	WT
TCGA-CN-A63T	0.583	WT	WT
TCGA-CN-A63U	0.343	WT	WT
TCGA-CN-A63V	0.163	WT	Mutated
TCGA-CN-A63W	0.362	WT	WT
TCGA-CN-A640	0.207	WT	WT
TCGA-CN-A641	0.277	WT	WT
TCGA-CN-A642	0.084	Mutated	Mutated
TCGA-CN-A6V3	0.213	WT	WT
TCGA-CQ-5324	0.01	Mutated	WT
TCGA-CQ-5325	0.133	WT	WT
TCGA-CQ-5326	0.275	WT	WT
TCGA-CQ-5327	0.013	WT	WT
TCGA-CQ-5329	0.361	WT	WT
TCGA-CQ-5330	0.183	WT	WT
TCGA-CQ-5331	0.075	Mutated	WT
TCGA-CQ-5332	0.649	WT	WT
TCGA-CQ-5333	0.052	Mutated	Mutated
TCGA-CQ-5334	0.194	Mutated	WT
TCGA-CQ-6218	0.152	WT	WT
TCGA-CQ-6220	0.663	Mutated	WT
TCGA-CQ-6221	0.342	WT	WT
TCGA-CQ-6223	0.129	WT	WT
TCGA-CQ-6224	0.561	WT	WT
TCGA-CQ-6225	0.651	WT	WT
TCGA-CQ-6227	0.241	WT	WT
TCGA-CQ-6228	0.369	WT	WT
TCGA-CQ-6229	0.395	WT	WT
TCGA-CQ-7063	0.145	WT	WT
TCGA-CQ-7064	0.435	WT	WT
TCGA-CQ-7065	0.314	WT	WT
TCGA-CQ-7068	0.125	Mutated	Mutated
TCGA-CQ-7069	0.606	WT	WT
TCGA-CQ-7071	0.001	Mutated	Mutated
TCGA-CQ-7072	0.636	WT	WT
TCGA-CQ-A4C6	0.326	WT	WT
TCGA-CQ-A4C7	0.689	WT	WT
TCGA-CQ-A4C9	0.698	WT	WT
TCGA-CQ-A4CB	0.23	WT	WT
TCGA-CQ-A4CD	0.281	WT	WT
TCGA-CQ-A4CE	0.516	WT	WT
TCGA-CQ-A4CG	0.252	WT	Mutated
TCGA-CQ-A4CI	0.534	WT	WT
TCGA-CR-6474	0.666	WT	WT
TCGA-CR-6477	0.578	WT	WT
TCGA-CR-6484	0.556	WT	WT
TCGA-CR-6488	0.543	WT	WT
TCGA-CR-6491	0.275	WT	WT
TCGA-CR-6493	0.338	WT	WT
TCGA-CR-7364	0.312	WT	WT
TCGA-CR-7365	0.664	WT	WT
TCGA-CR-7367	0.473	WT	WT
TCGA-CR-7370	0.685	WT	WT
TCGA-CR-7371	0.39	WT	WT
TCGA-CR-7372	0.603	WT	WT
TCGA-CR-7373	0.513	WT	WT
TCGA-CR-7374	0.499	WT	WT
TCGA-CR-7376	0.066	WT	WT
TCGA-CR-7377	0.305	WT	WT
TCGA-CR-7379	0.566	Mutated	WT
TCGA-CR-7380	0.544	WT	WT
TCGA-CR-7382	0.134	Mutated	Mutated
TCGA-CR-7386	0.15	WT	WT
TCGA-CR-7388	0.256	WT	WT
TCGA-CR-7389	0.386	WT	WT
TCGA-CR-7390	0.538	WT	WT
TCGA-CR-7392	0.523	WT	WT
TCGA-CR-7394	0.131	WT	Mutated
TCGA-CR-7395	0.016	Mutated	WT
TCGA-CR-7397	0.48	WT	WT
TCGA-CR-7398	0.4	WT	WT
TCGA-CR-7399	0.627	WT	WT
TCGA-CR-7401	0.206	WT	WT
TCGA-CR-7402	0.276	Mutated	WT
TCGA-CV-5430	0.636	WT	WT
TCGA-CV-5432	0.731	WT	WT
TCGA-CV-5434	0.617	WT	WT
TCGA-CV-5435	0.644	WT	WT
TCGA-CV-5436	0.375	WT	WT
TCGA-CV-5440	0.659	WT	WT
TCGA-CV-5441	0.223	WT	WT
TCGA-CV-5444	0.631	WT	WT
TCGA-CV-5966	0.479	Mutated	WT
TCGA-CV-5970	0.358	WT	WT
TCGA-CV-5973	0.522	WT	WT
TCGA-CV-5976	0.242	WT	WT
TCGA-CV-5977	0.569	WT	WT
TCGA-CV-5978	0.558	WT	WT
TCGA-CV-5979	0.272	WT	WT
TCGA-CV-6003	0.636	WT	WT
TCGA-CV-6436	0.1	Mutated	Mutated
TCGA-CV-6441	0.66	WT	WT
TCGA-CV-6933	0.664	WT	WT
TCGA-CV-6934	0.218	WT	WT
TCGA-CV-6935	0.439	WT	WT
TCGA-CV-6936	0.336	WT	WT
TCGA-CV-6937	0.57	WT	WT
TCGA-CV-6938	0.1	WT	Mutated
TCGA-CV-6940	0.669	WT	WT
TCGA-CV-6941	0.481	WT	WT
TCGA-CV-6942	0.219	WT	WT
TCGA-CV-6945	0.63	WT	WT
TCGA-CV-6948	0.42	WT	WT
TCGA-CV-6951	0.41	WT	WT
TCGA-CV-6952	0.172	WT	WT
TCGA-CV-6953	0.103	Mutated	WT
TCGA-CV-6954	0.509	WT	WT
TCGA-CV-6955	0.008	WT	WT
TCGA-CV-6956	0.411	WT	WT
TCGA-CV-6959	0.4	WT	WT
TCGA-CV-6960	0.356	WT	WT
TCGA-CV-6962	0.572	WT	WT
TCGA-CV-7089	0.252	WT	WT
TCGA-CV-7090	0.562	WT	WT
TCGA-CV-7091	0.527	WT	WT
TCGA-CV-7095	0.384	Mutated	WT
TCGA-CV-7097	0.247	WT	WT
TCGA-CV-7099	0.188	Mutated	WT
TCGA-CV-7101	0.632	WT	WT
TCGA-CV-7102	0.599	WT	WT
TCGA-CV-7103	0.383	WT	WT
TCGA-CV-7104	0.302	WT	WT
TCGA-CV-7177	0.36	WT	WT
TCGA-CV-7178	0.489	WT	WT
TCGA-CV-7180	0.294	WT	WT
TCGA-CV-7183	0.11	WT	Mutated
TCGA-CV-7235	0.576	WT	WT
TCGA-CV-7236	0.269	WT	WT
TCGA-CV-7238	0.188	WT	WT
TCGA-CV-7242	0.318	WT	WT
TCGA-CV-7243	0.64	WT	WT
TCGA-CV-7245	0.624	WT	WT
TCGA-CV-7247	0.704	WT	WT
TCGA-CV-7248	0.677	WT	WT
TCGA-CV-7250	0.214	WT	Mutated
TCGA-CV-7252	0.118	Mutated	WT
TCGA-CV-7253	0.252	WT	WT
TCGA-CV-7254	0.574	WT	WT
TCGA-CV-7255	0.586	WT	WT
TCGA-CV-7261	0.652	WT	WT
TCGA-CV-7263	0.639	WT	WT
TCGA-CV-7407	0.62	WT	WT
TCGA-CV-7410	0.485	WT	WT
TCGA-CV-7411	0	WT	WT
TCGA-CV-7413	0.308	Mutated	WT
TCGA-CV-7414	0.353	WT	WT
TCGA-CV-7415	0.561	WT	WT
TCGA-CV-7416	0.463	WT	WT
TCGA-CV-7418	0.465	WT	WT
TCGA-CV-7421	0.562	WT	WT
TCGA-CV-7422	0.565	WT	WT
TCGA-CV-7423	0.636	WT	WT
TCGA-CV-7424	0.61	WT	WT
TCGA-CV-7425	0.03	Mutated	WT
TCGA-CV-7427	0.093	WT	WT
TCGA-CV-7429	0.131	WT	WT
TCGA-CV-7430	0.363	WT	WT
TCGA-CV-7432	0.381	WT	WT
TCGA-CV-7433	0.4	WT	WT
TCGA-CV-7434	0.321	WT	WT
TCGA-CV-7435	0.56	WT	WT
TCGA-CV-7437	0.608	WT	WT
TCGA-CV-7438	0.146	WT	WT
TCGA-CV-7440	0.496	WT	WT
TCGA-CV-A45O	0.001	Mutated	WT
TCGA-CV-A45P	0.054	Mutated	Mutated
TCGA-CV-A45Q	0.1	WT	WT
TCGA-CV-A45R	0.54	WT	WT
TCGA-CV-A45T	0.443	WT	WT
TCGA-CV-A45U	0.496	WT	WT
TCGA-CV-A45V	0.055	Mutated	WT
TCGA-CV-A45W	0.629	WT	WT
TCGA-CV-A45X	0.504	WT	WT
TCGA-CV-A45Y	0.064	WT	WT
TCGA-CV-A45Z	0.547	WT	WT
TCGA-CV-A460	0.364	WT	WT
TCGA-CV-A461	0.267	WT	WT
TCGA-CV-A463	0.205	Mutated	WT
TCGA-CV-A464	0.198	WT	WT
TCGA-CV-A465	0.586	WT	WT
TCGA-CV-A6JD	0.122	Mutated	Mutated
TCGA-CV-A6JE	0.444	WT	WT
TCGA-CV-A6JM	0.584	Mutated	WT
TCGA-CV-A6JN	0.187	WT	WT
TCGA-CV-A6JO	0.114	Mutated	Mutated
TCGA-CV-A6JT	0.224	WT	WT
TCGA-CV-A6JU	0.322	WT	WT
TCGA-CV-A6JY	0.055	WT	WT
TCGA-CV-A6JZ	0.267	WT	WT
TCGA-CV-A6K0	0.445	WT	WT
TCGA-CV-A6K1	0.144	WT	WT
TCGA-CV-A6K2	0.087	Mutated	WT
TCGA-CX-7082	0.626	WT	WT
TCGA-CX-7085	0	Mutated	WT
TCGA-CX-7086	0.593	WT	WT
TCGA-CX-7219	0.347	WT	WT
TCGA-CX-A4AQ	0.295	WT	WT
TCGA-D6-6515	0.156	WT	WT
TCGA-D6-6516	0.532	WT	WT
TCGA-D6-6517	0.246	WT	WT
TCGA-D6-6823	0.564	WT	WT
TCGA-D6-6824	0	WT	WT
TCGA-D6-6825	0.238	WT	WT
TCGA-D6-6826	0.568	WT	WT
TCGA-D6-6827	0.187	WT	WT
TCGA-D6-8568	0.281	WT	WT
TCGA-D6-8569	0.58	WT	Mutated
TCGA-D6-A4Z9	0.279	WT	WT
TCGA-D6-A4ZB	0.258	WT	WT
TCGA-D6-A6EK	0.113	Mutated	WT
TCGA-D6-A6EM	0.552	WT	WT
TCGA-D6-A6EN	0.101	Mutated	Mutated
TCGA-D6-A6EO	0.319	WT	WT
TCGA-D6-A6EP	0.611	WT	WT
TCGA-D6-A6EQ	0.433	WT	WT
TCGA-D6-A6ES	0.281	WT	WT
TCGA-D6-A74Q	0.322	WT	WT
TCGA-DQ-5624	0.501	WT	WT
TCGA-DQ-5625	0.412	WT	WT
TCGA-DQ-5629	0.706	WT	WT
TCGA-DQ-5630	0.241	WT	WT
TCGA-DQ-5631	0.618	WT	WT
TCGA-DQ-7588	0.6	WT	WT
TCGA-DQ-7592	0.592	WT	WT
TCGA-F7-7848	0.432	WT	WT
TCGA-F7-8298	0.345	WT	WT
TCGA-F7-8489	0.366	WT	WT
TCGA-F7-A50G	0.509	WT	WT
TCGA-F7-A50I	0.672	WT	WT
TCGA-F7-A50J	0.623	WT	WT
TCGA-F7-A61S	0.457	WT	WT
TCGA-F7-A61V	0.192	WT	WT
TCGA-F7-A61W	0.224	WT	WT
TCGA-F7-A622	0.307	WT	WT
TCGA-F7-A623	0.685	WT	WT
TCGA-F7-A624	0.104	Mutated	WT
TCGA-H7-7774	0.278	WT	WT
TCGA-H7-8501	0.071	Mutated	Mutated
TCGA-H7-A6C4	0.153	WT	WT
TCGA-H7-A6C5	0.208	WT	WT
TCGA-HD-7229	0.29	WT	WT
TCGA-HD-7831	0.701	WT	WT
TCGA-HD-8224	0.444	WT	WT
TCGA-HD-8634	0.657	WT	WT
TCGA-HD-8635	0.325	WT	WT
TCGA-HD-A4C1	0.034	Mutated	Mutated
TCGA-HD-A633	0.315	WT	WT
TCGA-HD-A6HZ	0.526	WT	WT
TCGA-HD-A6I0	0.231	WT	WT
TCGA-IQ-7631	0.131	WT	Mutated
TCGA-IQ-7632	0.033	WT	WT
TCGA-IQ-A61E	0.49	WT	Mutated
TCGA-IQ-A61G	0.522	WT	WT
TCGA-IQ-A61H	0.423	WT	WT
TCGA-IQ-A61J	0.367	WT	WT
TCGA-IQ-A61K	0.438	WT	WT
TCGA-IQ-A61L	0.519	WT	WT
TCGA-IQ-A6SG	0.708	WT	WT
TCGA-IQ-A6SH	0.549	WT	WT
TCGA-KU-A66S	0.091	WT	WT
TCGA-KU-A66T	0.667	WT	WT
TCGA-KU-A6H8	0.001	WT	WT
TCGA-MT-A51W	0.598	WT	WT
TCGA-MT-A51X	0.487	WT	WT
TCGA-MT-A67A	0.204	WT	WT
TCGA-MT-A67D	0.277	Mutated	WT
TCGA-MT-A67F	0.016	Mutated	WT
TCGA-MT-A7BN	0.583	WT	WT
TCGA-MZ-A7D7	0.437	WT	WT
TCGA-P3-A5QA	0.423	WT	WT
TCGA-P3-A6T0	0.082	WT	WT
TCGA-P3-A6T2	0.221	Mutated	Mutated
TCGA-P3-A6T3	0.56	WT	WT
TCGA-P3-A6T4	0.689	WT	WT
TCGA-P3-A6T5	0.701	WT	WT
TCGA-P3-A6T7	0.295	WT	WT
TCGA-P3-A6T8	0.337	WT	WT
TCGA-QK-A64Z	0.246	Mutated	WT
TCGA-QK-A652	0.24	WT	WT
TCGA-QK-A6IG	0.587	Mutated	WT
TCGA-QK-A6IH	0.358	WT	WT
TCGA-QK-A6II	0.101	WT	WT
TCGA-QK-A6IJ	0.352	WT	WT
TCGA-QK-A6VB	0.647	WT	WT
TCGA-QK-A6VC	0.535	WT	WT
TCGA-QK-A8Z7	0.559	WT	WT
TCGA-QK-A8Z8	0.294	WT	WT
TCGA-QK-A8Z9	0.675	WT	WT
TCGA-QK-A8ZB	0.307	WT	WT
TCGA-QK-AA3J	0.373	WT	WT
TCGA-QK-AA3K	0.314	WT	WT
TCGA-RS-A6TO	0.494	Mutated	WT
TCGA-T2-A6WX	0.117	Mutated	Mutated
TCGA-T2-A6WZ	0.579	WT	WT
TCGA-T2-A6X2	0.09	Mutated	WT
TCGA-T3-A92M	0.586	WT	WT
TCGA-T3-A92N	0.614	WT	WT
TCGA-TN-A7HJ	0.589	WT	WT
TCGA-UF-A718	0.367	WT	WT
TCGA-UF-A71A	0.648	WT	WT
TCGA-UF-A71B	0.338	WT	WT
TCGA-UF-A71D	0.36	WT	WT
TCGA-UF-A71E	0.504	WT	WT
TCGA-UF-A7J9	0.583	WT	WT
TCGA-UF-A7JA	0.544	WT	WT
TCGA-UF-A7JC	0.242	WT	WT
TCGA-UF-A7JD	0.62	WT	WT
TCGA-UF-A7JF	0.418	WT	WT
TCGA-UF-A7JH	0.557	WT	WT
TCGA-UF-A7JJ	0.294	WT	WT
TCGA-UF-A7JK	0.617	WT	WT
TCGA-UF-A7JO	0.167	Mutated	WT
TCGA-UF-A7JS	0.339	WT	WT
TCGA-UF-A7JT	0.109	WT	WT
TCGA-UF-A7JV	0.105	WT	WT
TCGA-WA-A7GZ	0.586	WT	WT
TCGA-WA-A7H4	0.37	WT	WT

## Sheet: Fig. 1g
Patient ID	Recalculated FGA	Called segments
TCGA-4P-AA8J	0.219	47
TCGA-BA-4074	0.38	49
TCGA-BA-4075	0.397	89
TCGA-BA-4076	0.412	100
TCGA-BA-4078	0.605	52
TCGA-BA-5149	0.431	52
TCGA-BA-5151	0.138	14
TCGA-BA-5152	0.404	25
TCGA-BA-5555	0.624	69
TCGA-BA-5556	0.196	6
TCGA-BA-5557	0.252	30
TCGA-BA-5558	0.274	33
TCGA-BA-6868	0.514	149
TCGA-BA-6869	0.207	33
TCGA-BA-6870	0.668	97
TCGA-BA-6872	0.532	101
TCGA-BA-6873	0.527	56
TCGA-BA-7269	0.639	129
TCGA-BA-A4IF	0.604	54
TCGA-BA-A6D8	0.594	97
TCGA-BA-A6DA	0.275	32
TCGA-BA-A6DB	0.35	23
TCGA-BA-A6DD	0.262	28
TCGA-BA-A6DE	0.407	54
TCGA-BA-A6DF	0.033	4
TCGA-BA-A6DG	0.225	13
TCGA-BA-A6DI	0.642	43
TCGA-BA-A6DJ	0.081	7
TCGA-BA-A6DL	0.624	55
TCGA-BA-A8YP	0.636	209
TCGA-BB-4217	0.362	21
TCGA-BB-4224	0.501	87
TCGA-BB-4227	0.416	70
TCGA-BB-7870	0.462	74
TCGA-BB-8596	0.643	26
TCGA-BB-8601	0.594	34
TCGA-BB-A5HU	0.522	52
TCGA-BB-A5HY	0.446	78
TCGA-BB-A5HZ	0.577	35
TCGA-BB-A6UO	0.25	24
TCGA-C9-A47Z	0.502	41
TCGA-C9-A480	0.218	24
TCGA-CN-4723	0.269	56
TCGA-CN-4725	0.594	76
TCGA-CN-4726	0.269	31
TCGA-CN-4727	0.556	61
TCGA-CN-4728	0.412	47
TCGA-CN-4729	0.628	102
TCGA-CN-4730	0.427	35
TCGA-CN-4731	0.319	33
TCGA-CN-4733	0.308	11
TCGA-CN-4735	0.311	57
TCGA-CN-4736	0.266	31
TCGA-CN-4737	0.66	77
TCGA-CN-4738	0.429	28
TCGA-CN-4739	0.269	27
TCGA-CN-4740	0.516	46
TCGA-CN-4742	0.528	52
TCGA-CN-5355	0.246	37
TCGA-CN-5356	0.559	54
TCGA-CN-5358	0	0
TCGA-CN-5359	0.705	72
TCGA-CN-5360	0.565	41
TCGA-CN-5363	0.598	68
TCGA-CN-5364	0.204	30
TCGA-CN-5366	0.566	41
TCGA-CN-5367	0.343	55
TCGA-CN-5369	0.001	2
TCGA-CN-5370	0.148	25
TCGA-CN-5373	0.172	18
TCGA-CN-6010	0.558	68
TCGA-CN-6011	0.488	82
TCGA-CN-6012	0.55	41
TCGA-CN-6013	0.382	32
TCGA-CN-6016	0.235	28
TCGA-CN-6018	0.587	66
TCGA-CN-6019	0.314	18
TCGA-CN-6020	0.614	66
TCGA-CN-6021	0.495	39
TCGA-CN-6022	0.344	36
TCGA-CN-6023	0.471	69
TCGA-CN-6024	0.547	115
TCGA-CN-6988	0.515	62
TCGA-CN-6989	0.481	68
TCGA-CN-6992	0.596	120
TCGA-CN-6994	0.667	66
TCGA-CN-6995	0.63	39
TCGA-CN-6996	0.244	17
TCGA-CN-6997	0.55	84
TCGA-CN-6998	0.467	28
TCGA-CN-A497	0.273	28
TCGA-CN-A49A	0.522	116
TCGA-CN-A49B	0.274	34
TCGA-CN-A63T	0.583	30
TCGA-CN-A63U	0.343	69
TCGA-CN-A63V	0.163	5
TCGA-CN-A63W	0.362	42
TCGA-CN-A640	0.207	14
TCGA-CN-A641	0.277	33
TCGA-CN-A642	0.084	5
TCGA-CN-A6V3	0.213	16
TCGA-CQ-5324	0.01	1
TCGA-CQ-5325	0.133	9
TCGA-CQ-5326	0.275	49
TCGA-CQ-5327	0.013	4
TCGA-CQ-5329	0.361	39
TCGA-CQ-5330	0.183	16
TCGA-CQ-5331	0.075	7
TCGA-CQ-5332	0.649	109
TCGA-CQ-5333	0.052	1
TCGA-CQ-5334	0.194	16
TCGA-CQ-6218	0.152	12
TCGA-CQ-6220	0.663	41
TCGA-CQ-6221	0.342	43
TCGA-CQ-6223	0.129	16
TCGA-CQ-6224	0.561	60
TCGA-CQ-6225	0.651	66
TCGA-CQ-6227	0.241	34
TCGA-CQ-6228	0.369	67
TCGA-CQ-6229	0.395	19
TCGA-CQ-7063	0.145	19
TCGA-CQ-7064	0.435	30
TCGA-CQ-7065	0.314	39
TCGA-CQ-7068	0.125	16
TCGA-CQ-7069	0.606	34
TCGA-CQ-7071	0.001	0
TCGA-CQ-7072	0.636	46
TCGA-CQ-A4C6	0.326	23
TCGA-CQ-A4C7	0.689	48
TCGA-CQ-A4C9	0.698	55
TCGA-CQ-A4CB	0.23	43
TCGA-CQ-A4CD	0.281	37
TCGA-CQ-A4CE	0.516	20
TCGA-CQ-A4CG	0.252	30
TCGA-CQ-A4CI	0.534	81
TCGA-CR-6474	0.666	57
TCGA-CR-6477	0.578	61
TCGA-CR-6484	0.556	47
TCGA-CR-6488	0.543	67
TCGA-CR-6491	0.275	38
TCGA-CR-6493	0.338	40
TCGA-CR-7364	0.312	31
TCGA-CR-7365	0.664	40
TCGA-CR-7367	0.473	82
TCGA-CR-7370	0.685	106
TCGA-CR-7371	0.39	38
TCGA-CR-7372	0.603	45
TCGA-CR-7373	0.513	29
TCGA-CR-7374	0.499	71
TCGA-CR-7376	0.066	10
TCGA-CR-7377	0.305	28
TCGA-CR-7379	0.566	46
TCGA-CR-7380	0.544	46
TCGA-CR-7382	0.134	9
TCGA-CR-7386	0.15	11
TCGA-CR-7388	0.256	37
TCGA-CR-7389	0.386	44
TCGA-CR-7390	0.538	68
TCGA-CR-7392	0.523	25
TCGA-CR-7394	0.131	4
TCGA-CR-7395	0.016	2
TCGA-CR-7397	0.48	41
TCGA-CR-7398	0.4	49
TCGA-CR-7399	0.627	123
TCGA-CR-7401	0.206	20
TCGA-CR-7402	0.276	36
TCGA-CV-5430	0.636	103
TCGA-CV-5432	0.731	146
TCGA-CV-5434	0.617	101
TCGA-CV-5435	0.644	67
TCGA-CV-5436	0.375	52
TCGA-CV-5440	0.659	104
TCGA-CV-5441	0.223	35
TCGA-CV-5444	0.631	72
TCGA-CV-5966	0.479	66
TCGA-CV-5970	0.358	48
TCGA-CV-5973	0.522	94
TCGA-CV-5976	0.242	25
TCGA-CV-5977	0.569	39
TCGA-CV-5978	0.558	86
TCGA-CV-5979	0.272	57
TCGA-CV-6003	0.636	54
TCGA-CV-6436	0.1	9
TCGA-CV-6441	0.66	145
TCGA-CV-6933	0.664	89
TCGA-CV-6934	0.218	22
TCGA-CV-6935	0.439	68
TCGA-CV-6936	0.336	69
TCGA-CV-6937	0.57	84
TCGA-CV-6938	0.1	4
TCGA-CV-6940	0.669	65
TCGA-CV-6941	0.481	100
TCGA-CV-6942	0.219	29
TCGA-CV-6945	0.63	60
TCGA-CV-6948	0.42	103
TCGA-CV-6951	0.41	51
TCGA-CV-6952	0.172	12
TCGA-CV-6953	0.103	31
TCGA-CV-6954	0.509	61
TCGA-CV-6955	0.008	3
TCGA-CV-6956	0.411	72
TCGA-CV-6959	0.4	28
TCGA-CV-6960	0.356	55
TCGA-CV-6962	0.572	102
TCGA-CV-7089	0.252	15
TCGA-CV-7090	0.562	52
TCGA-CV-7091	0.527	71
TCGA-CV-7095	0.384	53
TCGA-CV-7097	0.247	37
TCGA-CV-7099	0.188	17
TCGA-CV-7101	0.632	44
TCGA-CV-7102	0.599	76
TCGA-CV-7103	0.383	52
TCGA-CV-7104	0.302	28
TCGA-CV-7177	0.36	31
TCGA-CV-7178	0.489	67
TCGA-CV-7180	0.294	24
TCGA-CV-7183	0.11	7
TCGA-CV-7235	0.576	77
TCGA-CV-7236	0.269	17
TCGA-CV-7238	0.188	14
TCGA-CV-7242	0.318	28
TCGA-CV-7243	0.64	66
TCGA-CV-7245	0.624	84
TCGA-CV-7247	0.704	70
TCGA-CV-7248	0.677	62
TCGA-CV-7250	0.214	14
TCGA-CV-7252	0.118	9
TCGA-CV-7253	0.252	44
TCGA-CV-7254	0.574	102
TCGA-CV-7255	0.586	50
TCGA-CV-7261	0.652	69
TCGA-CV-7263	0.639	31
TCGA-CV-7407	0.62	135
TCGA-CV-7410	0.485	14
TCGA-CV-7411	0	0
TCGA-CV-7413	0.308	33
TCGA-CV-7414	0.353	64
TCGA-CV-7415	0.561	99
TCGA-CV-7416	0.463	65
TCGA-CV-7418	0.465	117
TCGA-CV-7421	0.562	97
TCGA-CV-7422	0.565	48
TCGA-CV-7423	0.636	60
TCGA-CV-7424	0.61	92
TCGA-CV-7425	0.03	14
TCGA-CV-7427	0.093	8
TCGA-CV-7429	0.131	19
TCGA-CV-7430	0.363	70
TCGA-CV-7432	0.381	31
TCGA-CV-7433	0.4	42
TCGA-CV-7434	0.321	51
TCGA-CV-7435	0.56	65
TCGA-CV-7437	0.608	78
TCGA-CV-7438	0.146	19
TCGA-CV-7440	0.496	58
TCGA-CV-A45O	0.001	0
TCGA-CV-A45P	0.054	1
TCGA-CV-A45Q	0.1	18
TCGA-CV-A45R	0.54	41
TCGA-CV-A45T	0.443	18
TCGA-CV-A45U	0.496	77
TCGA-CV-A45V	0.055	1
TCGA-CV-A45W	0.629	61
TCGA-CV-A45X	0.504	57
TCGA-CV-A45Y	0.064	11
TCGA-CV-A45Z	0.547	29
TCGA-CV-A460	0.364	52
TCGA-CV-A461	0.267	28
TCGA-CV-A463	0.205	12
TCGA-CV-A464	0.198	14
TCGA-CV-A465	0.586	34
TCGA-CV-A6JD	0.122	8
TCGA-CV-A6JE	0.444	70
TCGA-CV-A6JM	0.584	128
TCGA-CV-A6JN	0.187	28
TCGA-CV-A6JO	0.114	12
TCGA-CV-A6JT	0.224	33
TCGA-CV-A6JU	0.322	52
TCGA-CV-A6JY	0.055	10
TCGA-CV-A6JZ	0.267	19
TCGA-CV-A6K0	0.445	26
TCGA-CV-A6K1	0.144	14
TCGA-CV-A6K2	0.087	8
TCGA-CX-7082	0.626	71
TCGA-CX-7085	0	0
TCGA-CX-7086	0.593	103
TCGA-CX-7219	0.347	41
TCGA-CX-A4AQ	0.295	22
TCGA-D6-6515	0.156	4
TCGA-D6-6516	0.532	70
TCGA-D6-6517	0.246	30
TCGA-D6-6823	0.564	61
TCGA-D6-6824	0	0
TCGA-D6-6825	0.238	31
TCGA-D6-6826	0.568	82
TCGA-D6-6827	0.187	20
TCGA-D6-8568	0.281	38
TCGA-D6-8569	0.58	73
TCGA-D6-A4Z9	0.279	37
TCGA-D6-A4ZB	0.258	35
TCGA-D6-A6EK	0.113	5
TCGA-D6-A6EM	0.552	43
TCGA-D6-A6EN	0.101	8
TCGA-D6-A6EO	0.319	61
TCGA-D6-A6EP	0.611	115
TCGA-D6-A6EQ	0.433	70
TCGA-D6-A6ES	0.281	43
TCGA-D6-A74Q	0.322	43
TCGA-DQ-5624	0.501	64
TCGA-DQ-5625	0.412	22
TCGA-DQ-5629	0.706	102
TCGA-DQ-5630	0.241	10
TCGA-DQ-5631	0.618	66
TCGA-DQ-7588	0.6	52
TCGA-DQ-7592	0.592	41
TCGA-F7-7848	0.432	60
TCGA-F7-8298	0.345	34
TCGA-F7-8489	0.366	17
TCGA-F7-A50G	0.509	63
TCGA-F7-A50I	0.672	72
TCGA-F7-A50J	0.623	35
TCGA-F7-A61S	0.457	20
TCGA-F7-A61V	0.192	27
TCGA-F7-A61W	0.224	38
TCGA-F7-A622	0.307	22
TCGA-F7-A623	0.685	175
TCGA-F7-A624	0.104	4
TCGA-H7-7774	0.278	8
TCGA-H7-8501	0.071	11
TCGA-H7-A6C4	0.153	13
TCGA-H7-A6C5	0.208	37
TCGA-HD-7229	0.29	51
TCGA-HD-7831	0.701	53
TCGA-HD-8224	0.444	80
TCGA-HD-8634	0.657	50
TCGA-HD-8635	0.325	56
TCGA-HD-A4C1	0.034	6
TCGA-HD-A633	0.315	32
TCGA-HD-A6HZ	0.526	113
TCGA-HD-A6I0	0.231	12
TCGA-IQ-7631	0.131	12
TCGA-IQ-7632	0.033	8
TCGA-IQ-A61E	0.49	39
TCGA-IQ-A61G	0.522	91
TCGA-IQ-A61H	0.423	67
TCGA-IQ-A61J	0.367	28
TCGA-IQ-A61K	0.438	65
TCGA-IQ-A61L	0.519	35
TCGA-IQ-A6SG	0.708	85
TCGA-IQ-A6SH	0.549	78
TCGA-KU-A66S	0.091	8
TCGA-KU-A66T	0.667	97
TCGA-KU-A6H8	0.001	1
TCGA-MT-A51W	0.598	54
TCGA-MT-A51X	0.487	57
TCGA-MT-A67A	0.204	13
TCGA-MT-A67D	0.277	38
TCGA-MT-A67F	0.016	1
TCGA-MT-A7BN	0.583	158
TCGA-MZ-A7D7	0.437	89
TCGA-P3-A5QA	0.423	46
TCGA-P3-A6T0	0.082	13
TCGA-P3-A6T2	0.221	18
TCGA-P3-A6T3	0.56	58
TCGA-P3-A6T4	0.689	80
TCGA-P3-A6T5	0.701	66
TCGA-P3-A6T7	0.295	34
TCGA-P3-A6T8	0.337	63
TCGA-QK-A64Z	0.246	27
TCGA-QK-A652	0.24	10
TCGA-QK-A6IG	0.587	55
TCGA-QK-A6IH	0.358	51
TCGA-QK-A6II	0.101	20
TCGA-QK-A6IJ	0.352	47
TCGA-QK-A6VB	0.647	52
TCGA-QK-A6VC	0.535	56
TCGA-QK-A8Z7	0.559	102
TCGA-QK-A8Z8	0.294	61
TCGA-QK-A8Z9	0.675	193
TCGA-QK-A8ZB	0.307	68
TCGA-QK-AA3J	0.373	55
TCGA-QK-AA3K	0.314	51
TCGA-RS-A6TO	0.494	54
TCGA-T2-A6WX	0.117	6
TCGA-T2-A6WZ	0.579	135
TCGA-T2-A6X2	0.09	14
TCGA-T3-A92M	0.586	142
TCGA-T3-A92N	0.614	90
TCGA-TN-A7HJ	0.589	60
TCGA-UF-A718	0.367	32
TCGA-UF-A71A	0.648	103
TCGA-UF-A71B	0.338	33
TCGA-UF-A71D	0.36	49
TCGA-UF-A71E	0.504	46
TCGA-UF-A7J9	0.583	59
TCGA-UF-A7JA	0.544	72
TCGA-UF-A7JC	0.242	36
TCGA-UF-A7JD	0.62	81
TCGA-UF-A7JF	0.418	44
TCGA-UF-A7JH	0.557	120
TCGA-UF-A7JJ	0.294	33
TCGA-UF-A7JK	0.617	91
TCGA-UF-A7JO	0.167	18
TCGA-UF-A7JS	0.339	58
TCGA-UF-A7JT	0.109	13
TCGA-UF-A7JV	0.105	17
TCGA-WA-A7GZ	0.586	117
TCGA-WA-A7H4	0.37	23

## Sheet: Fig. 1h, i
Patient ID	Anatomical site	CNA-classification
TCGA-4P-AA8J	Oral Cavity	CNA-other
TCGA-BA-4074	Oral Cavity	CNA-other
TCGA-BA-4075	Oral Cavity	CNA-other
TCGA-BA-4076	Larynx	CNA-other
TCGA-BA-4078	Larynx	CNA-other
TCGA-BA-5149	Oral Cavity	CNA-other
TCGA-BA-5151	Oral Cavity	CNA-quiet
TCGA-BA-5152	Oral Cavity	CNA-other
TCGA-BA-5555	Larynx	CNA-other
TCGA-BA-5556	Oral Cavity	CNA-quiet
TCGA-BA-5557	Oral Cavity	CNA-other
TCGA-BA-5558	Oral Cavity	CNA-other
TCGA-BA-6868	Larynx	CNA-other
TCGA-BA-6869	Larynx	CNA-other
TCGA-BA-6870	Larynx	CNA-other
TCGA-BA-6872	Oral Cavity	CNA-other
TCGA-BA-6873	Oral Cavity	CNA-other
TCGA-BA-7269	Oral Cavity	CNA-other
TCGA-BA-A4IF	Oropharynx	CNA-other
TCGA-BA-A6D8	Oral Cavity	CNA-other
TCGA-BA-A6DA	Larynx	CNA-other
TCGA-BA-A6DB	Oral Cavity	CNA-other
TCGA-BA-A6DD	Oral Cavity	CNA-other
TCGA-BA-A6DE	Oral Cavity	CNA-other
TCGA-BA-A6DF	Oral Cavity	CNA-quiet
TCGA-BA-A6DG	Oral Cavity	CNA-other
TCGA-BA-A6DI	Larynx	CNA-other
TCGA-BA-A6DJ	Oral Cavity	CNA-quiet
TCGA-BA-A6DL	Oropharynx	CNA-other
TCGA-BA-A8YP	Oropharynx	CNA-other
TCGA-BB-4217	Larynx	CNA-other
TCGA-BB-4224	Oral Cavity	CNA-other
TCGA-BB-4227	Hypopharynx	CNA-other
TCGA-BB-7870	Larynx	CNA-other
TCGA-BB-8596	Hypopharynx	CNA-other
TCGA-BB-8601	Oral Cavity	CNA-other
TCGA-BB-A5HU	Oral Cavity	CNA-other
TCGA-BB-A5HY	Hypopharynx	CNA-other
TCGA-BB-A5HZ	Oral Cavity	CNA-other
TCGA-BB-A6UO	Oral Cavity	CNA-other
TCGA-C9-A47Z	Oral Cavity	CNA-other
TCGA-C9-A480	Oral Cavity	CNA-other
TCGA-CN-4723	Larynx	CNA-other
TCGA-CN-4725	Oral Cavity	CNA-other
TCGA-CN-4726	Oral Cavity	CNA-other
TCGA-CN-4727	Larynx	CNA-other
TCGA-CN-4728	Oral Cavity	CNA-other
TCGA-CN-4729	Oral Cavity	CNA-other
TCGA-CN-4730	Oral Cavity	CNA-other
TCGA-CN-4731	Oral Cavity	CNA-other
TCGA-CN-4733	Oral Cavity	CNA-other
TCGA-CN-4735	Larynx	CNA-other
TCGA-CN-4736	Oral Cavity	CNA-other
TCGA-CN-4737	Oral Cavity	CNA-other
TCGA-CN-4738	Larynx	CNA-other
TCGA-CN-4739	Larynx	CNA-other
TCGA-CN-4740	Oral Cavity	CNA-other
TCGA-CN-4742	Oral Cavity	CNA-other
TCGA-CN-5355	Larynx	CNA-other
TCGA-CN-5356	Larynx	CNA-other
TCGA-CN-5358	Oral Cavity	CNA-quiet
TCGA-CN-5359	Oral Cavity	CNA-other
TCGA-CN-5360	Larynx	CNA-other
TCGA-CN-5363	Larynx	CNA-other
TCGA-CN-5364	Oral Cavity	CNA-other
TCGA-CN-5366	Hypopharynx	CNA-other
TCGA-CN-5367	Oral Cavity	CNA-other
TCGA-CN-5369	Oral Cavity	CNA-quiet
TCGA-CN-5370	Oral Cavity	CNA-other
TCGA-CN-5373	Oral Cavity	CNA-quiet
TCGA-CN-6010	Larynx	CNA-other
TCGA-CN-6011	Oral Cavity	CNA-other
TCGA-CN-6012	Larynx	CNA-other
TCGA-CN-6013	Oral Cavity	CNA-other
TCGA-CN-6016	Oral Cavity	CNA-other
TCGA-CN-6018	Oral Cavity	CNA-other
TCGA-CN-6019	Oral Cavity	CNA-other
TCGA-CN-6020	Oral Cavity	CNA-other
TCGA-CN-6021	Larynx	CNA-other
TCGA-CN-6022	Larynx	CNA-other
TCGA-CN-6023	Larynx	CNA-other
TCGA-CN-6024	Oral Cavity	CNA-other
TCGA-CN-6988	Larynx	CNA-other
TCGA-CN-6989	Larynx	CNA-other
TCGA-CN-6992	Larynx	CNA-other
TCGA-CN-6994	Oral Cavity	CNA-other
TCGA-CN-6995	Oral Cavity	CNA-other
TCGA-CN-6996	Oral Cavity	CNA-other
TCGA-CN-6997	Larynx	CNA-other
TCGA-CN-6998	Oral Cavity	CNA-other
TCGA-CN-A497	Larynx	CNA-other
TCGA-CN-A49A	Oral Cavity	CNA-other
TCGA-CN-A49B	Larynx	CNA-other
TCGA-CN-A63T	Larynx	CNA-other
TCGA-CN-A63U	Larynx	CNA-other
TCGA-CN-A63V	Oral Cavity	CNA-quiet
TCGA-CN-A63W	Larynx	CNA-other
TCGA-CN-A640	Oral Cavity	CNA-other
TCGA-CN-A641	Larynx	CNA-other
TCGA-CN-A642	Oral Cavity	CNA-quiet
TCGA-CN-A6V3	Larynx	CNA-other
TCGA-CQ-5324	Oral Cavity	CNA-quiet
TCGA-CQ-5325	Oral Cavity	CNA-quiet
TCGA-CQ-5326	Oral Cavity	CNA-other
TCGA-CQ-5327	Oral Cavity	CNA-quiet
TCGA-CQ-5329	Oral Cavity	CNA-other
TCGA-CQ-5330	Oral Cavity	CNA-quiet
TCGA-CQ-5331	Oral Cavity	CNA-quiet
TCGA-CQ-5332	Oral Cavity	CNA-other
TCGA-CQ-5333	Oral Cavity	CNA-quiet
TCGA-CQ-5334	Oral Cavity	CNA-quiet
TCGA-CQ-6218	Oral Cavity	CNA-quiet
TCGA-CQ-6220	Oral Cavity	CNA-other
TCGA-CQ-6221	Oral Cavity	CNA-other
TCGA-CQ-6223	Oral Cavity	CNA-quiet
TCGA-CQ-6224	Oral Cavity	CNA-other
TCGA-CQ-6225	Oral Cavity	CNA-other
TCGA-CQ-6227	Oral Cavity	CNA-other
TCGA-CQ-6228	Oral Cavity	CNA-other
TCGA-CQ-6229	Oral Cavity	CNA-other
TCGA-CQ-7063	Oral Cavity	CNA-quiet
TCGA-CQ-7064	Oral Cavity	CNA-other
TCGA-CQ-7065	Oral Cavity	CNA-other
TCGA-CQ-7068	Oral Cavity	CNA-quiet
TCGA-CQ-7069	Oral Cavity	CNA-other
TCGA-CQ-7071	Oral Cavity	CNA-quiet
TCGA-CQ-7072	Oral Cavity	CNA-other
TCGA-CQ-A4C6	Oral Cavity	CNA-other
TCGA-CQ-A4C7	Oral Cavity	CNA-other
TCGA-CQ-A4C9	Oral Cavity	CNA-other
TCGA-CQ-A4CB	Oral Cavity	CNA-other
TCGA-CQ-A4CD	Oral Cavity	CNA-other
TCGA-CQ-A4CE	Oral Cavity	CNA-other
TCGA-CQ-A4CG	Oral Cavity	CNA-other
TCGA-CQ-A4CI	Oral Cavity	CNA-other
TCGA-CR-6474	Larynx	CNA-other
TCGA-CR-6477	Oropharynx	CNA-other
TCGA-CR-6484	Oral Cavity	CNA-other
TCGA-CR-6488	Oral Cavity	CNA-other
TCGA-CR-6491	Oral Cavity	CNA-other
TCGA-CR-6493	Oral Cavity	CNA-other
TCGA-CR-7364	Larynx	CNA-other
TCGA-CR-7365	Oral Cavity	CNA-other
TCGA-CR-7367	Oral Cavity	CNA-other
TCGA-CR-7370	Larynx	CNA-other
TCGA-CR-7371	Larynx	CNA-other
TCGA-CR-7372	Oral Cavity	CNA-other
TCGA-CR-7373	Oral Cavity	CNA-other
TCGA-CR-7374	Larynx	CNA-other
TCGA-CR-7376	Oral Cavity	CNA-quiet
TCGA-CR-7377	Oral Cavity	CNA-other
TCGA-CR-7379	Oral Cavity	CNA-other
TCGA-CR-7380	Oral Cavity	CNA-other
TCGA-CR-7382	Oral Cavity	CNA-quiet
TCGA-CR-7386	Oral Cavity	CNA-quiet
TCGA-CR-7388	Larynx	CNA-other
TCGA-CR-7389	Larynx	CNA-other
TCGA-CR-7390	Oral Cavity	CNA-other
TCGA-CR-7392	Oral Cavity	CNA-other
TCGA-CR-7394	Oral Cavity	CNA-quiet
TCGA-CR-7395	Oral Cavity	CNA-quiet
TCGA-CR-7397	Oral Cavity	CNA-other
TCGA-CR-7398	Larynx	CNA-other
TCGA-CR-7399	Larynx	CNA-other
TCGA-CR-7401	Oral Cavity	CNA-other
TCGA-CR-7402	Larynx	CNA-other
TCGA-CV-5430	Larynx	CNA-other
TCGA-CV-5432	Larynx	CNA-other
TCGA-CV-5434	Larynx	CNA-other
TCGA-CV-5435	Larynx	CNA-other
TCGA-CV-5436	Oral Cavity	CNA-other
TCGA-CV-5440	Larynx	CNA-other
TCGA-CV-5441	Larynx	CNA-other
TCGA-CV-5444	Larynx	CNA-other
TCGA-CV-5966	Oral Cavity	CNA-other
TCGA-CV-5970	Oral Cavity	CNA-other
TCGA-CV-5973	Oral Cavity	CNA-other
TCGA-CV-5976	Oral Cavity	CNA-other
TCGA-CV-5977	Oral Cavity	CNA-other
TCGA-CV-5978	Larynx	CNA-other
TCGA-CV-5979	Oral Cavity	CNA-other
TCGA-CV-6003	Oral Cavity	CNA-other
TCGA-CV-6436	Oral Cavity	CNA-quiet
TCGA-CV-6441	Oral Cavity	CNA-other
TCGA-CV-6933	Oral Cavity	CNA-other
TCGA-CV-6934	Oral Cavity	CNA-other
TCGA-CV-6935	Larynx	CNA-other
TCGA-CV-6936	Oral Cavity	CNA-other
TCGA-CV-6937	Oral Cavity	CNA-other
TCGA-CV-6938	Oral Cavity	CNA-quiet
TCGA-CV-6940	Oral Cavity	CNA-other
TCGA-CV-6941	Oral Cavity	CNA-other
TCGA-CV-6942	Oral Cavity	CNA-other
TCGA-CV-6945	Oral Cavity	CNA-other
TCGA-CV-6948	Oral Cavity	CNA-other
TCGA-CV-6951	Oral Cavity	CNA-other
TCGA-CV-6952	Oral Cavity	CNA-quiet
TCGA-CV-6953	Oral Cavity	CNA-other
TCGA-CV-6954	Oral Cavity	CNA-other
TCGA-CV-6955	Oral Cavity	CNA-quiet
TCGA-CV-6956	Oral Cavity	CNA-other
TCGA-CV-6959	Oral Cavity	CNA-other
TCGA-CV-6960	Oral Cavity	CNA-other
TCGA-CV-6962	Larynx	CNA-other
TCGA-CV-7089	Larynx	CNA-other
TCGA-CV-7090	Oral Cavity	CNA-other
TCGA-CV-7091	Oral Cavity	CNA-other
TCGA-CV-7095	Oral Cavity	CNA-other
TCGA-CV-7097	Oral Cavity	CNA-other
TCGA-CV-7099	Oral Cavity	CNA-quiet
TCGA-CV-7101	Larynx	CNA-other
TCGA-CV-7102	Oral Cavity	CNA-other
TCGA-CV-7103	Oral Cavity	CNA-other
TCGA-CV-7104	Oral Cavity	CNA-other
TCGA-CV-7177	Larynx	CNA-other
TCGA-CV-7178	Oral Cavity	CNA-other
TCGA-CV-7180	Oral Cavity	CNA-other
TCGA-CV-7183	Oral Cavity	CNA-quiet
TCGA-CV-7235	Oral Cavity	CNA-other
TCGA-CV-7236	Oral Cavity	CNA-other
TCGA-CV-7238	Oral Cavity	CNA-quiet
TCGA-CV-7242	Larynx	CNA-other
TCGA-CV-7243	Oral Cavity	CNA-other
TCGA-CV-7245	Larynx	CNA-other
TCGA-CV-7247	Larynx	CNA-other
TCGA-CV-7248	Larynx	CNA-other
TCGA-CV-7250	Larynx	CNA-other
TCGA-CV-7252	Oral Cavity	CNA-quiet
TCGA-CV-7253	Oral Cavity	CNA-other
TCGA-CV-7254	Oral Cavity	CNA-other
TCGA-CV-7255	Oral Cavity	CNA-other
TCGA-CV-7261	Larynx	CNA-other
TCGA-CV-7263	Oral Cavity	CNA-other
TCGA-CV-7407	Oral Cavity	CNA-other
TCGA-CV-7410	Larynx	CNA-other
TCGA-CV-7411	Oral Cavity	CNA-quiet
TCGA-CV-7413	Oral Cavity	CNA-other
TCGA-CV-7414	Oral Cavity	CNA-other
TCGA-CV-7415	Larynx	CNA-other
TCGA-CV-7416	Oral Cavity	CNA-other
TCGA-CV-7418	Larynx	CNA-other
TCGA-CV-7421	Larynx	CNA-other
TCGA-CV-7422	Larynx	CNA-other
TCGA-CV-7423	Oral Cavity	CNA-other
TCGA-CV-7424	Larynx	CNA-other
TCGA-CV-7425	Oral Cavity	CNA-quiet
TCGA-CV-7427	Oral Cavity	CNA-quiet
TCGA-CV-7429	Oral Cavity	CNA-quiet
TCGA-CV-7430	Larynx	CNA-other
TCGA-CV-7432	Oral Cavity	CNA-other
TCGA-CV-7433	Larynx	CNA-other
TCGA-CV-7434	Oral Cavity	CNA-other
TCGA-CV-7435	Oral Cavity	CNA-other
TCGA-CV-7437	Larynx	CNA-other
TCGA-CV-7438	Oral Cavity	CNA-quiet
TCGA-CV-7440	Larynx	CNA-other
TCGA-CV-A45O	Oral Cavity	CNA-quiet
TCGA-CV-A45P	Oral Cavity	CNA-quiet
TCGA-CV-A45Q	Oral Cavity	CNA-quiet
TCGA-CV-A45R	Oral Cavity	CNA-other
TCGA-CV-A45T	Oral Cavity	CNA-other
TCGA-CV-A45U	Oral Cavity	CNA-other
TCGA-CV-A45V	Oral Cavity	CNA-quiet
TCGA-CV-A45W	Larynx	CNA-other
TCGA-CV-A45X	Oral Cavity	CNA-other
TCGA-CV-A45Y	Larynx	CNA-quiet
TCGA-CV-A45Z	Larynx	CNA-other
TCGA-CV-A460	Larynx	CNA-other
TCGA-CV-A461	Larynx	CNA-other
TCGA-CV-A463	Oral Cavity	CNA-other
TCGA-CV-A464	Oral Cavity	CNA-quiet
TCGA-CV-A465	Oral Cavity	CNA-other
TCGA-CV-A6JD	Oral Cavity	CNA-quiet
TCGA-CV-A6JE	Oral Cavity	CNA-other
TCGA-CV-A6JM	Hypopharynx	CNA-other
TCGA-CV-A6JN	Oral Cavity	CNA-other
TCGA-CV-A6JO	Oral Cavity	CNA-quiet
TCGA-CV-A6JT	Oral Cavity	CNA-other
TCGA-CV-A6JU	Oral Cavity	CNA-other
TCGA-CV-A6JY	Oral Cavity	CNA-quiet
TCGA-CV-A6JZ	Oral Cavity	CNA-other
TCGA-CV-A6K0	Oral Cavity	CNA-other
TCGA-CV-A6K1	Larynx	CNA-quiet
TCGA-CV-A6K2	Oral Cavity	CNA-quiet
TCGA-CX-7082	Oral Cavity	CNA-other
TCGA-CX-7085	Oral Cavity	CNA-quiet
TCGA-CX-7086	Oral Cavity	CNA-other
TCGA-CX-7219	Oral Cavity	CNA-other
TCGA-CX-A4AQ	Oral Cavity	CNA-other
TCGA-D6-6515	Oral Cavity	CNA-quiet
TCGA-D6-6516	Oral Cavity	CNA-other
TCGA-D6-6517	Larynx	CNA-other
TCGA-D6-6823	Oral Cavity	CNA-other
TCGA-D6-6824	Larynx	CNA-quiet
TCGA-D6-6825	Oral Cavity	CNA-other
TCGA-D6-6826	Larynx	CNA-other
TCGA-D6-6827	Oral Cavity	CNA-other
TCGA-D6-8568	Larynx	CNA-other
TCGA-D6-8569	Oral Cavity	CNA-other
TCGA-D6-A4Z9	Oral Cavity	CNA-other
TCGA-D6-A4ZB	Oral Cavity	CNA-other
TCGA-D6-A6EK	Larynx	CNA-quiet
TCGA-D6-A6EM	Oral Cavity	CNA-other
TCGA-D6-A6EN	Oral Cavity	CNA-quiet
TCGA-D6-A6EO	Oral Cavity	CNA-other
TCGA-D6-A6EP	Hypopharynx	CNA-other
TCGA-D6-A6EQ	Larynx	CNA-other
TCGA-D6-A6ES	Larynx	CNA-other
TCGA-D6-A74Q	Larynx	CNA-other
TCGA-DQ-5624	Oral Cavity	CNA-other
TCGA-DQ-5625	Oral Cavity	CNA-other
TCGA-DQ-5629	Larynx	CNA-other
TCGA-DQ-5630	Oral Cavity	CNA-other
TCGA-DQ-5631	Oral Cavity	CNA-other
TCGA-DQ-7588	Oral Cavity	CNA-other
TCGA-DQ-7592	Oral Cavity	CNA-other
TCGA-F7-7848	Larynx	CNA-other
TCGA-F7-8298	Larynx	CNA-other
TCGA-F7-8489	Oral Cavity	CNA-other
TCGA-F7-A50G	Oral Cavity	CNA-other
TCGA-F7-A50I	Larynx	CNA-other
TCGA-F7-A50J	Oral Cavity	CNA-other
TCGA-F7-A61S	Oral Cavity	CNA-other
TCGA-F7-A61V	Oropharynx	CNA-other
TCGA-F7-A61W	Oral Cavity	CNA-other
TCGA-F7-A622	Larynx	CNA-other
TCGA-F7-A623	Larynx	CNA-other
TCGA-F7-A624	Oral Cavity	CNA-quiet
TCGA-H7-7774	Oral Cavity	CNA-other
TCGA-H7-8501	Oral Cavity	CNA-quiet
TCGA-H7-A6C4	Oral Cavity	CNA-quiet
TCGA-H7-A6C5	Larynx	CNA-other
TCGA-HD-7229	Larynx	CNA-other
TCGA-HD-7831	Oral Cavity	CNA-other
TCGA-HD-8224	Oropharynx	CNA-other
TCGA-HD-8634	Oral Cavity	CNA-other
TCGA-HD-8635	Oral Cavity	CNA-other
TCGA-HD-A4C1	Oral Cavity	CNA-quiet
TCGA-HD-A633	Oral Cavity	CNA-other
TCGA-HD-A6HZ	Oral Cavity	CNA-other
TCGA-HD-A6I0	Oral Cavity	CNA-other
TCGA-IQ-7631	Oral Cavity	CNA-quiet
TCGA-IQ-7632	Oral Cavity	CNA-quiet
TCGA-IQ-A61E	Oral Cavity	CNA-other
TCGA-IQ-A61G	Oral Cavity	CNA-other
TCGA-IQ-A61H	Oral Cavity	CNA-other
TCGA-IQ-A61J	Oral Cavity	CNA-other
TCGA-IQ-A61K	Oral Cavity	CNA-other
TCGA-IQ-A61L	Oral Cavity	CNA-other
TCGA-IQ-A6SG	Oral Cavity	CNA-other
TCGA-IQ-A6SH	Oral Cavity	CNA-other
TCGA-KU-A66S	Larynx	CNA-quiet
TCGA-KU-A66T	Oral Cavity	CNA-other
TCGA-KU-A6H8	Oral Cavity	CNA-quiet
TCGA-MT-A51W	Oropharynx	CNA-other
TCGA-MT-A51X	Oral Cavity	CNA-other
TCGA-MT-A67A	Oral Cavity	CNA-other
TCGA-MT-A67D	Oral Cavity	CNA-other
TCGA-MT-A67F	Oral Cavity	CNA-quiet
TCGA-MT-A7BN	Oral Cavity	CNA-other
TCGA-MZ-A7D7	Oropharynx	CNA-other
TCGA-P3-A5QA	Oral Cavity	CNA-other
TCGA-P3-A6T0	Oral Cavity	CNA-quiet
TCGA-P3-A6T2	Oral Cavity	CNA-other
TCGA-P3-A6T3	Oral Cavity	CNA-other
TCGA-P3-A6T4	Oral Cavity	CNA-other
TCGA-P3-A6T5	Oral Cavity	CNA-other
TCGA-P3-A6T7	Oral Cavity	CNA-other
TCGA-P3-A6T8	Oral Cavity	CNA-other
TCGA-QK-A64Z	Oral Cavity	CNA-other
TCGA-QK-A652	Oral Cavity	CNA-other
TCGA-QK-A6IG	Oral Cavity	CNA-other
TCGA-QK-A6IH	Oral Cavity	CNA-other
TCGA-QK-A6II	Oral Cavity	CNA-other
TCGA-QK-A6IJ	Oral Cavity	CNA-other
TCGA-QK-A6VB	Oral Cavity	CNA-other
TCGA-QK-A6VC	Hypopharynx	CNA-other
TCGA-QK-A8Z7	Oral Cavity	CNA-other
TCGA-QK-A8Z8	Larynx	CNA-other
TCGA-QK-A8Z9	Oral Cavity	CNA-other
TCGA-QK-A8ZB	Larynx	CNA-other
TCGA-QK-AA3J	Larynx	CNA-other
TCGA-QK-AA3K	Oral Cavity	CNA-other
TCGA-RS-A6TO	Oral Cavity	CNA-other
TCGA-T2-A6WX	Oral Cavity	CNA-quiet
TCGA-T2-A6WZ	Oral Cavity	CNA-other
TCGA-T2-A6X2	Oral Cavity	CNA-quiet
TCGA-T3-A92M	Larynx	CNA-other
TCGA-T3-A92N	Oral Cavity	CNA-other
TCGA-TN-A7HJ	Larynx	CNA-other
TCGA-UF-A718	Larynx	CNA-other
TCGA-UF-A71A	Oral Cavity	CNA-other
TCGA-UF-A71B	Oral Cavity	CNA-other
TCGA-UF-A71D	Larynx	CNA-other
TCGA-UF-A71E	Oral Cavity	CNA-other
TCGA-UF-A7J9	Larynx	CNA-other
TCGA-UF-A7JA	Oral Cavity	CNA-other
TCGA-UF-A7JC	Oral Cavity	CNA-other
TCGA-UF-A7JD	Oral Cavity	CNA-other
TCGA-UF-A7JF	Larynx	CNA-other
TCGA-UF-A7JH	Larynx	CNA-other
TCGA-UF-A7JJ	Larynx	CNA-other
TCGA-UF-A7JK	Larynx	CNA-other
TCGA-UF-A7JO	Oral Cavity	CNA-quiet
TCGA-UF-A7JS	Oral Cavity	CNA-other
TCGA-UF-A7JT	Oral Cavity	CNA-quiet
TCGA-UF-A7JV	Hypopharynx	CNA-quiet
TCGA-WA-A7GZ	Oral Cavity	CNA-other
TCGA-WA-A7H4	Oral Cavity	CNA-other

## Sheet: Fig. 2a
Sample	MLPA_classification	lcWGS_classification	Target_conclusion	Final_classification
2	CNA_quiet_candidate	CNA_other		CNA_other
58	CNA_other			CNA_other
481	CNA_other			CNA_other
490	CNA_other			CNA_other
495	CNA_other			CNA_other
1067	CNA_other			CNA_other
1134	CNA_other			CNA_other
10	CNA_other			CNA_other
100	CNA_other			CNA_other
1000	CNA_other			CNA_other
1001	CNA_quiet_candidate	CNA_other	CNA_other	CNA_other
1002	CNA_quiet_candidate	CNA_other		CNA_other
1003	CNA_quiet_candidate	CNA_other	CNA_other	CNA_other
1004	CNA_quiet_candidate	CNA_other	CNA_other	CNA_other
1005	CNA_other			CNA_other
1007	CNA_quiet_candidate	CNA_quiet_candidate	Exclude	Exclude
1008	CNA_other			CNA_other
101	CNA_other			CNA_other
1010	CNA_quiet_candidate	CNA_quiet_candidate	CNA_quiet	CNA_quiet
1011	CNA_quiet_candidate	CNA_quiet_candidate	Exclude	Exclude
1013	CNA_quiet_candidate	CNA_other		CNA_other
1014	CNA_quiet_candidate	CNA_quiet_candidate	CNA_quiet	CNA_quiet
1015	CNA_quiet_candidate	CNA_other		CNA_other
1016	CNA_other			CNA_other
1017	CNA_quiet_candidate	CNA_other		CNA_other
1018	CNA_quiet_candidate	CNA_other		CNA_other
1019	CNA_quiet_candidate	CNA_other		CNA_other
1020	CNA_quiet_candidate	CNA_other		CNA_other
1021	CNA_other			CNA_other
1022	CNA_quiet_candidate	CNA_other	CNA_other	CNA_other
1023	CNA_quiet_candidate	CNA_other		CNA_other
1024	CNA_quiet_candidate	CNA_other	CNA_other	CNA_other
1025	CNA_quiet_candidate	CNA_other	CNA_other	CNA_other
1026	CNA_quiet_candidate	CNA_other		CNA_other
1027	CNA_quiet_candidate	CNA_other		CNA_other
1028	CNA_other			CNA_other
1029	CNA_quiet_candidate	CNA_other		CNA_other
103	CNA_quiet_candidate	CNA_other		CNA_other
1030	CNA_other			CNA_other
1031	CNA_quiet_candidate	CNA_other		CNA_other
1033	CNA_quiet_candidate	CNA_other		CNA_other
1034	CNA_other			CNA_other
1035	CNA_quiet_candidate	CNA_other		CNA_other
1036	CNA_other			CNA_other
1037	CNA_quiet_candidate	CNA_other		CNA_other
1038	CNA_quiet_candidate	CNA_other	CNA_other	CNA_other
1039	CNA_quiet_candidate	CNA_other		CNA_other
104	CNA_other			CNA_other
1040	CNA_other			CNA_other
1041	CNA_quiet_candidate	CNA_other		CNA_other
1042	CNA_other			CNA_other
1044	CNA_other			CNA_other
1046	CNA_quiet_candidate	CNA_other		CNA_other
1047	Unclear	CNA_other		CNA_other
1048	CNA_other			CNA_other
1049	CNA_quiet_candidate	CNA_other		CNA_other
105	CNA_other			CNA_other
1050	CNA_other			CNA_other
1051	CNA_quiet_candidate	CNA_other	CNA_other	CNA_other
1052	CNA_quiet_candidate	CNA_other		CNA_other
1054	CNA_quiet_candidate	CNA_other		CNA_other
1055	CNA_other			CNA_other
1056	CNA_quiet_candidate	CNA_other	CNA_other	CNA_other
1057	CNA_other			CNA_other
1058	CNA_other			CNA_other
1059	CNA_quiet_candidate	CNA_quiet_candidate	Exclude	Exclude
106	CNA_quiet_candidate	Exclude		Exclude
1060	CNA_quiet_candidate	CNA_other	CNA_other	CNA_other
1061	CNA_other			CNA_other
1062	CNA_quiet_candidate	CNA_other		CNA_other
1063	CNA_other			CNA_other
1064	CNA_other			CNA_other
1065	CNA_quiet_candidate	CNA_other	CNA_other	CNA_other
1066	CNA_quiet_candidate	CNA_other		CNA_other
1068	CNA_quiet_candidate	CNA_other		CNA_other
1069	CNA_quiet_candidate	CNA_other		CNA_other
107	CNA_other			CNA_other
1070	CNA_quiet_candidate	CNA_other		CNA_other
1071	CNA_other			CNA_other
1072	CNA_quiet_candidate	CNA_other		CNA_other
1074	CNA_quiet_candidate	CNA_other		CNA_other
1076	CNA_quiet_candidate	CNA_other		CNA_other
1077	CNA_other			CNA_other
1078	CNA_other			CNA_other
1079	CNA_other			CNA_other
108	CNA_quiet_candidate	CNA_other		CNA_other
1080	CNA_other			CNA_other
1081	CNA_other			CNA_other
1082	CNA_quiet_candidate	CNA_other		CNA_other
1083	CNA_quiet_candidate	Exclude		Exclude
1084	CNA_quiet_candidate	CNA_other		CNA_other
1085	CNA_other			CNA_other
1087	CNA_other			CNA_other
1088	CNA_quiet_candidate	CNA_other		CNA_other
109	CNA_other			CNA_other
1091	CNA_quiet_candidate	CNA_other		CNA_other
1092	CNA_quiet_candidate	CNA_other	CNA_other	CNA_other
1093	CNA_quiet_candidate	CNA_other		CNA_other
1094	CNA_quiet_candidate	CNA_other		CNA_other
1095	CNA_quiet_candidate	CNA_other	CNA_other	CNA_other
1096	CNA_other			CNA_other
1097	CNA_other			CNA_other
1098	CNA_other			CNA_other
1099	CNA_other			CNA_other
11	CNA_other			CNA_other
1100	CNA_quiet_candidate	Exclude		Exclude
1101	CNA_other			CNA_other
1102	CNA_other			CNA_other
1104	CNA_quiet_candidate	Exclude		Exclude
1105	CNA_other			CNA_other
1106	CNA_quiet_candidate	CNA_other	CNA_other	CNA_other
1107	CNA_other			CNA_other
1108	CNA_quiet_candidate	CNA_other		CNA_other
1110	CNA_quiet_candidate	CNA_quiet_candidate	Exclude	Exclude
1111	CNA_quiet_candidate	CNA_other		CNA_other
1113	CNA_quiet_candidate	CNA_other		CNA_other
1114	Unclear	CNA_other		CNA_other
1115	CNA_quiet_candidate	CNA_other		CNA_other
1116	CNA_quiet_candidate	Exclude		Exclude
1117	CNA_quiet_candidate	CNA_other		CNA_other
1119	CNA_other			CNA_other
112	CNA_other			CNA_other
1120	CNA_quiet_candidate	CNA_other		CNA_other
1121	CNA_quiet_candidate	CNA_quiet_candidate	Exclude	Exclude
1123	CNA_other			CNA_other
1124	CNA_other			CNA_other
1125	CNA_quiet_candidate	CNA_quiet_candidate	CNA_quiet	CNA_quiet
1128	CNA_quiet_candidate	Exclude		Exclude
1129	CNA_other			CNA_other
113	CNA_quiet_candidate	CNA_other		CNA_other
1130	CNA_quiet_candidate	CNA_other		CNA_other
1131	CNA_other			CNA_other
1132	CNA_quiet_candidate	CNA_other		CNA_other
1133	CNA_quiet_candidate	CNA_quiet_candidate	Exclude	Exclude
1135	CNA_other			CNA_other
1136	CNA_quiet_candidate	CNA_quiet_candidate	Exclude	Exclude
1137	CNA_quiet_candidate	Exclude		Exclude
1138	CNA_quiet_candidate	CNA_other		CNA_other
1139	CNA_quiet_candidate	CNA_other		CNA_other
114	CNA_other			CNA_other
1140	CNA_quiet_candidate	CNA_other		CNA_other
1143	CNA_quiet_candidate	Exclude		Exclude
1144	CNA_quiet_candidate	CNA_other		CNA_other
1145	CNA_other			CNA_other
1146	CNA_quiet_candidate	CNA_other		CNA_other
1148	CNA_quiet_candidate	CNA_quiet_candidate	Exclude	Exclude
1150	CNA_other			CNA_other
1151	CNA_quiet_candidate	CNA_other	CNA_other	CNA_other
1152	CNA_quiet_candidate	CNA_other	CNA_other	CNA_other
1153	CNA_quiet_candidate	CNA_quiet_candidate	CNA_quiet	CNA_quiet
1154	CNA_other			CNA_other
1155	CNA_quiet_candidate	CNA_other	CNA_other	CNA_other
1156	CNA_other			CNA_other
1157	CNA_quiet_candidate	CNA_other		CNA_other
1159	CNA_other			CNA_other
116	Unclear	CNA_other	CNA_other	CNA_other
1160	CNA_quiet_candidate	CNA_other		CNA_other
1163	CNA_quiet_candidate	CNA_other	CNA_other	CNA_other
1164	CNA_other			CNA_other
1165	CNA_quiet_candidate	CNA_quiet_candidate	CNA_quiet	CNA_quiet
1166	CNA_other			CNA_other
1167	CNA_quiet_candidate	Exclude		Exclude
1168	CNA_other			CNA_other
1169	CNA_other			CNA_other
117	CNA_quiet_candidate	Exclude		Exclude
1171	CNA_quiet_candidate	CNA_other		CNA_other
1172	CNA_other			CNA_other
1173	CNA_other			CNA_other
1174	CNA_quiet_candidate	CNA_other		CNA_other
1176	CNA_quiet_candidate	CNA_other		CNA_other
1177	CNA_other			CNA_other
1178	CNA_other			CNA_other
1179	CNA_quiet_candidate	CNA_other	CNA_other	CNA_other
118	Unclear	CNA_other		CNA_other
1180	CNA_quiet_candidate	CNA_other		CNA_other
1181	CNA_quiet_candidate	CNA_quiet_candidate	Exclude	Exclude
1183	CNA_other			CNA_other
1184	CNA_other			CNA_other
1185	Unclear	CNA_quiet_candidate	CNA_quiet	CNA_quiet
1186	CNA_quiet_candidate	CNA_other		CNA_other
1187	CNA_quiet_candidate	CNA_quiet_candidate	CNA_quiet	CNA_quiet
1188	CNA_quiet_candidate	CNA_quiet_candidate	Exclude	Exclude
1189	CNA_other			CNA_other
119	CNA_quiet_candidate	CNA_other		CNA_other
1190	CNA_other			CNA_other
1191	CNA_quiet_candidate	CNA_quiet_candidate	Exclude	Exclude
1194	CNA_quiet_candidate	CNA_other		CNA_other
12	CNA_other			CNA_other
120	CNA_other			CNA_other
121	Unclear	Exclude		Exclude
123	CNA_quiet_candidate	CNA_quiet_candidate	CNA_quiet	CNA_quiet
124	CNA_quiet_candidate	CNA_other		CNA_other
126	CNA_other			CNA_other
128	CNA_other			CNA_other
13	CNA_quiet_candidate	CNA_quiet_candidate	CNA_quiet	CNA_quiet
130	CNA_other			CNA_other
131	CNA_other			CNA_other
132	CNA_quiet_candidate	CNA_quiet_candidate	CNA_quiet	CNA_quiet
133	CNA_quiet_candidate	CNA_quiet_candidate	Exclude	Exclude
136	CNA_quiet_candidate	CNA_other		CNA_other
137	CNA_quiet_candidate	CNA_other	CNA_other	CNA_other
138	CNA_other			CNA_other
14	CNA_other			CNA_other
140	CNA_quiet_candidate	CNA_other		CNA_other
141	CNA_quiet_candidate	CNA_other		CNA_other
144	CNA_quiet_candidate	CNA_other		CNA_other
146	CNA_quiet_candidate	CNA_other		CNA_other
148	Unclear	CNA_other	CNA_other	CNA_other
149	CNA_quiet_candidate	CNA_other		CNA_other
152	CNA_quiet_candidate	CNA_other		CNA_other
153	CNA_quiet_candidate	CNA_quiet_candidate	Exclude	Exclude
157	CNA_quiet_candidate	CNA_other		CNA_other
16	CNA_quiet_candidate	CNA_other	CNA_other	CNA_other
160	CNA_other			CNA_other
162	CNA_quiet_candidate	CNA_other	CNA_other	CNA_other
163	CNA_quiet_candidate	CNA_other		CNA_other
164	CNA_quiet_candidate	CNA_other		CNA_other
167	CNA_other			CNA_other
168	CNA_other			CNA_other
17	CNA_other			CNA_other
170	CNA_quiet_candidate	CNA_quiet_candidate	Exclude	Exclude
171	CNA_other			CNA_other
172	CNA_other			CNA_other
174	CNA_other			CNA_other
175	CNA_other			CNA_other
176	CNA_quiet_candidate	CNA_other		CNA_other
177	CNA_quiet_candidate	CNA_quiet_candidate	CNA_quiet	CNA_quiet
18	CNA_other			CNA_other
180	CNA_other			CNA_other
181	CNA_quiet_candidate	CNA_other		CNA_other
183	CNA_quiet_candidate	CNA_other		CNA_other
184	CNA_quiet_candidate	CNA_other		CNA_other
185	CNA_quiet_candidate	CNA_other		CNA_other
186	CNA_other			CNA_other
187	CNA_other			CNA_other
190	CNA_other			CNA_other
193	CNA_other			CNA_other
195	CNA_quiet_candidate	CNA_other		CNA_other
196	CNA_other			CNA_other
197	CNA_quiet_candidate	CNA_other		CNA_other
198	CNA_quiet_candidate	CNA_other	CNA_other	CNA_other
199	CNA_quiet_candidate	CNA_other		CNA_other
20	CNA_other			CNA_other
200	CNA_quiet_candidate	CNA_other		CNA_other
202	CNA_quiet_candidate	CNA_quiet_candidate	Exclude	Exclude
205	CNA_other			CNA_other
206	CNA_other			CNA_other
207	CNA_other			CNA_other
208	CNA_quiet_candidate	CNA_quiet_candidate	CNA_quiet	CNA_quiet
209	CNA_other			CNA_other
21	CNA_other			CNA_other
211	CNA_quiet_candidate	CNA_other		CNA_other
212	CNA_quiet_candidate	CNA_other		CNA_other
213	CNA_quiet_candidate	CNA_other		CNA_other
214	CNA_quiet_candidate	CNA_other		CNA_other
215	CNA_quiet_candidate	CNA_quiet_candidate	CNA_quiet	CNA_quiet
217	CNA_quiet_candidate	CNA_other	CNA_other	CNA_other
219	CNA_other			CNA_other
220	CNA_quiet_candidate	CNA_quiet_candidate	CNA_quiet	CNA_quiet
221	CNA_quiet_candidate	CNA_other		CNA_other
222	CNA_quiet_candidate	CNA_quiet_candidate	CNA_quiet	CNA_quiet
223	CNA_other			CNA_other
224	CNA_other			CNA_other
225	CNA_other			CNA_other
226	CNA_other			CNA_other
227	CNA_quiet_candidate	CNA_other		CNA_other
229	CNA_quiet_candidate	CNA_other	CNA_other	CNA_other
23	Unclear	CNA_other		CNA_other
232	CNA_quiet_candidate	CNA_quiet_candidate	Exclude	Exclude
236	CNA_quiet_candidate	CNA_other		CNA_other
237	CNA_quiet_candidate	CNA_other		CNA_other
239	CNA_quiet_candidate	CNA_other		CNA_other
24	CNA_other			CNA_other
241	Unclear	CNA_other	CNA_other	CNA_other
242	CNA_quiet_candidate	CNA_other		CNA_other
246	CNA_quiet_candidate	CNA_other		CNA_other
248	CNA_quiet_candidate	Exclude		Exclude
249	CNA_other			CNA_other
250	CNA_other			CNA_other
251	CNA_quiet_candidate	CNA_quiet_candidate	CNA_quiet	CNA_quiet
252	CNA_other			CNA_other
253	CNA_quiet_candidate	CNA_other		CNA_other
254	CNA_other			CNA_other
255	CNA_other			CNA_other
257	CNA_other			CNA_other
258	CNA_other			CNA_other
259	CNA_other			CNA_other
26	Unclear	CNA_other		CNA_other
260	CNA_quiet_candidate	CNA_other	CNA_other	CNA_other
262	CNA_other			CNA_other
264	CNA_other			CNA_other
266	CNA_quiet_candidate	CNA_other		CNA_other
267	CNA_quiet_candidate	CNA_other		CNA_other
268	CNA_other			CNA_other
27	CNA_other			CNA_other
271	CNA_other			CNA_other
272	CNA_quiet_candidate	CNA_quiet_candidate	Exclude	Exclude
28	CNA_other			CNA_other
280	CNA_quiet_candidate	CNA_other		CNA_other
281	CNA_other			CNA_other
282	CNA_other			CNA_other
283	CNA_other			CNA_other
286	CNA_quiet_candidate	CNA_other		CNA_other
287	CNA_quiet_candidate	CNA_other		CNA_other
289	CNA_other			CNA_other
29	CNA_quiet_candidate	CNA_other		CNA_other
290	CNA_quiet_candidate	CNA_other		CNA_other
291	CNA_other			CNA_other
296	CNA_quiet_candidate	CNA_other		CNA_other
299	CNA_quiet_candidate	CNA_other	CNA_other	CNA_other
3	CNA_other			CNA_other
30	CNA_quiet_candidate	CNA_other		CNA_other
301	CNA_quiet_candidate	CNA_other		CNA_other
302	CNA_quiet_candidate	CNA_other	CNA_other	CNA_other
303	CNA_quiet_candidate	CNA_other		CNA_other
304	CNA_other			CNA_other
307	CNA_quiet_candidate	CNA_quiet_candidate	Exclude	Exclude
308	CNA_other			CNA_other
309	CNA_quiet_candidate	CNA_other		CNA_other
31	CNA_quiet_candidate	CNA_other		CNA_other
310	CNA_quiet_candidate	CNA_quiet_candidate	Exclude	Exclude
311	Unclear	CNA_other		CNA_other
312	CNA_quiet_candidate	CNA_other	CNA_other	CNA_other
313	CNA_other			CNA_other
314	CNA_quiet_candidate	CNA_quiet_candidate	Exclude	Exclude
315	CNA_quiet_candidate	CNA_other		CNA_other
317	CNA_other			CNA_other
319	CNA_quiet_candidate	CNA_other		CNA_other
32	CNA_quiet_candidate	Exclude		Exclude
320	CNA_quiet_candidate	CNA_quiet_candidate	Exclude	Exclude
321	CNA_quiet_candidate	CNA_quiet_candidate	CNA_quiet	CNA_quiet
322	CNA_quiet_candidate	CNA_other		CNA_other
323	CNA_quiet_candidate	CNA_other		CNA_other
324	CNA_other			CNA_other
325	CNA_quiet_candidate	Exclude		Exclude
326	CNA_other			CNA_other
328	CNA_other			CNA_other
33	CNA_quiet_candidate	CNA_quiet_candidate	CNA_quiet	CNA_quiet
331	CNA_quiet_candidate	CNA_other		CNA_other
332	CNA_quiet_candidate	CNA_quiet_candidate	CNA_quiet	CNA_quiet
334	CNA_quiet_candidate	CNA_quiet_candidate	Exclude	Exclude
337	CNA_other			CNA_other
338	CNA_other			CNA_other
34	Unclear	CNA_other		CNA_other
342	CNA_other			CNA_other
344	CNA_quiet_candidate	CNA_other		CNA_other
345	CNA_quiet_candidate	CNA_other		CNA_other
347	CNA_other			CNA_other
348	CNA_other			CNA_other
349	CNA_quiet_candidate	CNA_quiet_candidate	CNA_quiet	CNA_quiet
35	CNA_quiet_candidate	CNA_quiet_candidate	CNA_quiet	CNA_quiet
350	CNA_other			CNA_other
352	CNA_other			CNA_other
353	CNA_quiet_candidate	CNA_other		CNA_other
354	CNA_other			CNA_other
356	CNA_quiet_candidate	CNA_other		CNA_other
357	CNA_quiet_candidate	CNA_other		CNA_other
358	CNA_other			CNA_other
36	CNA_quiet_candidate	CNA_quiet_candidate	CNA_quiet	CNA_quiet
360	CNA_quiet_candidate	CNA_other	CNA_other	CNA_other
362	CNA_quiet_candidate	CNA_other		CNA_other
364	CNA_quiet_candidate	CNA_quiet_candidate	CNA_quiet	CNA_quiet
365	CNA_other			CNA_other
369	Unclear	Exclude		Exclude
370	CNA_quiet_candidate	CNA_other		CNA_other
371	CNA_other			CNA_other
373	CNA_other			CNA_other
376	CNA_quiet_candidate	CNA_other		CNA_other
377	CNA_quiet_candidate	CNA_other		CNA_other
378	CNA_other			CNA_other
379	CNA_other			CNA_other
38	CNA_quiet_candidate	CNA_other		CNA_other
381	CNA_quiet_candidate	CNA_other		CNA_other
383	CNA_quiet_candidate	CNA_quiet_candidate	CNA_quiet	CNA_quiet
384	CNA_other			CNA_other
385	CNA_quiet_candidate	CNA_other		CNA_other
388	CNA_quiet_candidate	CNA_other		CNA_other
39	CNA_quiet_candidate	CNA_other		CNA_other
391	CNA_other			CNA_other
393	CNA_other			CNA_other
394	CNA_quiet_candidate	CNA_other	CNA_other	CNA_other
395	CNA_quiet_candidate	CNA_other		CNA_other
396	CNA_other			CNA_other
399	CNA_other			CNA_other
4	CNA_quiet_candidate	CNA_other	CNA_other	CNA_other
40	CNA_other			CNA_other
401	CNA_other			CNA_other
402	CNA_other			CNA_other
403	CNA_other			CNA_other
404	CNA_quiet_candidate	CNA_other		CNA_other
405	CNA_quiet_candidate	CNA_quiet_candidate	CNA_quiet	CNA_quiet
407	CNA_other			CNA_other
408	CNA_other			CNA_other
409	CNA_quiet_candidate	CNA_other		CNA_other
41	Unclear	CNA_quiet_candidate	CNA_quiet	CNA_quiet
410	CNA_other			CNA_other
411	CNA_quiet_candidate	CNA_other		CNA_other
412	CNA_quiet_candidate	CNA_quiet_candidate	CNA_quiet	CNA_quiet
413	CNA_other			CNA_other
415	CNA_quiet_candidate	CNA_quiet_candidate	CNA_quiet	CNA_quiet
416	Unclear	CNA_other		CNA_other
418	CNA_quiet_candidate	CNA_quiet_candidate	Exclude	Exclude
419	CNA_other			CNA_other
42	CNA_other			CNA_other
420	CNA_quiet_candidate	CNA_quiet_candidate	Exclude	Exclude
421	CNA_quiet_candidate	CNA_other		CNA_other
422	Unclear	CNA_quiet_candidate	CNA_quiet	CNA_quiet
424	CNA_other			CNA_other
425	CNA_quiet_candidate	CNA_other		CNA_other
426	CNA_quiet_candidate	CNA_other		CNA_other
427	CNA_quiet_candidate	CNA_other		CNA_other
428	CNA_other			CNA_other
429	CNA_other			CNA_other
43	CNA_quiet_candidate	CNA_other		CNA_other
430	CNA_other			CNA_other
431	CNA_other			CNA_other
433	CNA_other			CNA_other
434	CNA_quiet_candidate	CNA_other		CNA_other
435	CNA_quiet_candidate	CNA_other		CNA_other
436	CNA_other			CNA_other
437	CNA_other			CNA_other
438	CNA_other			CNA_other
439	CNA_quiet_candidate	CNA_other		CNA_other
44	CNA_other			CNA_other
440	CNA_other			CNA_other
441	CNA_quiet_candidate	CNA_other		CNA_other
442	CNA_other			CNA_other
443	CNA_quiet_candidate	Exclude		Exclude
444	CNA_other			CNA_other
445	Unclear	Exclude		Exclude
446	CNA_quiet_candidate	CNA_other		CNA_other
447	CNA_quiet_candidate	CNA_quiet_candidate	CNA_quiet	CNA_quiet
448	CNA_other			CNA_other
449	CNA_quiet_candidate	CNA_quiet_candidate	Exclude	Exclude
45	CNA_other			CNA_other
450	CNA_other			CNA_other
451	CNA_quiet_candidate	CNA_other		CNA_other
452	Unclear	CNA_other	CNA_other	CNA_other
453	CNA_quiet_candidate	CNA_other		CNA_other
454	CNA_quiet_candidate	Exclude		Exclude
455	CNA_quiet_candidate	CNA_quiet_candidate	CNA_quiet	CNA_quiet
456	Unclear	CNA_other		CNA_other
458	CNA_other			CNA_other
459	Unclear	CNA_quiet_candidate	CNA_quiet	CNA_quiet
461	CNA_other			CNA_other
462	CNA_other			CNA_other
463	CNA_other			CNA_other
464	CNA_quiet_candidate	CNA_quiet_candidate	Exclude	Exclude
466	CNA_quiet_candidate	CNA_other		CNA_other
467	CNA_quiet_candidate	CNA_other		CNA_other
468	CNA_quiet_candidate	CNA_other		CNA_other
47	Unclear	CNA_other		CNA_other
470	CNA_other			CNA_other
473	CNA_other			CNA_other
477	CNA_quiet_candidate	CNA_quiet_candidate	CNA_quiet	CNA_quiet
478	CNA_quiet_candidate	CNA_other	CNA_other	CNA_other
479	CNA_other			CNA_other
48	CNA_quiet_candidate	CNA_quiet_candidate	CNA_quiet	CNA_quiet
483	CNA_quiet_candidate	CNA_quiet_candidate	CNA_quiet	CNA_quiet
485	CNA_other			CNA_other
486	CNA_quiet_candidate	CNA_quiet_candidate	CNA_quiet	CNA_quiet
487	CNA_quiet_candidate	CNA_other		CNA_other
488	CNA_quiet_candidate	CNA_quiet_candidate	Exclude	Exclude
493	CNA_other			CNA_other
494	CNA_quiet_candidate	CNA_other		CNA_other
496	CNA_other			CNA_other
497	Unclear	CNA_other		CNA_other
499	CNA_quiet_candidate	CNA_quiet_candidate	Exclude	Exclude
5	CNA_other			CNA_other
50	CNA_other			CNA_other
500	CNA_quiet_candidate	CNA_other		CNA_other
502	CNA_quiet_candidate	CNA_quiet_candidate	CNA_quiet	CNA_quiet
503	CNA_quiet_candidate	CNA_other	CNA_other	CNA_other
504	CNA_quiet_candidate	CNA_quiet_candidate	CNA_quiet	CNA_quiet
505	CNA_quiet_candidate	CNA_other	CNA_other	CNA_other
506	CNA_other			CNA_other
507	CNA_other			CNA_other
509	CNA_other			CNA_other
51	CNA_quiet_candidate	CNA_other		CNA_other
516	CNA_other			CNA_other
518	CNA_quiet_candidate	CNA_quiet_candidate	Exclude	Exclude
534	CNA_other			CNA_other
535	CNA_quiet_candidate	CNA_quiet_candidate	Exclude	Exclude
536	CNA_quiet_candidate	CNA_other		CNA_other
537	CNA_other			CNA_other
538	CNA_quiet_candidate	CNA_other	CNA_other	CNA_other
54	CNA_other			CNA_other
540	CNA_quiet_candidate	CNA_quiet_candidate	CNA_quiet	CNA_quiet
541	CNA_other			CNA_other
542	CNA_quiet_candidate	CNA_other		CNA_other
543	CNA_quiet_candidate	Exclude		Exclude
544	CNA_other			CNA_other
545	CNA_other			CNA_other
546	CNA_other			CNA_other
547	CNA_other			CNA_other
549	Unclear	CNA_other	CNA_other	CNA_other
55	CNA_other			CNA_other
550	CNA_other			CNA_other
551	CNA_other			CNA_other
552	CNA_other			CNA_other
553	CNA_quiet_candidate	Exclude		Exclude
555	CNA_quiet_candidate	CNA_other		CNA_other
557	CNA_quiet_candidate	CNA_quiet_candidate	Exclude	Exclude
558	CNA_quiet_candidate	CNA_other		CNA_other
559	CNA_quiet_candidate	CNA_other		CNA_other
560	CNA_quiet_candidate	CNA_other		CNA_other
561	CNA_quiet_candidate	CNA_other		CNA_other
562	CNA_quiet_candidate	CNA_other	CNA_other	CNA_other
563	CNA_other			CNA_other
564	CNA_quiet_candidate	CNA_other		CNA_other
565	CNA_quiet_candidate	CNA_other		CNA_other
566	CNA_other			CNA_other
567	CNA_quiet_candidate	CNA_other		CNA_other
568	CNA_other			CNA_other
569	CNA_other			CNA_other
570	CNA_other			CNA_other
572	CNA_other			CNA_other
573	CNA_quiet_candidate	CNA_other	CNA_other	CNA_other
574	CNA_quiet_candidate	CNA_other	CNA_other	CNA_other
575	CNA_other			CNA_other
576	CNA_other			CNA_other
577	CNA_quiet_candidate	Exclude		Exclude
578	CNA_other			CNA_other
580	CNA_other			CNA_other
582	CNA_other			CNA_other
583	CNA_quiet_candidate	CNA_other		CNA_other
584	CNA_quiet_candidate	CNA_other		CNA_other
585	CNA_quiet_candidate	CNA_other		CNA_other
586	CNA_quiet_candidate	CNA_other		CNA_other
588	CNA_other			CNA_other
589	CNA_quiet_candidate	CNA_other		CNA_other
59	CNA_other			CNA_other
590	CNA_other			CNA_other
591	CNA_quiet_candidate	CNA_other		CNA_other
593	CNA_other			CNA_other
594	CNA_quiet_candidate	CNA_other	CNA_other	CNA_other
595	CNA_other			CNA_other
596	CNA_other			CNA_other
597	CNA_quiet_candidate	CNA_quiet_candidate	CNA_quiet	CNA_quiet
599	CNA_quiet_candidate	CNA_other		CNA_other
60	CNA_quiet_candidate	CNA_other		CNA_other
600	CNA_quiet_candidate	CNA_other	CNA_other	CNA_other
601	CNA_quiet_candidate	CNA_other		CNA_other
602	CNA_other			CNA_other
603	CNA_quiet_candidate	CNA_other		CNA_other
604	CNA_other			CNA_other
606	CNA_quiet_candidate	CNA_other		CNA_other
607	CNA_quiet_candidate	CNA_other		CNA_other
608	CNA_quiet_candidate	CNA_quiet_candidate	Exclude	Exclude
609	CNA_other			CNA_other
61	CNA_quiet_candidate	CNA_other		CNA_other
611	CNA_other			CNA_other
612	CNA_quiet_candidate	CNA_other	CNA_other	CNA_other
613	CNA_quiet_candidate	CNA_quiet_candidate	CNA_quiet	CNA_quiet
614	CNA_quiet_candidate	CNA_other	CNA_other	CNA_other
615	CNA_quiet_candidate	CNA_other		CNA_other
616	CNA_quiet_candidate	CNA_quiet_candidate	CNA_quiet	CNA_quiet
617	CNA_quiet_candidate	CNA_other		CNA_other
618	CNA_quiet_candidate	CNA_other	CNA_other	CNA_other
619	CNA_other			CNA_other
62	CNA_quiet_candidate	CNA_other	CNA_other	CNA_other
620	CNA_quiet_candidate	CNA_other	CNA_other	CNA_other
621	CNA_quiet_candidate	CNA_other		CNA_other
622	CNA_quiet_candidate	CNA_other		CNA_other
623	CNA_other			CNA_other
624	CNA_quiet_candidate	CNA_other		CNA_other
625	CNA_quiet_candidate	CNA_other	CNA_other	CNA_other
626	Unclear	CNA_other		CNA_other
627	Unclear	CNA_other		CNA_other
633	CNA_quiet_candidate	Exclude		Exclude
634	CNA_quiet_candidate	Exclude		Exclude
635	CNA_other			CNA_other
636	CNA_other			CNA_other
637	CNA_quiet_candidate	CNA_other	CNA_other	CNA_other
638	CNA_quiet_candidate	CNA_other		CNA_other
639	CNA_quiet_candidate	CNA_other		CNA_other
640	CNA_quiet_candidate	CNA_quiet_candidate	CNA_quiet	CNA_quiet
641	CNA_quiet_candidate	CNA_other		CNA_other
642	CNA_quiet_candidate	CNA_other		CNA_other
643	CNA_other			CNA_other
644	CNA_other			CNA_other
645	CNA_quiet_candidate	CNA_other		CNA_other
646	CNA_quiet_candidate	CNA_quiet_candidate	CNA_quiet	CNA_quiet
647	CNA_other			CNA_other
648	CNA_quiet_candidate	CNA_other	CNA_other	CNA_other
649	CNA_quiet_candidate	CNA_other		CNA_other
650	CNA_other			CNA_other
651	CNA_quiet_candidate	Exclude		Exclude
652	CNA_quiet_candidate	CNA_other		CNA_other
653	CNA_other			CNA_other
654	CNA_other			CNA_other
655	CNA_other			CNA_other
657	CNA_quiet_candidate	CNA_other		CNA_other
658	CNA_other			CNA_other
659	CNA_other			CNA_other
66	CNA_other			CNA_other
660	CNA_other			CNA_other
661	CNA_other			CNA_other
663	CNA_other			CNA_other
664	CNA_other			CNA_other
665	CNA_quiet_candidate	CNA_other		CNA_other
666	CNA_quiet_candidate	CNA_other		CNA_other
667	CNA_quiet_candidate	CNA_other		CNA_other
668	CNA_quiet_candidate	CNA_other	CNA_other	CNA_other
669	CNA_quiet_candidate	CNA_other		CNA_other
67	CNA_quiet_candidate	CNA_other		CNA_other
670	CNA_quiet_candidate	CNA_quiet_candidate	CNA_quiet	CNA_quiet
671	CNA_quiet_candidate	CNA_quiet_candidate	CNA_quiet	CNA_quiet
672	CNA_quiet_candidate	CNA_other		CNA_other
673	CNA_quiet_candidate	CNA_other	CNA_other	CNA_other
674	CNA_quiet_candidate	Exclude		Exclude
678	CNA_other			CNA_other
679	CNA_other			CNA_other
68	CNA_quiet_candidate	CNA_other		CNA_other
680	CNA_quiet_candidate	CNA_other		CNA_other
681	CNA_quiet_candidate	Exclude		Exclude
682	CNA_quiet_candidate	Exclude		Exclude
685	CNA_quiet_candidate	CNA_other		CNA_other
686	CNA_quiet_candidate	CNA_other		CNA_other
688	CNA_quiet_candidate	CNA_other		CNA_other
69	Unclear	CNA_other		CNA_other
690	CNA_other			CNA_other
691	CNA_quiet_candidate	CNA_quiet_candidate	CNA_quiet	CNA_quiet
692	CNA_quiet_candidate	CNA_other		CNA_other
694	CNA_other			CNA_other
695	CNA_quiet_candidate	CNA_quiet_candidate	CNA_quiet	CNA_quiet
696	CNA_other			CNA_other
697	CNA_quiet_candidate	CNA_quiet_candidate	CNA_quiet	CNA_quiet
698	CNA_quiet_candidate	CNA_other		CNA_other
699	CNA_quiet_candidate	CNA_quiet_candidate	CNA_quiet	CNA_quiet
7	CNA_other			CNA_other
70	CNA_quiet_candidate	CNA_other		CNA_other
700	CNA_quiet_candidate	CNA_other		CNA_other
701	CNA_quiet_candidate	Exclude		Exclude
702	CNA_other			CNA_other
703	CNA_quiet_candidate	CNA_quiet_candidate	CNA_quiet	CNA_quiet
704	CNA_quiet_candidate	CNA_other	CNA_other	CNA_other
705	CNA_quiet_candidate	CNA_other	CNA_other	CNA_other
706	CNA_other			CNA_other
707	CNA_quiet_candidate	CNA_other		CNA_other
708	CNA_quiet_candidate	Exclude		Exclude
709	CNA_quiet_candidate	CNA_other		CNA_other
710	CNA_quiet_candidate	CNA_quiet_candidate	CNA_quiet	CNA_quiet
711	CNA_other			CNA_other
712	CNA_quiet_candidate	CNA_other		CNA_other
713	CNA_other			CNA_other
714	CNA_quiet_candidate	CNA_other		CNA_other
715	CNA_quiet_candidate	Exclude		Exclude
716	CNA_quiet_candidate	CNA_other		CNA_other
717	CNA_quiet_candidate	CNA_other	CNA_other	CNA_other
718	CNA_quiet_candidate	CNA_quiet_candidate	Exclude	Exclude
720	CNA_quiet_candidate	Exclude		Exclude
721	CNA_other			CNA_other
722	CNA_quiet_candidate	Exclude		Exclude
723	CNA_quiet_candidate	CNA_quiet_candidate	CNA_quiet	CNA_quiet
724	CNA_quiet_candidate	CNA_quiet_candidate	CNA_quiet	CNA_quiet
725	CNA_other			CNA_other
727	CNA_other			CNA_other
729	CNA_quiet_candidate	CNA_other		CNA_other
73	CNA_quiet_candidate	CNA_quiet_candidate	CNA_quiet	CNA_quiet
730	Unclear	CNA_other		CNA_other
731	CNA_other			CNA_other
732	CNA_other			CNA_other
733	CNA_other			CNA_other
734	CNA_quiet_candidate	CNA_quiet_candidate	CNA_quiet	CNA_quiet
735	CNA_other			CNA_other
736	CNA_quiet_candidate	CNA_other		CNA_other
737	CNA_other			CNA_other
739	CNA_quiet_candidate	CNA_other		CNA_other
74	CNA_quiet_candidate	CNA_quiet_candidate	Exclude	Exclude
741	Unclear	CNA_other		CNA_other
742	CNA_other			CNA_other
743	CNA_quiet_candidate	CNA_quiet_candidate	CNA_quiet	CNA_quiet
744	CNA_other			CNA_other
745	CNA_other			CNA_other
746	CNA_quiet_candidate	CNA_quiet_candidate	CNA_quiet	CNA_quiet
747	CNA_quiet_candidate	CNA_other		CNA_other
748	CNA_quiet_candidate	CNA_other		CNA_other
749	CNA_quiet_candidate	CNA_quiet_candidate	Exclude	Exclude
75	CNA_quiet_candidate	CNA_other		CNA_other
750	CNA_other			CNA_other
751	CNA_other			CNA_other
753	CNA_other			CNA_other
754	CNA_other			CNA_other
755	CNA_other			CNA_other
756	CNA_other			CNA_other
758	CNA_quiet_candidate	CNA_other		CNA_other
759	CNA_other			CNA_other
76	CNA_quiet_candidate	CNA_quiet_candidate	CNA_quiet	CNA_quiet
761	CNA_quiet_candidate	CNA_quiet_candidate	Exclude	Exclude
763	CNA_quiet_candidate	CNA_quiet_candidate	CNA_quiet	CNA_quiet
764	CNA_quiet_candidate	CNA_other		CNA_other
765	CNA_quiet_candidate	CNA_quiet_candidate	Exclude	Exclude
766	CNA_other			CNA_other
767	CNA_quiet_candidate	CNA_other		CNA_other
769	CNA_other			CNA_other
77	CNA_quiet_candidate	CNA_quiet_candidate	Exclude	Exclude
770	CNA_other			CNA_other
771	CNA_quiet_candidate	CNA_other		CNA_other
772	CNA_quiet_candidate	CNA_quiet_candidate	Exclude	Exclude
774	CNA_quiet_candidate	CNA_other		CNA_other
775	CNA_quiet_candidate	CNA_other		CNA_other
776	CNA_quiet_candidate	CNA_other	CNA_other	CNA_other
777	CNA_other			CNA_other
778	CNA_quiet_candidate	Exclude		Exclude
779	CNA_other			CNA_other
781	CNA_other			CNA_other
782	CNA_quiet_candidate	Exclude		Exclude
783	CNA_quiet_candidate	CNA_other	CNA_other	CNA_other
784	CNA_quiet_candidate	CNA_other		CNA_other
785	CNA_quiet_candidate	CNA_other		CNA_other
786	CNA_quiet_candidate	CNA_quiet_candidate	CNA_quiet	CNA_quiet
788	CNA_quiet_candidate	CNA_other		CNA_other
789	CNA_other			CNA_other
790	CNA_quiet_candidate	CNA_other	CNA_other	CNA_other
791	CNA_other			CNA_other
794	CNA_other			CNA_other
795	CNA_other			CNA_other
796	CNA_quiet_candidate	CNA_other		CNA_other
797	CNA_other			CNA_other
798	CNA_other			CNA_other
799	CNA_quiet_candidate	CNA_quiet_candidate	Exclude	Exclude
8	CNA_quiet_candidate	CNA_other		CNA_other
80	CNA_quiet_candidate	CNA_other		CNA_other
800	CNA_quiet_candidate	CNA_other		CNA_other
801	CNA_other			CNA_other
802	CNA_quiet_candidate	Exclude		Exclude
803	CNA_other			CNA_other
804	CNA_quiet_candidate	CNA_quiet_candidate	CNA_quiet	CNA_quiet
805	CNA_other			CNA_other
806	CNA_quiet_candidate	CNA_quiet_candidate	CNA_quiet	CNA_quiet
807	CNA_quiet_candidate	CNA_quiet_candidate	CNA_quiet	CNA_quiet
808	CNA_quiet_candidate	CNA_other	CNA_other	CNA_other
809	CNA_quiet_candidate	CNA_quiet_candidate	CNA_quiet	CNA_quiet
81	CNA_quiet_candidate	CNA_other		CNA_other
810	CNA_quiet_candidate	CNA_quiet_candidate	Exclude	Exclude
811	CNA_quiet_candidate	CNA_quiet_candidate	CNA_quiet	CNA_quiet
813	CNA_other			CNA_other
815	CNA_other			CNA_other
816	CNA_other			CNA_other
818	CNA_other			CNA_other
82	CNA_quiet_candidate	CNA_quiet_candidate	Exclude	Exclude
820	CNA_other			CNA_other
821	CNA_other			CNA_other
822	CNA_other			CNA_other
823	CNA_quiet_candidate	CNA_quiet_candidate	Exclude	Exclude
825	CNA_other			CNA_other
826	CNA_other			CNA_other
828	CNA_other			CNA_other
829	CNA_quiet_candidate	CNA_other		CNA_other
83	CNA_quiet_candidate	CNA_other		CNA_other
831	CNA_quiet_candidate	CNA_other		CNA_other
832	CNA_quiet_candidate	CNA_quiet_candidate	Exclude	Exclude
833	CNA_quiet_candidate	CNA_other		CNA_other
834	CNA_quiet_candidate	CNA_other		CNA_other
835	CNA_quiet_candidate	CNA_other	Exclude	CNA_other
836	CNA_quiet_candidate	CNA_other		CNA_other
837	CNA_quiet_candidate	Exclude		Exclude
838	CNA_quiet_candidate	Exclude		Exclude
839	CNA_other			CNA_other
84	CNA_quiet_candidate	Exclude		Exclude
841	CNA_quiet_candidate	CNA_other		CNA_other
842	CNA_quiet_candidate	CNA_other		CNA_other
843	CNA_other			CNA_other
844	CNA_quiet_candidate	CNA_other	CNA_other	CNA_other
845	CNA_quiet_candidate	CNA_other		CNA_other
846	CNA_other			CNA_other
847	CNA_quiet_candidate	CNA_other		CNA_other
848	CNA_quiet_candidate	CNA_other		CNA_other
849	CNA_quiet_candidate	CNA_other		CNA_other
85	CNA_quiet_candidate	CNA_quiet_candidate	CNA_quiet	CNA_quiet
850	CNA_other			CNA_other
851	CNA_other			CNA_other
852	CNA_quiet_candidate	CNA_other		CNA_other
854	CNA_quiet_candidate	CNA_other	CNA_other	CNA_other
856	CNA_other			CNA_other
857	CNA_quiet_candidate	CNA_quiet_candidate	CNA_quiet	CNA_quiet
858	CNA_quiet_candidate	CNA_other		CNA_other
859	CNA_other			CNA_other
86	CNA_quiet_candidate	CNA_other		CNA_other
860	CNA_other			CNA_other
861	CNA_quiet_candidate	CNA_other		CNA_other
862	CNA_other			CNA_other
863	CNA_quiet_candidate	CNA_other		CNA_other
864	CNA_quiet_candidate	CNA_other		CNA_other
865	CNA_quiet_candidate	CNA_other		CNA_other
866	CNA_other			CNA_other
868	CNA_quiet_candidate	CNA_other		CNA_other
869	CNA_other			CNA_other
870	CNA_other			CNA_other
871	CNA_other			CNA_other
872	CNA_other			CNA_other
874	CNA_quiet_candidate	CNA_quiet_candidate	CNA_quiet	CNA_quiet
875	CNA_quiet_candidate	CNA_other		CNA_other
876	CNA_quiet_candidate	CNA_other	CNA_other	CNA_other
877	CNA_other			CNA_other
878	CNA_other			CNA_other
879	CNA_quiet_candidate	Exclude		Exclude
88	CNA_other			CNA_other
890	CNA_other			CNA_other
891	CNA_other			CNA_other
892	CNA_other			CNA_other
893	CNA_other			CNA_other
894	CNA_other			CNA_other
895	CNA_quiet_candidate	CNA_other	CNA_other	CNA_other
897	CNA_other			CNA_other
898	CNA_other			CNA_other
899	CNA_quiet_candidate	Exclude		Exclude
9	CNA_quiet_candidate	CNA_other		CNA_other
90	CNA_quiet_candidate	CNA_other		CNA_other
900	CNA_other			CNA_other
901	CNA_quiet_candidate	CNA_other		CNA_other
902	CNA_quiet_candidate	CNA_quiet_candidate	Exclude	Exclude
903	CNA_other			CNA_other
904	CNA_other			CNA_other
905	CNA_quiet_candidate	CNA_other		CNA_other
906	CNA_other			CNA_other
907	CNA_other			CNA_other
909	CNA_other			CNA_other
910	CNA_quiet_candidate	CNA_quiet_candidate	Exclude	Exclude
911	CNA_quiet_candidate	CNA_quiet_candidate	CNA_quiet	CNA_quiet
912	CNA_other			CNA_other
913	CNA_other			CNA_other
914	CNA_quiet_candidate	CNA_other		CNA_other
915	CNA_other			CNA_other
916	CNA_quiet_candidate	CNA_other		CNA_other
917	CNA_other			CNA_other
918	CNA_quiet_candidate	CNA_other		CNA_other
92	CNA_quiet_candidate	CNA_other		CNA_other
921	CNA_other			CNA_other
922	CNA_other			CNA_other
923	CNA_other			CNA_other
924	CNA_other			CNA_other
926	CNA_quiet_candidate	CNA_quiet_candidate	Exclude	Exclude
927	CNA_other			CNA_other
928	CNA_quiet_candidate	CNA_other		CNA_other
929	CNA_other			CNA_other
93	CNA_quiet_candidate	CNA_quiet_candidate	Exclude	Exclude
930	CNA_other			CNA_other
932	CNA_quiet_candidate	CNA_other		CNA_other
933	CNA_quiet_candidate	CNA_other		CNA_other
934	CNA_quiet_candidate	CNA_other		CNA_other
935	CNA_other			CNA_other
936	CNA_quiet_candidate	CNA_other		CNA_other
937	CNA_quiet_candidate	CNA_quiet_candidate	CNA_quiet	CNA_quiet
938	CNA_other			CNA_other
939	CNA_other			CNA_other
941	CNA_quiet_candidate	CNA_other		CNA_other
942	CNA_other			CNA_other
943	CNA_quiet_candidate	CNA_quiet_candidate	Exclude	Exclude
944	CNA_other			CNA_other
945	CNA_quiet_candidate	CNA_quiet_candidate	Exclude	Exclude
946	CNA_quiet_candidate	CNA_other	CNA_other	CNA_other
949	CNA_quiet_candidate	CNA_quiet_candidate	Exclude	Exclude
95	CNA_quiet_candidate	CNA_other		CNA_other
951	CNA_other			CNA_other
952	CNA_other			CNA_other
953	CNA_quiet_candidate	CNA_other		CNA_other
954	CNA_quiet_candidate	CNA_quiet_candidate	Exclude	Exclude
956	CNA_quiet_candidate	Exclude		Exclude
957	CNA_quiet_candidate	CNA_other		CNA_other
958	CNA_quiet_candidate	CNA_quiet_candidate	Exclude	Exclude
959	CNA_quiet_candidate	CNA_other		CNA_other
960	CNA_other			CNA_other
962	CNA_other			CNA_other
963	CNA_quiet_candidate	CNA_other		CNA_other
964	CNA_quiet_candidate	CNA_other		CNA_other
966	CNA_other			CNA_other
967	CNA_other			CNA_other
968	CNA_other			CNA_other
969	CNA_quiet_candidate	CNA_quiet_candidate	Exclude	Exclude
97	Unclear	CNA_other		CNA_other
970	CNA_quiet_candidate	CNA_other		CNA_other
971	CNA_other			CNA_other
972	CNA_other			CNA_other
973	CNA_quiet_candidate	CNA_other	CNA_other	CNA_other
974	CNA_quiet_candidate	CNA_other		CNA_other
975	CNA_quiet_candidate	CNA_other		CNA_other
976	CNA_other			CNA_other
977	CNA_quiet_candidate	Exclude		Exclude
978	CNA_other			CNA_other
979	CNA_quiet_candidate	CNA_other		CNA_other
981	CNA_other			CNA_other
982	CNA_quiet_candidate	CNA_quiet_candidate	Exclude	Exclude
983	CNA_quiet_candidate	CNA_other		CNA_other
984	CNA_other			CNA_other
985	CNA_other			CNA_other
986	CNA_other			CNA_other
987	CNA_other			CNA_other
988	CNA_quiet_candidate	CNA_other	CNA_other	CNA_other
989	CNA_quiet_candidate	CNA_other	CNA_other	CNA_other
990	CNA_other			CNA_other
991	CNA_quiet_candidate	Exclude		Exclude
992	CNA_quiet_candidate	CNA_quiet_candidate	CNA_quiet	CNA_quiet
993	CNA_quiet_candidate	CNA_other		CNA_other
994	CNA_quiet_candidate	CNA_quiet_candidate	CNA_quiet	CNA_quiet
995	CNA_quiet_candidate	CNA_other		CNA_other
996	CNA_quiet_candidate	CNA_other		CNA_other
998	CNA_quiet_candidate	CNA_other		CNA_other
999	CNA_quiet_candidate	CNA_other		CNA_other

## Sheet: Fig. 3a
Sample	364	132	477	36	177	208	73	459	422
Fraction genome altered biopsy 1	0	0	0	0.08	0.049	0	0.123	0.125	0.097
Fraction genome altered biopsy 2	0	0	0	0	0.049	0.104	0.074	0.146	0.101
Fraction genome altered biopsy 3	0	0		0	0	0.116	0.082	0.068	0.202

## Sheet: Fig. 4
CNA classification			Driver mutations
Sample	Final_classification		Sample	CHROM	POS	REF	ALT	DP	AD	VAF	GENE	variantClassification	variantType	change
1001	CNA_other		4	chr1	16475095	ACTT	A	82	14	0.170732	EPHA2	IN_FRAME_DEL	DEL	p.K200del
1003	CNA_other		4	chr2	202131354	C	T	130	17	0.130769	CASP8	NONSENSE	SNP	p.Q49*
1004	CNA_other		4	chr5	176696701	CTAA	C	104	14	0.134615	NSD1	IN_FRAME_DEL	DEL	p.N1802del
1010	CNA_quiet		13	chr5	1295228	G	A	62	15	0.241935	TERT	FIVE_PRIME_FLANK	SNP	FIVE_PRIME_FLANK
1014	CNA_quiet		13	chr9	139413278	T	C	148	76	0.513514	NOTCH1	SPLICE_SITE	SNP	SPLICE_SITE
1022	CNA_other		16	chr17	7577100	T	C	297	106	0.356902	TP53	MISSENSE	SNP	p.R280G
1024	CNA_other		16	chr9	139399760	A	T	250	126	0.504	NOTCH1	SPLICE_SITE	SNP	SPLICE_SITE
1025	CNA_other		33	chr11	534288	C	T	359	88	0.245125	HRAS	MISSENSE	SNP	p.G12D
1038	CNA_other		33	chr3	178936082	G	A	554	134	0.241877	PIK3CA	MISSENSE	SNP	p.E542K
1051	CNA_other		35	chr12	49415845	C	G	117	21	0.179487	KMT2D	MISSENSE	SNP	p.R5501P
1056	CNA_other		35	chr3	178952085	A	G	123	35	0.284553	PIK3CA	MISSENSE	SNP	p.H1047R
1060	CNA_other		35	chr4	187629388	G	C	124	20	0.16129	FAT1	MISSENSE	SNP	p.R532G
1065	CNA_other		35	chr5	1295228	G	A	43	17	0.395349	TERT	FIVE_PRIME_FLANK	SNP	FIVE_PRIME_FLANK
1092	CNA_other		35	chr9	139413904	C	G	78	15	0.192308	NOTCH1	MISSENSE	SNP	p.E286Q
1095	CNA_other		36	chr11	534289	C	T	174	40	0.229885	HRAS	MISSENSE	SNP	p.G12S
1106	CNA_other		36	chr17	7578268	A	C	207	64	0.309179	TP53	MISSENSE	SNP	p.L194R
1125	CNA_quiet		36	chr17	80789308	GAGGCC	G	176	27	0.153409	ZNF750	FRAME_SHIFT_DEL	DEL	p.G340fs
1151	CNA_other		36	chr3	178936091	G	A	190	50	0.263158	PIK3CA	MISSENSE	SNP	p.E545K
1152	CNA_other		36	chr4	187524445	C	T	199	54	0.271357	FAT1	NONSENSE	SNP	p.W3745*
1153	CNA_quiet		36	chr4	187532849	G	A	171	17	0.0994152	FAT1	NONSENSE	SNP	p.Q3182*
1155	CNA_other		36	chr5	1295228	G	A	90	36	0.4	TERT	FIVE_PRIME_FLANK	SNP	FIVE_PRIME_FLANK
116	CNA_other		41	chr12	49443991	C	T	245	14	0.0571429	KMT2D	MISSENSE	SNP	p.G1127E
1163	CNA_other		41	chr2	202141586	C	T	251	43	0.171315	CASP8	MISSENSE	SNP	p.R233W
1165	CNA_quiet		41	chr4	187557981	G	A	249	18	0.0722892	FAT1	NONSENSE	SNP	p.Q1244*
1179	CNA_other		41	chr5	1295228	G	A	143	16	0.111888	TERT	FIVE_PRIME_FLANK	SNP	FIVE_PRIME_FLANK
1185	CNA_quiet		48	chr14	23450571	G	T	207	64	0.309179	AJUBA	NONSENSE	SNP	p.S302*
1187	CNA_quiet		48	chr14	23450884	C	A	193	70	0.362694	AJUBA	NONSENSE	SNP	p.G198*
123	CNA_quiet		48	chr17	7577548	C	T	188	76	0.404255	TP53	MISSENSE	SNP	p.G245S
13	CNA_quiet		48	chr2	178098953	C	G	130	48	0.369231	NFE2L2	MISSENSE	SNP	p.G31A
132	CNA_quiet		48	chr2	202149808	C	T	155	54	0.348387	CASP8	NONSENSE	SNP	p.Q358*
137	CNA_other		48	chr3	178936091	G	A	189	66	0.349206	PIK3CA	MISSENSE	SNP	p.E545K
148	CNA_other		48	chr4	1803568	C	G	146	48	0.328767	FGFR3	MISSENSE	SNP	p.S249C
16	CNA_other		48	chr5	1295250	G	A	293	193	0.658703	TERT	FIVE_PRIME_FLANK	SNP	FIVE_PRIME_FLANK
162	CNA_other		48	chr9	139402568	G	A	222	28	0.126126	NOTCH1	NONSENSE	SNP	p.Q1117*
177	CNA_quiet		62	chr11	533874	T	A	248	56	0.225806	HRAS	MISSENSE	SNP	p.Q61L
198	CNA_other		62	chr9	21970945	C	G	183	129	0.704918	CDKN2A	MISSENSE	SNP	p.R138T
208	CNA_quiet		73	chr9	139403424	AT	A	701	176	0.25107	NOTCH1	FRAME_SHIFT_DEL	DEL	p.N1023fs
215	CNA_quiet		73	chr17	7577610	T	G	525	81	0.154286	TP53	SPLICE_SITE	SNP	SPLICE_SITE
217	CNA_other		73	chr17	7578424	A	AT	705	121	0.171631	TP53	FRAME_SHIFT_INS	INS	p.M169fs
220	CNA_quiet		76	chr14	23444197	GA	G	77	33	0.428571	AJUBA	FRAME_SHIFT_DEL	DEL	p.V452fs
222	CNA_quiet		76	chr14	23445919	G	A	84	23	0.27381	AJUBA	NONSENSE	SNP	p.R371*
229	CNA_other		76	chr5	1295228	G	T	22	11	0.5	TERT	FIVE_PRIME_FLANK	SNP	FIVE_PRIME_FLANK
241	CNA_other		85	chr2	202141617	AT	A	1092	41	0.0375458	CASP8	FRAME_SHIFT_DEL	DEL	p.F244fs
251	CNA_quiet		85	chr20	31022413	A	AT	675	88	0.13037	ASXL1	FRAME_SHIFT_INS	INS	p.R634fs
260	CNA_other		85	chr5	1295228	G	A	174	25	0.143678	TERT	FIVE_PRIME_FLANK	SNP	FIVE_PRIME_FLANK
299	CNA_other		116	chr17	7578553	T	C	345	118	0.342029	TP53	SPLICE_SITE	SNP	p.Y126C
302	CNA_other		116	chr9	21971029	C	T	231	70	0.30303	CDKN2A	NONSENSE	SNP	p.W110*
312	CNA_other		123	chr2	202141592	T	G	77	11	0.142857	CASP8	MISSENSE	SNP	p.Y235D
321	CNA_quiet		123	chr2	202141603	C	G	78	11	0.141026	CASP8	MISSENSE	SNP	p.I238M
33	CNA_quiet		123	chr5	1295228	G	A	48	17	0.354167	TERT	FIVE_PRIME_FLANK	SNP	FIVE_PRIME_FLANK
332	CNA_quiet		123	chr9	21971186	G	A	90	22	0.244444	CDKN2A	NONSENSE	SNP	p.R58*
349	CNA_quiet		132	chr11	534289	C	T	371	61	0.16442	HRAS	MISSENSE	SNP	p.G12S
35	CNA_quiet		132	chr4	187518864	G	A	413	36	0.0871671	FAT1	NONSENSE	SNP	p.Q4114*
36	CNA_quiet		132	chr4	187539951	G	A	420	29	0.0690476	FAT1	NONSENSE	SNP	p.R2597*
360	CNA_other		132	chr5	1295228	G	A	179	19	0.106145	TERT	FIVE_PRIME_FLANK	SNP	FIVE_PRIME_FLANK
364	CNA_quiet		132	chr9	139409770	G	C	455	37	0.0813187	NOTCH1	NONSENSE	SNP	p.Y662*
383	CNA_quiet		132	chr9	139412231	C	CA	420	21	0.05	NOTCH1	FRAME_SHIFT_INS	INS	p.G472fs
394	CNA_other		137	chr17	7577551	C	T	346	174	0.50289	TP53	MISSENSE	SNP	p.G244S
4	CNA_other		137	chr5	1295228	G	A	129	36	0.27907	TERT	FIVE_PRIME_FLANK	SNP	FIVE_PRIME_FLANK
405	CNA_quiet		137	chr9	139417559	T	C	343	55	0.16035	NOTCH1	MISSENSE	SNP	p.Y162C
41	CNA_quiet		148	chr19	10600002	T	C	716	175	0.244413	KEAP1	MISSENSE	SNP	p.Y525C
412	CNA_quiet		148	chr2	202149665	T	G	711	164	0.230661	CASP8	MISSENSE	SNP	p.F310C
415	CNA_quiet		148	chr4	187549321	G	C	827	258	0.311971	FAT1	NONSENSE	SNP	p.Y1599*
422	CNA_quiet		148	chr5	1295228	G	A	303	93	0.306931	TERT	FIVE_PRIME_FLANK	SNP	FIVE_PRIME_FLANK
447	CNA_quiet		162	chr17	7578190	T	C	297	183	0.616162	TP53	MISSENSE	SNP	p.Y220C
452	CNA_other		162	chr5	1295228	G	A	107	47	0.439252	TERT	FIVE_PRIME_FLANK	SNP	FIVE_PRIME_FLANK
455	CNA_quiet		162	chr9	139409843	CAGTTGGGTCCTG	C	307	102	0.332248	NOTCH1	SPLICE_SITE	DEL	SPLICE_SITE
459	CNA_quiet		177	chr11	534289	C	T	142	124	0.873239	HRAS	MISSENSE	SNP	p.G12S
477	CNA_quiet		177	chr2	202141586	CG	C	69	23	0.333333	CASP8	FRAME_SHIFT_DEL	DEL	p.G234fs
478	CNA_other		177	chr3	178936082	G	A	52	20	0.384615	PIK3CA	MISSENSE	SNP	p.E542K
48	CNA_quiet		177	chr5	1295228	G	A	26	9	0.346154	TERT	FIVE_PRIME_FLANK	SNP	FIVE_PRIME_FLANK
483	CNA_quiet		198	chr10	89653789	T	A	161	74	0.459627	PTEN	NONSENSE	SNP	p.Y29*
486	CNA_quiet		198	chr10	89717708	C	T	167	20	0.11976	PTEN	NONSENSE	SNP	p.Q245*
502	CNA_quiet		198	chr17	7578203	C	T	188	144	0.765957	TP53	MISSENSE	SNP	p.V216M
503	CNA_other		198	chr5	1295250	G	A	71	34	0.478873	TERT	FIVE_PRIME_FLANK	SNP	FIVE_PRIME_FLANK
504	CNA_quiet		198	chr9	21971096	C	A	177	157	0.887006	CDKN2A	NONSENSE	SNP	p.E88*
505	CNA_other		208	chr11	533548	C	G	100	10	0.1	HRAS	MISSENSE	SNP	p.D119H
538	CNA_other		215	chr2	202149868	C	T	434	178	0.410138	CASP8	NONSENSE	SNP	p.Q378*
540	CNA_quiet		215	chr4	153247374	G	T	561	260	0.463458	FBXW7	MISSENSE	SNP	p.S476R
549	CNA_other		215	chr4	153251907	G	A	477	183	0.383648	FBXW7	NONSENSE	SNP	p.R367*
562	CNA_other		215	chr7	6441974	C	T	534	228	0.426966	RAC1	MISSENSE	SNP	p.A159V
573	CNA_other		217	chr17	7578203	C	T	100	29	0.29	TP53	MISSENSE	SNP	p.V216M
574	CNA_other		217	chr3	178928010	T	C	104	21	0.201923	PIK3CA	MISSENSE	SNP	p.F430L
594	CNA_other		220	chr3	178916937	TGAA	T	514	191	0.371595	PIK3CA	IN_FRAME_DEL	DEL	p.E109del
597	CNA_quiet		220	chr5	1295250	G	A	87	31	0.356322	TERT	FIVE_PRIME_FLANK	SNP	FIVE_PRIME_FLANK
600	CNA_other		222	chr17	7577121	G	A	51	9	0.176471	TP53	MISSENSE	SNP	p.R273C
612	CNA_other		229	chr12	49434181	G	A	444	37	0.0833333	KMT2D	NONSENSE	SNP	p.Q2458*
613	CNA_quiet		229	chr17	7578268	A	T	552	80	0.144928	TP53	MISSENSE	SNP	p.L194H
614	CNA_other		229	chr9	139410031	TG	T	439	22	0.0501139	NOTCH1	FRAME_SHIFT_DEL	DEL	p.N603fs
616	CNA_quiet		241	chr14	23445918	C	A	144	63	0.4375	AJUBA	MISSENSE	SNP	p.R371L
618	CNA_other		241	chr4	187540500	C	CT	129	48	0.372093	FAT1	FRAME_SHIFT_INS	INS	p.A2414fs
62	CNA_other		241	chr5	1295250	G	A	92	33	0.358696	TERT	FIVE_PRIME_FLANK	SNP	FIVE_PRIME_FLANK
620	CNA_other		241	chr9	21971186	G	A	182	120	0.659341	CDKN2A	NONSENSE	SNP	p.R58*
625	CNA_other		251	chr17	7578263	G	A	353	23	0.0651558	TP53	NONSENSE	SNP	p.R196*
637	CNA_other		251	chr5	1295228	G	A	111	17	0.153153	TERT	FIVE_PRIME_FLANK	SNP	FIVE_PRIME_FLANK
640	CNA_quiet		260	chr17	7578500	G	A	434	90	0.207373	TP53	NONSENSE	SNP	p.Q144*
646	CNA_quiet		260	chr5	1295228	G	A	118	47	0.398305	TERT	FIVE_PRIME_FLANK	SNP	FIVE_PRIME_FLANK
648	CNA_other		299	chr17	7578457	C	T	231	17	0.0735931	TP53	MISSENSE	SNP	p.R158H
668	CNA_other		299	chr3	189586388	C	T	314	42	0.133758	TP63	MISSENSE	SNP	p.R338C
670	CNA_quiet		299	chr4	187525068	C	A	190	26	0.136842	FAT1	NONSENSE	SNP	p.E3538*
671	CNA_quiet		299	chr4	187557220	GAT	G	258	35	0.135659	FAT1	FRAME_SHIFT_DEL	DEL	p.S1381fs
673	CNA_other		299	chr5	1295250	G	A	94	10	0.106383	TERT	FIVE_PRIME_FLANK	SNP	FIVE_PRIME_FLANK
691	CNA_quiet		299	chr9	139401761	AGTGCCCC	A	183	28	0.153005	NOTCH1	FRAME_SHIFT_DEL	DEL	p.R1211fs
695	CNA_quiet		299	chr9	139409808	AG	A	248	36	0.145161	NOTCH1	FRAME_SHIFT_DEL	DEL	p.C650fs
697	CNA_quiet		302	chr17	7590694	C	T	157	22	0.140127	TP53	SPLICE_SITE	SNP	SPLICE_SITE
699	CNA_quiet		302	chr5	1295161	T	G	155	32	0.206452	TERT	FIVE_PRIME_UTR	SNP	FIVE_PRIME_UTR
703	CNA_quiet		302	chr5	1295328	C	T	143	41	0.286713	TERT	FIVE_PRIME_FLANK	SNP	FIVE_PRIME_FLANK
704	CNA_other		312	chr17	7577509	C	A	220	117	0.531818	TP53	NONSENSE	SNP	p.E258*
705	CNA_other		312	chr4	187524129	C	T	217	29	0.133641	FAT1	MISSENSE	SNP	p.E3804K
710	CNA_quiet		321	chr11	534285	C	A	224	27	0.120536	HRAS	MISSENSE	SNP	p.G13V
717	CNA_other		321	chr11	534286	C	A	224	24	0.107143	HRAS	MISSENSE	SNP	p.G13C
723	CNA_quiet		321	chr2	202131372	G	T	281	21	0.0747331	CASP8	NONSENSE	SNP	p.E55*
724	CNA_quiet		321	chr4	187539695	G	C	152	13	0.0855263	FAT1	NONSENSE	SNP	p.S2682*
73	CNA_quiet		321	chr4	187542332	G	C	199	25	0.125628	FAT1	NONSENSE	SNP	p.S1803*
734	CNA_quiet		321	chr9	139413214	C	T	291	47	0.161512	NOTCH1	MISSENSE	SNP	p.G310R
743	CNA_quiet		332	chr2	202131406	T	C	132	16	0.121212	CASP8	MISSENSE	SNP	p.L66P
746	CNA_quiet		332	chr4	187521298	C	CA	114	29	0.254386	FAT1	FRAME_SHIFT_INS	INS	p.G3953fs
76	CNA_quiet		360	chr14	23450745	GC	G	1378	362	0.2627	AJUBA	FRAME_SHIFT_DEL	DEL	p.A244fs
763	CNA_quiet		360	chr2	202141586	C	T	1926	557	0.2892	CASP8	MISSENSE	SNP	p.R233W
776	CNA_other		360	chr3	178936082	G	A	2095	803	0.383294	PIK3CA	MISSENSE	SNP	p.E542K
783	CNA_other		360	chr5	1295228	G	A	436	124	0.284404	TERT	FIVE_PRIME_FLANK	SNP	FIVE_PRIME_FLANK
786	CNA_quiet		364	chr17	7577574	T	C	108	27	0.25	TP53	MISSENSE	SNP	p.Y236C
790	CNA_other		364	chr17	7578389	G	A	94	28	0.297872	TP53	MISSENSE	SNP	p.R181C
804	CNA_quiet		364	chr19	10600407	C	T	82	13	0.158537	KEAP1	MISSENSE	SNP	p.R483H
806	CNA_quiet		364	chr2	178098959	T	A	102	20	0.196078	NFE2L2	MISSENSE	SNP	p.D29V
807	CNA_quiet		364	chr2	202149917	C	T	91	20	0.21978	CASP8	MISSENSE	SNP	p.P394L
808	CNA_other		364	chr3	178936091	G	A	97	19	0.195876	PIK3CA	MISSENSE	SNP	p.E545K
809	CNA_quiet		364	chr4	153247289	G	C	87	16	0.183908	FBXW7	MISSENSE	SNP	p.R505G
811	CNA_quiet		364	chr4	153249385	G	A	74	19	0.256757	FBXW7	MISSENSE	SNP	p.R465C
844	CNA_other		364	chr5	1295228	G	A	40	10	0.25	TERT	FIVE_PRIME_FLANK	SNP	FIVE_PRIME_FLANK
85	CNA_quiet		364	chr9	21971029	C	T	61	25	0.409836	CDKN2A	NONSENSE	SNP	p.W110*
854	CNA_other		383	chr2	178098944	C	T	120	16	0.133333	NFE2L2	MISSENSE	SNP	p.R34Q
857	CNA_quiet		383	chr2	202141587	G	A	83	55	0.662651	CASP8	MISSENSE	SNP	p.R233Q
874	CNA_quiet		383	chr3	178936091	G	A	82	22	0.268293	PIK3CA	MISSENSE	SNP	p.E545K
876	CNA_other		394	chr17	7578413	C	T	236	122	0.516949	TP53	MISSENSE	SNP	p.V173M
895	CNA_other		405	chr1	16461536	G	A	156	31	0.198718	EPHA2	MISSENSE	SNP	p.T526M
911	CNA_quiet		405	chr12	49431997	C	G	110	16	0.145455	KMT2D	MISSENSE	SNP	p.D3048H
937	CNA_quiet		405	chr17	80789858	C	T	162	29	0.179012	ZNF750	MISSENSE	SNP	p.R158Q
946	CNA_other		405	chr4	187629132	A	T	85	17	0.2	FAT1	NONSENSE	SNP	p.L617*
973	CNA_other		412	chr10	89692904	C	T	1341	117	0.0872483	PTEN	NONSENSE	SNP	p.R130*
988	CNA_other		412	chr14	23450566	TC	T	930	166	0.178495	AJUBA	FRAME_SHIFT_DEL	DEL	p.I304fs
989	CNA_other		412	chr17	80789956	G	T	1032	154	0.149225	ZNF750	NONSENSE	SNP	p.C125*
992	CNA_quiet		412	chr2	202131505	C	T	1084	64	0.0590406	CASP8	MISSENSE	SNP	p.S99F
994	CNA_quiet		412	chr3	178936091	G	A	1117	94	0.084154	PIK3CA	MISSENSE	SNP	p.E545K
			412	chr4	1803564	C	T	576	45	0.078125	FGFR3	MISSENSE	SNP	p.R248C
			412	chr4	153247355	G	A	1143	89	0.0778653	FBXW7	MISSENSE	SNP	p.L483F
			412	chr4	187557945	C	T	1297	86	0.0663069	FAT1	MISSENSE	SNP	p.E1256K
			412	chr5	1295228	G	A	210	20	0.0952381	TERT	FIVE_PRIME_FLANK	SNP	FIVE_PRIME_FLANK
			415	chr2	202139676	G	A	123	74	0.601626	CASP8	SPLICE_SITE	SNP	p.Q220Q
			415	chr5	176700702	G	T	154	52	0.337662	NSD1	NONSENSE	SNP	p.E1847*
			415	chr5	176710836	A	T	131	43	0.328244	NSD1	MISSENSE	SNP	p.N2020Y
			422	chr1	16475389	G	A	225	25	0.111111	EPHA2	MISSENSE	SNP	p.R103C
			422	chr11	534289	C	T	249	40	0.160643	HRAS	MISSENSE	SNP	p.G12S
			422	chr14	23451213	G	C	200	40	0.2	AJUBA	MISSENSE	SNP	p.S88C
			422	chr14	23450571	G	T	284	55	0.193662	AJUBA	NONSENSE	SNP	p.S302*
			422	chr14	23450556	G	A	262	45	0.171756	AJUBA	MISSENSE	SNP	p.S307L
			422	chr2	202151261	C	T	279	36	0.129032	CASP8	NONSENSE	SNP	p.Q462*
			422	chr5	1295228	G	A	87	32	0.367816	TERT	FIVE_PRIME_FLANK	SNP	FIVE_PRIME_FLANK
			422	chr9	139400138	C	T	250	36	0.144	NOTCH1	MISSENSE	SNP	p.E1404K
			447	chr1	120510141	G	T	465	28	0.0602151	NOTCH2	MISSENSE	SNP	p.D456E
			447	chr3	30713559	C	G	442	71	0.160633	TGFBR2	NONSENSE	SNP	p.S295*
			447	chr7	6441974	C	T	245	32	0.130612	RAC1	MISSENSE	SNP	p.A159V
			447	chr9	139412266	G	A	278	17	0.0611511	NOTCH1	MISSENSE	SNP	p.P460L
			452	chr17	7578406	C	T	205	72	0.35122	TP53	MISSENSE	SNP	p.R175H
			452	chr4	187542656	G	T	368	62	0.168478	FAT1	NONSENSE	SNP	p.S1695*
			455	chr17	7577097	C	T	638	72	0.112853	TP53	MISSENSE	SNP	p.D281N
			455	chr4	187538306	C	T	493	54	0.109533	FAT1	NONSENSE	SNP	p.W2976*
			455	chr5	176719139	A	G	551	54	0.0980036	NSD1	MISSENSE	SNP	p.N2148S
			459	chr11	534289	C	T	527	82	0.155598	HRAS	MISSENSE	SNP	p.G12S
			459	chr5	1295250	G	A	313	28	0.0894569	TERT	FIVE_PRIME_FLANK	SNP	FIVE_PRIME_FLANK
			459	chr9	139409770	G	T	544	55	0.101103	NOTCH1	NONSENSE	SNP	p.Y662*
			477	chr9	21971142	G	T	57	14	0.245614	CDKN2A	NONSENSE	SNP	p.C72*
			477	chr17	7577548	C	T	70	16	0.228571	TP53	MISSENSE	SNP	p.G245S
			478	chr17	7578433	G	T	98	48	0.489796	TP53	NONSENSE	SNP	p.S166*
			478	chrX	41204468	A	T	95	18	0.189474	DDX3X	MISSENSE	SNP	p.D354V
			483	chr1	120483201	C	T	71	9	0.126761	NOTCH2	MISSENSE	SNP	p.G1054S
			483	chr15	45007900	G	A	71	15	0.211268	B2M	SPLICE_SITE	SNP	SPLICE_SITE
			483	chr19	10602923	C	G	73	22	0.30137	KEAP1	MISSENSE	SNP	p.E219Q
			483	chr2	202137374	T	G	65	19	0.292308	CASP8	MISSENSE	SNP	p.I142S
			483	chr2	202149973	C	T	72	22	0.305556	CASP8	NONSENSE	SNP	p.R413*
			483	chr3	178922364	G	A	48	8	0.166667	PIK3CA	MISSENSE	SNP	p.C378Y
			483	chr3	178936091	G	A	57	17	0.298246	PIK3CA	MISSENSE	SNP	p.E545K
			483	chr4	187560905	G	A	67	14	0.208955	FAT1	NONSENSE	SNP	p.R1205*
			486	chr15	45007763	GCATT	G	1226	233	0.190049	B2M	FRAME_SHIFT_DEL	DEL	p.H71fs
			486	chr2	178098810	C	G	1166	275	0.235849	NFE2L2	MISSENSE	SNP	p.E79Q
			486	chr2	202131511	A	G	996	227	0.227912	CASP8	MISSENSE	SNP	p.Y101C
			486	chr3	178936082	G	A	797	342	0.429109	PIK3CA	MISSENSE	SNP	p.E542K
			486	chr5	1295228	G	A	294	104	0.353741	TERT	FIVE_PRIME_FLANK	SNP	FIVE_PRIME_FLANK
			502	chr11	534285	C	T	127	54	0.425197	HRAS	MISSENSE	SNP	p.G13D
			502	chr2	202149770	G	A	156	48	0.307692	CASP8	MISSENSE	SNP	p.C345Y
			502	chr4	153247175	T	C	126	45	0.357143	FBXW7	MISSENSE	SNP	p.R543G
			502	chr4	187535437	G	C	141	38	0.269504	FAT1	MISSENSE	SNP	p.S3046C
			502	chr4	187539951	G	A	123	33	0.268293	FAT1	NONSENSE	SNP	p.R2597*
			502	chr5	1295228	G	A	64	27	0.421875	TERT	FIVE_PRIME_FLANK	SNP	FIVE_PRIME_FLANK
			503	chr17	7578406	C	T	165	34	0.206061	TP53	MISSENSE	SNP	p.R175H
			504	chr2	202131431	G	T	201	87	0.432836	CASP8	MISSENSE	SNP	p.L74F
			504	chr20	31022346	G	T	199	72	0.361809	ASXL1	MISSENSE	SNP	p.A611S
			504	chr5	1295228	G	A	60	19	0.316667	TERT	FIVE_PRIME_FLANK	SNP	FIVE_PRIME_FLANK
			505	chr17	7577022	G	A	1586	1226	0.773014	TP53	NONSENSE	SNP	p.R306*
			505	chr4	187525575	CA	C	1399	534	0.381701	FAT1	FRAME_SHIFT_DEL	DEL	p.A3502fs
			505	chr5	1295228	G	A	405	170	0.419753	TERT	FIVE_PRIME_FLANK	SNP	FIVE_PRIME_FLANK
			538	chr17	7578375	GCTAT	G	929	299	0.321851	TP53	FRAME_SHIFT_DEL	DEL	p.D184fs
			538	chr9	139399558	T	G	469	95	0.202559	NOTCH1	SPLICE_SITE	SNP	SPLICE_SITE
			540	chr1	120496192	C	A	612	125	0.204248	NOTCH2	MISSENSE	SNP	p.R780M
			540	chr12	49436553	C	T	572	112	0.195804	KMT2D	MISSENSE	SNP	p.R1918H
			540	chr17	7577548	C	T	368	105	0.285326	TP53	MISSENSE	SNP	p.G245S
			540	chr4	187540350	T	A	560	125	0.223214	FAT1	MISSENSE	SNP	p.N2464Y
			549	chr10	89717609	G	C	358	157	0.438547	PTEN	SPLICE_SITE	SNP	SPLICE_SITE
			549	chr17	7578212	G	A	501	289	0.576846	TP53	NONSENSE	SNP	p.R213*
			549	chr4	187549865	G	C	407	97	0.238329	FAT1	NONSENSE	SNP	p.S1459*
			549	chrX	44938531	A	T	362	161	0.444751	KDM6A	NONSENSE	SNP	p.R1079*
			562	chr1	120464968	G	A	160	11	0.06875	NOTCH2	NONSENSE	SNP	p.R1702*
			562	chr17	7577548	C	T	84	46	0.547619	TP53	MISSENSE	SNP	p.G245S
			562	chr5	1295171	G	A	88	28	0.318182	TERT	FIVE_PRIME_UTR	SNP	FIVE_PRIME_UTR
			562	chr5	1295250	G	A	66	26	0.393939	TERT	FIVE_PRIME_FLANK	SNP	FIVE_PRIME_FLANK
			562	chr5	176721339	G	A	144	11	0.0763889	NSD1	MISSENSE	SNP	p.G2324R
			562	chr9	21971208	C	T	153	108	0.705882	CDKN2A	SPLICE_SITE	SNP	SPLICE_SITE
			573	chr17	7577081	T	C	883	247	0.279728	TP53	MISSENSE	SNP	p.E286G
			573	chr4	187540290	C	A	648	208	0.320988	FAT1	NONSENSE	SNP	p.G2484*
			573	chr5	1295228	G	A	129	27	0.209302	TERT	FIVE_PRIME_FLANK	SNP	FIVE_PRIME_FLANK
			573	chr9	21971120	G	A	643	336	0.522551	CDKN2A	NONSENSE	SNP	p.R80*
			573	chr9	139404225	C	T	822	156	0.189781	NOTCH1	MISSENSE	SNP	p.G977R
			574	chr17	7577509	C	A	323	143	0.442724	TP53	NONSENSE	SNP	p.E258*
			574	chr3	178922321	G	A	539	160	0.296846	PIK3CA	MISSENSE	SNP	p.G364R
			574	chrX	44938499	G	T	636	68	0.106918	KDM6A	MISSENSE	SNP	p.G1068V
			594	chr17	7579327	CT	C	1069	418	0.39102	TP53	FRAME_SHIFT_DEL	DEL	p.K120fs
			594	chr9	21971028	C	T	807	261	0.32342	CDKN2A	NONSENSE	SNP	p.W110*
			594	chr9	139407871	C	A	1307	492	0.376435	NOTCH1	MISSENSE	SNP	p.V776L
			597	chr14	23444073	C	A	866	321	0.37067	AJUBA	MISSENSE	SNP	p.C466F
			597	chr2	202149973	C	T	734	540	0.735695	CASP8	NONSENSE	SNP	p.R413*
			597	chr3	178952074	G	C	749	290	0.387183	PIK3CA	MISSENSE	SNP	p.M1043I
			597	chr4	153247289	G	C	1004	367	0.365538	FBXW7	MISSENSE	SNP	p.R505G
			597	chr4	187584747	G	A	794	333	0.419395	FAT1	NONSENSE	SNP	p.R1096*
			597	chr4	187630893	GTCTGT	G	717	258	0.359833	FAT1	FRAME_SHIFT_DEL	DEL	p.E28fs
			597	chr5	1295228	G	A	182	77	0.423077	TERT	FIVE_PRIME_FLANK	SNP	FIVE_PRIME_FLANK
			597	chr9	139412375	C	T	686	262	0.381924	NOTCH1	MISSENSE	SNP	p.E424K
			600	chr12	49445413	C	A	378	52	0.137566	KMT2D	NONSENSE	SNP	p.E685*
			600	chr17	7578468	GC	G	490	144	0.293878	TP53	FRAME_SHIFT_DEL	DEL	p.G154fs
			600	chr20	31021276	C	CA	595	36	0.0605042	ASXL1	FRAME_SHIFT_INS	INS	p.Q428fs
			600	chr9	21971120	G	A	330	77	0.233333	CDKN2A	NONSENSE	SNP	p.R80*
			612	chr1	16475319	G	A	1036	146	0.140927	EPHA2	MISSENSE	SNP	p.S126L
			612	chr17	7578458	G	C	1175	171	0.145532	TP53	MISSENSE	SNP	p.R158G
			612	chr17	7578553	T	C	900	94	0.104444	TP53	SPLICE_SITE	SNP	p.Y126C
			612	chr4	187525120	AT	A	913	118	0.129244	FAT1	FRAME_SHIFT_DEL	DEL	p.N3520fs
			612	chr5	176694650	G	T	1159	168	0.144953	NSD1	MISSENSE	SNP	p.C1745F
			613	chr3	178936091	G	A	177	48	0.271186	PIK3CA	MISSENSE	SNP	p.E545K
			613	chr5	1295228	G	A	43	9	0.209302	TERT	FIVE_PRIME_FLANK	SNP	FIVE_PRIME_FLANK
			613	chr9	21971120	G	A	144	86	0.597222	CDKN2A	NONSENSE	SNP	p.R80*
			614	chr17	7577538	C	T	490	325	0.663265	TP53	MISSENSE	SNP	p.R248Q
			616	chr10	89720811	C	CA	469	93	0.198294	PTEN	FRAME_SHIFT_INS	INS	p.N323fs
			616	chr4	187628101	G	A	664	165	0.248494	FAT1	NONSENSE	SNP	p.Q961*
			616	chr5	1295250	G	A	155	28	0.180645	TERT	FIVE_PRIME_FLANK	SNP	FIVE_PRIME_FLANK
			618	chr1	16462149	C	A	510	195	0.382353	EPHA2	SPLICE_SITE	SNP	SPLICE_SITE
			618	chr17	7577609	C	G	724	395	0.54558	TP53	SPLICE_SITE	SNP	SPLICE_SITE
			618	chr5	1295228	G	A	530	308	0.581132	TERT	FIVE_PRIME_FLANK	SNP	FIVE_PRIME_FLANK
			618	chr9	21971120	G	A	1037	629	0.606557	CDKN2A	NONSENSE	SNP	p.R80*
			620	chr17	7577141	C	T	183	74	0.404372	TP53	MISSENSE	SNP	p.G266E
			620	chr5	1295158	G	T	85	21	0.247059	TERT	FIVE_PRIME_UTR	SNP	FIVE_PRIME_UTR
			625	chr17	7578487	TCAACCCACAGCTG	T	662	65	0.0981873	TP53	FRAME_SHIFT_DEL	DEL	p.Q144fs
			625	chr2	178095692	C	T	943	59	0.0625663	NFE2L2	MISSENSE	SNP	p.D547N
			625	chr3	189582020	G	T	633	223	0.352291	TP63	SPLICE_SITE	SNP	SPLICE_SITE
			637	chr17	7577022	GCT	G	478	57	0.119247	TP53	FRAME_SHIFT_DEL	DEL	p.K305fs
			637	chr4	1808955	C	T	291	39	0.134021	FGFR3	MISSENSE	SNP	p.P796L
			640	chr4	153268153	C	G	655	333	0.508397	FBXW7	MISSENSE	SNP	p.G219R
			640	chr4	187629273	TCAAA	T	679	133	0.195876	FAT1	FRAME_SHIFT_DEL	DEL	p.F569fs
			640	chr4	187630701	CAA	C	724	178	0.245856	FAT1	FRAME_SHIFT_DEL	DEL	p.F93fs
			640	chr5	1295228	G	A	136	24	0.176471	TERT	FIVE_PRIME_FLANK	SNP	FIVE_PRIME_FLANK
			646	chr7	6431643	A	G	887	81	0.0913191	RAC1	MISSENSE	SNP	p.R66G
			648	chr17	7574003	G	A	1191	480	0.403023	TP53	NONSENSE	SNP	p.R342*
			648	chr5	1295228	G	A	397	95	0.239295	TERT	FIVE_PRIME_FLANK	SNP	FIVE_PRIME_FLANK
			648	chr9	21971036	C	A	1099	263	0.239308	CDKN2A	MISSENSE	SNP	p.D108Y
			668	chr17	7577538	C	T	354	237	0.669492	TP53	MISSENSE	SNP	p.R248Q
			668	chr17	80788697	G	A	385	128	0.332468	ZNF750	MISSENSE	SNP	p.S498L
			668	chr2	202139672	C	G	404	99	0.24505	CASP8	NONSENSE	SNP	p.S219*
			668	chr3	178936082	G	C	612	442	0.722222	PIK3CA	MISSENSE	SNP	p.E542Q
			668	chr4	187538991	G	A	315	157	0.498413	FAT1	NONSENSE	SNP	p.R2917*
			668	chr5	1295228	G	A	198	114	0.575758	TERT	FIVE_PRIME_FLANK	SNP	FIVE_PRIME_FLANK
			668	chr9	21971120	G	A	350	230	0.657143	CDKN2A	NONSENSE	SNP	p.R80*
			668	chr9	139402468	G	C	423	215	0.508274	NOTCH1	NONSENSE	SNP	p.S1150*
			668	chr9	139412214	G	C	414	76	0.183575	NOTCH1	MISSENSE	SNP	p.I477M
			670	chr4	187549648	C	CG	370	263	0.710811	FAT1	FRAME_SHIFT_INS	INS	p.V1532fs
			670	chr5	1295228	G	A	62	29	0.467742	TERT	FIVE_PRIME_FLANK	SNP	FIVE_PRIME_FLANK
			670	chr9	139399769	G	A	307	108	0.351792	NOTCH1	NONSENSE	SNP	p.Q1527*
			671	chr15	45003745	A	G	485	51	0.105155	B2M	START_CODON_SNP	SNP	p.M1V
			671	chr17	7578457	C	T	498	74	0.148594	TP53	MISSENSE	SNP	p.R158H
			671	chr2	202151199	C	T	338	34	0.100592	CASP8	MISSENSE	SNP	p.T441I
			671	chr4	153247289	G	C	515	76	0.147573	FBXW7	MISSENSE	SNP	p.R505G
			671	chr5	1295228	G	A	248	37	0.149194	TERT	FIVE_PRIME_FLANK	SNP	FIVE_PRIME_FLANK
			673	chr17	7577094	G	A	319	73	0.22884	TP53	MISSENSE	SNP	p.R282W
			673	chr3	178921552	A	T	641	132	0.205928	PIK3CA	MISSENSE	SNP	p.N345I
			673	chr4	187518302	C	T	367	54	0.147139	FAT1	MISSENSE	SNP	p.C4131Y
			673	chr4	187518893	C	T	454	45	0.0991189	FAT1	MISSENSE	SNP	p.C4104Y
			673	chr9	139391920	C	A	343	26	0.0758017	NOTCH1	MISSENSE	SNP	p.D2091Y
			691	chr11	534287	GC	AA	174	69	0.396552	HRAS	MISSENSE	DNP	p.G12V
			691	chr4	187522449	G	A	264	182	0.689394	FAT1	NONSENSE	SNP	p.R3872*
			691	chr5	1295228	G	A	35	16	0.457143	TERT	FIVE_PRIME_FLANK	SNP	FIVE_PRIME_FLANK
			691	chr9	139412282	C	T	209	47	0.22488	NOTCH1	MISSENSE	SNP	p.E455K
			691	chr9	139413949	C	CA	177	47	0.265537	NOTCH1	FRAME_SHIFT_INS	INS	p.A271fs
			695	chr9	21971114	CGGGTCGGGTGAGAGTGGCG	C	173	87	0.50289	CDKN2A	FRAME_SHIFT_DEL	DEL	p.A76fs
			697	chr1	16458288	C	T	789	297	0.376426	EPHA2	NONSENSE	SNP	p.W801*
			697	chr2	202136279	G	T	956	156	0.16318	CASP8	NONSENSE	SNP	p.E116*
			697	chr4	187527298	C	G	955	213	0.223037	FAT1	MISSENSE	SNP	p.V3426L
			697	chr4	187530366	T	A	756	162	0.214286	FAT1	NONSENSE	SNP	p.K3393*
			697	chr4	187584470	G	C	912	185	0.202851	FAT1	NONSENSE	SNP	p.S1188*
			697	chr5	176637325	C	T	844	55	0.0651659	NSD1	MISSENSE	SNP	p.S642F
			697	chr9	139413973	C	A	920	146	0.158696	NOTCH1	NONSENSE	SNP	p.G263*
			697	chr20	31024332	C	T	998	145	0.145291	ASXL1	MISSENSE	SNP	p.R1273C
			699	chr2	202149668	T	G	304	204	0.671053	CASP8	MISSENSE	SNP	p.I311S
			699	chr4	187522449	G	A	481	326	0.677755	FAT1	NONSENSE	SNP	p.R3872*
			699	chr5	1295228	G	A	125	90	0.72	TERT	FIVE_PRIME_FLANK	SNP	FIVE_PRIME_FLANK
			699	chr7	6426850	G	A	457	153	0.334792	RAC1	MISSENSE	SNP	p.G15S
			699	chr9	21971208	C	T	314	238	0.757962	CDKN2A	SPLICE_SITE	SNP	SPLICE_SITE
			699	chr9	139411802	C	T	367	116	0.316076	NOTCH1	MISSENSE	SNP	p.E493K
			699	chr9	139413945	C	G	345	122	0.353623	NOTCH1	MISSENSE	SNP	p.C272S
			703	chr5	1295254	G	A	49	19	0.387755	TERT	FIVE_PRIME_FLANK	SNP	FIVE_PRIME_FLANK
			703	chr5	176631269	GA	G	72	50	0.694444	NSD1	FRAME_SHIFT_DEL	DEL	p.E406fs
			704	chr17	7578203	C	T	715	295	0.412587	TP53	MISSENSE	SNP	p.V216M
			704	chr19	10600395	G	A	753	75	0.0996016	KEAP1	MISSENSE	SNP	p.A487V
			704	chr9	21974807	C	CT	377	88	0.233422	CDKN2A	FRAME_SHIFT_INS	INS	p.S7fs
			704	chr9	139401368	CG	C	553	201	0.363472	NOTCH1	FRAME_SHIFT_DEL	DEL	p.R1234fs
			705	chr17	7577114	C	A	662	125	0.188822	TP53	MISSENSE	SNP	p.C275F
			705	chr4	187584584	T	C	641	117	0.182527	FAT1	MISSENSE	SNP	p.E1150G
			705	chr5	1295228	G	A	282	91	0.322695	TERT	FIVE_PRIME_FLANK	SNP	FIVE_PRIME_FLANK
			705	chr5	176718976	G	C	673	242	0.359584	NSD1	MISSENSE	SNP	p.E2094Q
			710	chr2	202149960	CTG	C	99	33	0.333333	CASP8	FRAME_SHIFT_DEL	DEL	p.V410fs
			710	chr4	187542671	G	A	41	7	0.170732	FAT1	MISSENSE	SNP	p.T1690I
			710	chr5	176665292	C	T	87	18	0.206897	NSD1	NONSENSE	SNP	p.Q1326*
			717	chr17	7577120	C	T	1496	399	0.266711	TP53	MISSENSE	SNP	p.R273H
			717	chr17	7577556	C	T	1160	203	0.175	TP53	MISSENSE	SNP	p.C242Y
			717	chr17	7579923	C	A	1241	112	0.0902498	TP53	FIVE_PRIME_UTR	SNP	FIVE_PRIME_UTR
			717	chr2	202136252	C	T	1329	134	0.100828	CASP8	NONSENSE	SNP	p.Q107*
			717	chr2	202137432	A	AAG	1219	197	0.161608	CASP8	FRAME_SHIFT_INS	INS	p.V163fs
			717	chr4	187542429	T	TA	1402	442	0.315264	FAT1	FRAME_SHIFT_INS	INS	p.T1771fs
			717	chr5	1295228	G	A	318	103	0.323899	TERT	FIVE_PRIME_FLANK	SNP	FIVE_PRIME_FLANK
			717	chr9	21971028	C	T	1262	356	0.282092	CDKN2A	NONSENSE	SNP	p.W110*
			723	chr1	16464769	C	T	657	64	0.0974125	EPHA2	SPLICE_SITE	SNP	SPLICE_SITE
			723	chr1	120491634	C	T	490	46	0.0938776	NOTCH2	NONSENSE	SNP	p.W865*
			723	chr2	202149868	C	T	578	40	0.0692042	CASP8	NONSENSE	SNP	p.Q378*
			723	chr5	1295250	G	A	187	20	0.106952	TERT	FIVE_PRIME_FLANK	SNP	FIVE_PRIME_FLANK
			723	chr9	139402509	GC	G	659	53	0.0804249	NOTCH1	FRAME_SHIFT_DEL	DEL	p.G1136fs
			724	chr17	7577517	A	C	89	27	0.303371	TP53	MISSENSE	SNP	p.I255S
			724	chr4	153247289	G	C	109	20	0.183486	FBXW7	MISSENSE	SNP	p.R505G
			724	chr4	153247345	C	CA	108	20	0.185185	FBXW7	FRAME_SHIFT_INS	INS	p.W486fs
			734	chr1	120496230	C	G	796	83	0.104271	NOTCH2	MISSENSE	SNP	p.Q767H
			734	chr17	80789865	CG	C	685	165	0.240876	ZNF750	FRAME_SHIFT_DEL	DEL	p.A156fs
			734	chr20	31021570	G	C	788	78	0.0989848	ASXL1	MISSENSE	SNP	p.K523N
			734	chr20	31024373	G	C	794	84	0.105793	ASXL1	MISSENSE	SNP	p.Q1286H
			734	chr20	31024506	C	G	822	94	0.114355	ASXL1	MISSENSE	SNP	p.P1331A
			734	chr3	178936091	G	A	667	75	0.112444	PIK3CA	MISSENSE	SNP	p.E545K
			734	chr3	189586422	G	A	646	108	0.167183	TP63	MISSENSE	SNP	p.G349E
			734	chr4	153249457	G	C	709	109	0.153738	FBXW7	MISSENSE	SNP	p.R441G
			734	chr5	1295250	G	A	190	16	0.0842105	TERT	FIVE_PRIME_FLANK	SNP	FIVE_PRIME_FLANK
			743	chr1	16482426	A	T	177	47	0.265537	EPHA2	START_CODON_SNP	SNP	p.M1K
			743	chr2	202149707	A	G	317	67	0.211356	CASP8	MISSENSE	SNP	p.Y324C
			743	chr3	30648450	AC	A	272	52	0.191176	TGFBR2	FRAME_SHIFT_DEL	DEL	p.P26fs
			743	chr3	178951994	G	C	357	82	0.229692	PIK3CA	MISSENSE	SNP	p.D1017H
			743	chr3	178952085	A	G	263	53	0.201521	PIK3CA	MISSENSE	SNP	p.H1047R
			743	chr5	1295250	G	A	134	22	0.164179	TERT	FIVE_PRIME_FLANK	SNP	FIVE_PRIME_FLANK
			743	chr9	21971208	C	T	265	105	0.396226	CDKN2A	SPLICE_SITE	SNP	SPLICE_SITE
			743	chr9	139393386	T	A	345	49	0.142029	NOTCH1	NONSENSE	SNP	p.K2049*
			746	chr10	89720808	TAA	T	601	116	0.193012	PTEN	FRAME_SHIFT_DEL	DEL	p.L320fs
			746	chr12	49418659	A	AG	574	51	0.0888502	KMT2D	FRAME_SHIFT_INS	INS	p.E5286fs
			746	chr3	49397800	C	T	800	96	0.12	RHOA	MISSENSE	SNP	p.E142K
			746	chr5	1295161	T	G	213	25	0.117371	TERT	FIVE_PRIME_UTR	SNP	FIVE_PRIME_UTR
			763	chr17	7578446	T	A	202	97	0.480198	TP53	MISSENSE	SNP	p.I162F
			763	chr3	178916755	G	C	107	32	0.299065	PIK3CA	MISSENSE	SNP	p.E48Q
			763	chr5	1295228	G	A	38	10	0.263158	TERT	FIVE_PRIME_FLANK	SNP	FIVE_PRIME_FLANK
			763	chr9	21974860	C	A	86	60	0.697674	CDKN2A	DE_NOVO_START_IN_FRAME	SNP	DE_NOVO_START_IN_FRAME
			776	chr12	49431625	GC	G	136	27	0.198529	KMT2D	FRAME_SHIFT_DEL	DEL	p.P3172fs
			776	chr17	7578555	C	A	66	9	0.136364	TP53	SPLICE_SITE	SNP	SPLICE_SITE
			783	chr17	7578406	C	T	735	140	0.190476	TP53	MISSENSE	SNP	p.R175H
			783	chr17	7579377	G	A	847	165	0.194805	TP53	NONSENSE	SNP	p.Q104*
			783	chr2	202149709	G	A	651	146	0.22427	CASP8	MISSENSE	SNP	p.G325S
			783	chr5	1295228	G	A	272	102	0.375	TERT	FIVE_PRIME_FLANK	SNP	FIVE_PRIME_FLANK
			783	chr9	21971036	C	A	637	144	0.22606	CDKN2A	MISSENSE	SNP	p.D108Y
			783	chr9	21971186	G	A	624	146	0.233974	CDKN2A	NONSENSE	SNP	p.R58*
			786	chr12	49426415	C	A	137	27	0.19708	KMT2D	NONSENSE	SNP	p.E4025*
			786	chr2	202149929	A	G	145	46	0.317241	CASP8	MISSENSE	SNP	p.D398G
			786	chr3	178936091	G	A	113	12	0.106195	PIK3CA	MISSENSE	SNP	p.E545K
			786	chr5	1295228	G	A	36	7	0.194444	TERT	FIVE_PRIME_FLANK	SNP	FIVE_PRIME_FLANK
			786	chr7	6426892	C	T	140	24	0.171429	RAC1	MISSENSE	SNP	p.P29S
			786	chr9	139412252	C	T	191	65	0.340314	NOTCH1	MISSENSE	SNP	p.A465T
			790	chr10	89653844	A	T	557	304	0.545781	PTEN	MISSENSE	SNP	p.N48Y
			790	chr17	7578290	C	T	841	621	0.738407	TP53	SPLICE_SITE	SNP	SPLICE_SITE
			790	chr3	30691947	C	G	525	272	0.518095	TGFBR2	NONSENSE	SNP	p.S150*
			790	chr4	153244137	G	A	1100	399	0.362727	FBXW7	MISSENSE	SNP	p.R674W
			804	chr11	534288	C	T	413	81	0.196126	HRAS	MISSENSE	SNP	p.G12D
			804	chr9	21971123	TGA	T	408	173	0.42402	CDKN2A	FRAME_SHIFT_DEL	DEL	p.L78fs
			806	chr2	178098957	G	A	123	29	0.235772	NFE2L2	MISSENSE	SNP	p.L30F
			806	chr2	202149599	C	T	89	19	0.213483	CASP8	MISSENSE	SNP	p.T288I
			806	chr4	187629121	AGTTG	A	97	25	0.257732	FAT1	FRAME_SHIFT_DEL	DEL	p.N620fs
			806	chr9	21971120	G	A	68	28	0.411765	CDKN2A	NONSENSE	SNP	p.R80*
			807	chr14	23451169	G	A	109	62	0.568807	AJUBA	NONSENSE	SNP	p.Q103*
			807	chr17	7578421	G	A	221	100	0.452489	TP53	MISSENSE	SNP	p.T170M
			807	chr17	80790087	TGGCATCGG	T	306	77	0.251634	ZNF750	FRAME_SHIFT_DEL	DEL	p.P79fs
			807	chr17	80790328	C	T	234	54	0.230769	ZNF750	START_CODON_SNP	SNP	p.M1I
			807	chr2	202136252	C	T	289	83	0.287197	CASP8	NONSENSE	SNP	p.Q107*
			807	chr20	31017732	G	C	170	48	0.282353	ASXL1	MISSENSE	SNP	p.E198D
			807	chr5	1295228	G	A	52	15	0.288462	TERT	FIVE_PRIME_FLANK	SNP	FIVE_PRIME_FLANK
			807	chr9	139402785	C	T	303	130	0.429043	NOTCH1	NONSENSE	SNP	p.W1075*
			807	chrX	44966704	C	G	299	66	0.220736	KDM6A	MISSENSE	SNP	p.L1362V
			808	chr10	89624262	CAA	C	794	180	0.2267	PTEN	FRAME_SHIFT_DEL	DEL	p.R14fs
			808	chr12	49446044	C	CA	659	168	0.254932	KMT2D	FRAME_SHIFT_INS	INS	p.L474fs
			808	chr17	7579355	A	T	502	187	0.37251	TP53	MISSENSE	SNP	p.L111Q
			809	chr11	534289	C	T	345	92	0.266667	HRAS	MISSENSE	SNP	p.G12S
			809	chr4	187627774	G	A	409	110	0.268949	FAT1	NONSENSE	SNP	p.R1070*
			809	chr5	1295250	G	A	145	16	0.110345	TERT	FIVE_PRIME_FLANK	SNP	FIVE_PRIME_FLANK
			809	chr9	139396362	C	CTACATAGAGGGAGT	375	89	0.237333	NOTCH1	FRAME_SHIFT_INS	INS	p.E1826fs
			809	chr9	139407513	GTC	G	280	71	0.253571	NOTCH1	FRAME_SHIFT_DEL	DEL	p.D809fs
			811	chr2	202149793	A	T	249	59	0.236948	CASP8	NONSENSE	SNP	p.K353*
			811	chr4	153253771	CAG	C	189	30	0.15873	FBXW7	FRAME_SHIFT_DEL	DEL	p.W321fs
			811	chr4	153271192	A	G	152	27	0.177632	FBXW7	SPLICE_SITE	SNP	SPLICE_SITE
			811	chr5	1295250	G	A	78	17	0.217949	TERT	FIVE_PRIME_FLANK	SNP	FIVE_PRIME_FLANK
			844	chr17	7574035	T	C	601	336	0.559068	TP53	SPLICE_SITE	SNP	SPLICE_SITE
			854	chr17	7578271	T	A	272	120	0.441176	TP53	MISSENSE	SNP	p.H193L
			854	chr5	1295250	G	A	156	59	0.378205	TERT	FIVE_PRIME_FLANK	SNP	FIVE_PRIME_FLANK
			857	chr2	202139625	T	TG	347	223	0.642651	CASP8	FRAME_SHIFT_INS	INS	p.V205fs
			857	chr3	178938922	G	C	477	76	0.159329	PIK3CA	MISSENSE	SNP	p.E722Q
			857	chr3	178938934	G	A	472	79	0.167373	PIK3CA	MISSENSE	SNP	p.E726K
			857	chr3	178952074	G	A	411	70	0.170316	PIK3CA	MISSENSE	SNP	p.M1043I
			857	chr4	187518306	C	A	360	113	0.313889	FAT1	NONSENSE	SNP	p.E4130*
			857	chr5	1295228	G	A	100	43	0.43	TERT	FIVE_PRIME_FLANK	SNP	FIVE_PRIME_FLANK
			857	chr9	139396757	C	T	253	63	0.249012	NOTCH1	MISSENSE	SNP	p.R1784Q
			857	chr9	139396789	G	C	309	112	0.36246	NOTCH1	MISSENSE	SNP	p.F1773L
			874	chr7	6426861	C	G	249	22	0.0883534	RAC1	MISSENSE	SNP	p.C18W
			876	chr17	7578553	T	C	871	126	0.144661	TP53	SPLICE_SITE	SNP	p.Y126C
			895	chr17	7578246	C	CA	105	19	0.180952	TP53	FRAME_SHIFT_INS	INS	p.L201fs
			895	chr17	7578532	A	G	73	13	0.178082	TP53	MISSENSE	SNP	p.M133T
			895	chr9	139396542	T	A	40	15	0.375	NOTCH1	SPLICE_SITE	SNP	SPLICE_SITE
			937	chr9	139412375	C	T	662	77	0.116314	NOTCH1	MISSENSE	SNP	p.E424K
			946	chr11	534286	C	A	527	182	0.345351	HRAS	MISSENSE	SNP	p.G13C
			946	chr17	7578507	G	C	614	407	0.662866	TP53	MISSENSE	SNP	p.C141W
			946	chr2	202150039	C	T	527	185	0.351044	CASP8	SPLICE_SITE	SNP	p.R435*
			946	chr20	31022592	C	T	670	339	0.50597	ASXL1	NONSENSE	SNP	p.R693*
			946	chr4	187531170	C	T	458	157	0.342795	FAT1	SPLICE_SITE	SNP	SPLICE_SITE
			946	chr5	1295250	G	A	190	64	0.336842	TERT	FIVE_PRIME_FLANK	SNP	FIVE_PRIME_FLANK
			946	chr9	21971203	AT	A	656	498	0.759146	CDKN2A	FRAME_SHIFT_DEL	DEL	p.M52fs
			973	chr12	49437176	G	A	505	65	0.128713	KMT2D	MISSENSE	SNP	p.R1835C
			973	chr17	7578478	G	T	479	130	0.271399	TP53	MISSENSE	SNP	p.P151H
			973	chr2	178098953	C	T	499	107	0.214429	NFE2L2	MISSENSE	SNP	p.G31E
			973	chr9	21971120	G	A	453	177	0.390728	CDKN2A	NONSENSE	SNP	p.R80*
			988	chr17	7579361	A	G	935	408	0.436364	TP53	MISSENSE	SNP	p.F109S
			988	chr5	1295228	G	A	254	90	0.354331	TERT	FIVE_PRIME_FLANK	SNP	FIVE_PRIME_FLANK
			988	chr9	139403510	C	T	639	253	0.395931	NOTCH1	MISSENSE	SNP	p.G995S
			988	chr9	139412675	T	C	948	300	0.316456	NOTCH1	MISSENSE	SNP	p.N390S
			989	chr12	49433599	T	G	1032	94	0.0910853	KMT2D	MISSENSE	SNP	p.M2652L
			989	chr17	7578257	C	A	1059	182	0.17186	TP53	NONSENSE	SNP	p.E198*
			989	chr2	202131431	G	T	1188	77	0.0648148	CASP8	MISSENSE	SNP	p.L74F
			989	chr20	31022346	G	T	997	69	0.0692076	ASXL1	MISSENSE	SNP	p.A611S
			989	chr5	1295228	G	A	236	25	0.105932	TERT	FIVE_PRIME_FLANK	SNP	FIVE_PRIME_FLANK
			989	chr9	21971108	C	A	939	258	0.27476	CDKN2A	MISSENSE	SNP	p.D84Y
			992	chr11	534285	C	A	472	251	0.53178	HRAS	MISSENSE	SNP	p.G13V
			992	chr2	202149896	C	G	511	126	0.246575	CASP8	NONSENSE	SNP	p.S387*
			992	chr3	189582020	G	T	476	134	0.281513	TP63	SPLICE_SITE	SNP	SPLICE_SITE
			992	chr5	1295228	G	A	194	62	0.319588	TERT	FIVE_PRIME_FLANK	SNP	FIVE_PRIME_FLANK
			992	chr9	139404370	CGT	C	781	318	0.40717	NOTCH1	FRAME_SHIFT_DEL	DEL	p.T928fs
			992	chrX	44942766	G	A	520	137	0.263462	KDM6A	MISSENSE	SNP	p.G1168R
			992	chr2	202149973	C	T	559	118	0.2111	CASP8	NONSENSE	SNP	p.R413*
			994	chr17	7577539	G	A	261	28	0.10728	TP53	MISSENSE	SNP	p.R248W
			994	chr17	7579355	A	T	313	43	0.13738	TP53	MISSENSE	SNP	p.L111Q
			994	chr2	202131411	C	T	395	47	0.118987	CASP8	NONSENSE	SNP	p.R68*
			994	chr5	1295158	G	T	81	11	0.135802	TERT	FIVE_PRIME_UTR	SNP	FIVE_PRIME_UTR
			994	chr9	21971028	C	T	191	28	0.146597	CDKN2A	NONSENSE	SNP	p.W110*
			994	chr9	21971096	C	A	210	32	0.152381	CDKN2A	NONSENSE	SNP	p.E88*
			1001	chr17	7577539	G	A	312	83	0.266026	TP53	MISSENSE	SNP	p.R248W
			1001	chr3	189582094	C	A	421	79	0.187648	TP63	MISSENSE	SNP	p.P218Q
			1001	chr9	21971023	CG	C	170	51	0.3	CDKN2A	FRAME_SHIFT_DEL	DEL	p.R112fs
			1001	chr9	21971156	C	T	225	57	0.253333	CDKN2A	MISSENSE	SNP	p.A68T
			1003	chr17	7578263	G	A	162	68	0.419753	TP53	NONSENSE	SNP	p.R196*
			1003	chr5	1295228	G	A	29	22	0.758621	TERT	FIVE_PRIME_FLANK	SNP	FIVE_PRIME_FLANK
			1003	chr5	1295228	G	A	33	23	0.69697	TERT	FIVE_PRIME_FLANK	SNP	FIVE_PRIME_FLANK
			1003	chr9	21970900	C	T	77	15	0.194805	CDKN2A	SPLICE_SITE	SNP	SPLICE_SITE
			1004	chr17	7578204	A	T	394	113	0.286802	TP53	MISSENSE	SNP	p.S215R
			1004	chr9	139418400	G	A	405	124	0.306173	NOTCH1	NONSENSE	SNP	p.Q58*
			1014	chr12	49432408	C	T	169	23	0.136095	KMT2D	MISSENSE	SNP	p.E2911K
			1014	chr5	1295228	G	A	46	13	0.282609	TERT	FIVE_PRIME_FLANK	SNP	FIVE_PRIME_FLANK
			1014	chr9	139412222	G	A	197	46	0.233503	NOTCH1	NONSENSE	SNP	p.Q475*
			1022	chr12	49431744	C	CA	197	55	0.279188	KMT2D	FRAME_SHIFT_INS	INS	p.C3132fs
			1022	chr17	7579406	G	T	240	188	0.783333	TP53	NONSENSE	SNP	p.S94*
			1022	chr9	139397706	C	T	270	28	0.103704	NOTCH1	MISSENSE	SNP	p.V1699M
			1024	chr17	7577156	C	T	836	102	0.12201	TP53	SPLICE_SITE	SNP	SPLICE_SITE
			1024	chr17	7577544	A	T	747	208	0.278447	TP53	MISSENSE	SNP	p.M246K
			1024	chr4	187521154	CTT	C	920	207	0.225	FAT1	FRAME_SHIFT_DEL	DEL	p.E4000fs
			1024	chr9	21971096	C	A	1094	596	0.54479	CDKN2A	NONSENSE	SNP	p.E88*
			1025	chr13	48936974	G	C	253	58	0.229249	RB1	MISSENSE	SNP	p.G248R
			1025	chr17	7578507	G	C	289	114	0.394464	TP53	MISSENSE	SNP	p.C141W
			1038	chr17	7577089	G	GCGC	289	48	0.16609	TP53	IN_FRAME_INS	INS	p.283_284insR
			1038	chr5	176684032	C	T	244	30	0.122951	NSD1	MISSENSE	SNP	p.H1616Y
			1038	chr5	176694580	T	G	274	34	0.124088	NSD1	MISSENSE	SNP	p.C1722G
			1038	chr7	6414397	G	A	323	44	0.136223	RAC1	MISSENSE	SNP	p.D11N
			1051	chr17	7578260	C	T	607	458	0.75453	TP53	MISSENSE	SNP	p.V197M
			1051	chr4	187525600	C	CG	324	192	0.592593	FAT1	FRAME_SHIFT_INS	INS	p.Q3494fs
			1051	chr5	176675213	GC	G	571	385	0.674256	NSD1	FRAME_SHIFT_DEL	DEL	p.K1512fs
			1056	chr14	23451169	G	A	357	228	0.638655	AJUBA	NONSENSE	SNP	p.Q103*
			1056	chr17	7577121	G	A	532	181	0.340226	TP53	MISSENSE	SNP	p.R273C
			1056	chr17	7578475	G	A	520	137	0.263462	TP53	MISSENSE	SNP	p.P152L
			1056	chr5	1295228	G	A	309	186	0.601942	TERT	FIVE_PRIME_FLANK	SNP	FIVE_PRIME_FLANK
			1056	chr9	21971186	G	A	267	106	0.397004	CDKN2A	NONSENSE	SNP	p.R58*
			1060	chr17	7578479	G	A	331	59	0.178248	TP53	MISSENSE	SNP	p.P151S
			1065	chr17	7577535	C	A	655	281	0.429008	TP53	MISSENSE	SNP	p.R249M
			1065	chr4	187549718	T	A	739	193	0.261164	FAT1	MISSENSE	SNP	p.D1508V
			1065	chr5	1295161	T	G	250	57	0.228	TERT	FIVE_PRIME_UTR	SNP	FIVE_PRIME_UTR
			1092	chr17	7577555	GC	AA	493	197	0.399594	TP53	MISSENSE	DNP	p.C242F
			1092	chr9	139438480	AGG	A	692	283	0.40896	NOTCH1	FRAME_SHIFT_DEL	DEL	p.A45fs
			1095	chr17	7578534	C	G	146	30	0.205479	TP53	MISSENSE	SNP	p.K132N
			1095	chr4	153247367	G	C	233	33	0.141631	FBXW7	MISSENSE	SNP	p.R479G
			1095	chr9	139413899	C	T	148	50	0.337838	NOTCH1	NONSENSE	SNP	p.W287*
			1106	chr14	23451002	G	T	929	622	0.669537	AJUBA	NONSENSE	SNP	p.C158*
			1106	chr17	7577121	G	A	991	490	0.49445	TP53	MISSENSE	SNP	p.R273C
			1106	chr9	139393656	G	A	1109	662	0.596934	NOTCH1	MISSENSE	SNP	p.T1997M
			1125	chr9	139404264	C	T	231	114	0.493506	NOTCH1	MISSENSE	SNP	p.V964M
			1151	chr17	7577518	T	TGATGGTGAG	25	20	0.8	TP53	IN_FRAME_INS	INS	p.254_255insLTI
			1151	chr3	178952085	A	T	42	20	0.47619	PIK3CA	MISSENSE	SNP	p.H1047L
			1151	chr9	21971208	C	A	31	22	0.709677	CDKN2A	SPLICE_SITE	SNP	SPLICE_SITE
			1152	chr17	7578231	CA	C	609	144	0.236453	TP53	FRAME_SHIFT_DEL	DEL	p.L206fs
			1152	chr17	7579345	CAAG	C	618	159	0.257282	TP53	IN_FRAME_DEL	DEL	p.F113del
			1152	chr9	21971203	AT	A	355	127	0.357746	CDKN2A	FRAME_SHIFT_DEL	DEL	p.M52fs
			1153	chr11	534289	C	T	202	45	0.222772	HRAS	MISSENSE	SNP	p.G12S
			1153	chr14	23451325	C	A	109	17	0.155963	AJUBA	NONSENSE	SNP	p.G51*
			1153	chr2	202141587	G	A	285	113	0.396491	CASP8	MISSENSE	SNP	p.R233Q
			1153	chr20	31021154	G	A	243	44	0.18107	ASXL1	MISSENSE	SNP	p.G385S
			1153	chr4	153253852	G	C	185	28	0.151351	FBXW7	NONSENSE	SNP	p.S294*
			1153	chr5	1295250	G	A	68	11	0.161765	TERT	FIVE_PRIME_FLANK	SNP	FIVE_PRIME_FLANK
			1153	chr9	139413069	TAGA	T	216	53	0.24537	NOTCH1	IN_FRAME_DEL	DEL	p.F357del
			1153	chrX	44937736	G	A	386	49	0.126943	KDM6A	MISSENSE	SNP	p.G1027E
			1155	chr17	7577120	C	T	368	86	0.233696	TP53	MISSENSE	SNP	p.R273H
			1163	chr14	23447649	A	G	494	339	0.686235	AJUBA	MISSENSE	SNP	p.C338R
			1163	chr17	7574003	G	A	494	315	0.637652	TP53	NONSENSE	SNP	p.R342*
			1163	chr5	1295250	G	A	205	70	0.341463	TERT	FIVE_PRIME_FLANK	SNP	FIVE_PRIME_FLANK
			1163	chr9	21971096	C	A	688	515	0.748547	CDKN2A	NONSENSE	SNP	p.E88*
			1163	chr9	139412671	AGGGTTGGTGTCG	A	458	255	0.556769	NOTCH1	IN_FRAME_DEL	DEL	p.DTNP388del
			1165	chr17	7578526	C	A	690	192	0.278261	TP53	MISSENSE	SNP	p.C135F
			1165	chr3	178921552	A	T	676	281	0.41568	PIK3CA	MISSENSE	SNP	p.N345I
			1165	chr5	1295228	G	A	179	59	0.329609	TERT	FIVE_PRIME_FLANK	SNP	FIVE_PRIME_FLANK
			1165	chr5	176707671	G	A	677	189	0.279173	NSD1	MISSENSE	SNP	p.E1910K
			1165	chr7	6441974	C	T	532	128	0.240602	RAC1	MISSENSE	SNP	p.A159V
			1179	chr17	7578403	C	A	699	250	0.357654	TP53	MISSENSE	SNP	p.C176F
			1179	chr17	7579837	A	ACAGTTTC	561	165	0.294118	TP53	SPLICE_SITE	INS	SPLICE_SITE
			1179	chr2	178098810	C	T	825	273	0.330909	NFE2L2	MISSENSE	SNP	p.E79K
			1179	chr2	202136345	G	GT	586	214	0.365188	CASP8	SPLICE_SITE	INS	SPLICE_SITE
			1179	chr3	178936091	G	A	1006	409	0.406561	PIK3CA	MISSENSE	SNP	p.E545K
			1179	chr4	187524567	G	A	700	280	0.4	FAT1	NONSENSE	SNP	p.Q3705*
			1179	chr5	1295228	G	A	221	80	0.361991	TERT	FIVE_PRIME_FLANK	SNP	FIVE_PRIME_FLANK
			1179	chr9	21971120	G	A	712	441	0.619382	CDKN2A	NONSENSE	SNP	p.R80*
			1185	chr12	25398284	C	A	415	73	0.175904	KRAS	MISSENSE	SNP	p.G12V
			1185	chr17	7578550	G	A	468	97	0.207265	TP53	MISSENSE	SNP	p.S127F
			1185	chr17	7590776	C	A	612	107	0.174837	TP53	DE_NOVO_START_OUT_FRAME	SNP	DE_NOVO_START_OUT_FRAME
			1185	chr3	178922324	G	A	429	83	0.193473	PIK3CA	MISSENSE	SNP	p.E365K
			1185	chr4	187538898	C	A	327	71	0.217125	FAT1	NONSENSE	SNP	p.E2948*
			1185	chr5	1295228	G	A	131	21	0.160305	TERT	FIVE_PRIME_FLANK	SNP	FIVE_PRIME_FLANK
			1185	chr7	6441557	A	G	587	113	0.192504	RAC1	MISSENSE	SNP	p.K116R
			1185	chr9	21971120	G	A	429	163	0.379953	CDKN2A	NONSENSE	SNP	p.R80*
			1185	chr9	139413072	AAGG	A	515	183	0.35534	NOTCH1	IN_FRAME_DEL	DEL	p.S356del
			1187	chr5	1295228	G	A	60	21	0.35	TERT	FIVE_PRIME_FLANK	SNP	FIVE_PRIME_FLANK
			1187	chr9	21971096	C	A	125	59	0.472	CDKN2A	NONSENSE	SNP	p.E88*
			1187	chr9	139404184	C	T	186	52	0.27957	NOTCH1	SPLICE_SITE	SNP	SPLICE_SITE

## Sheet: Fig. 5a
Sample	Final_classification	Age
2	CNA_other	71
58	CNA_other	76
481	CNA_other	81
490	CNA_other	89
495	CNA_other	59
1067	CNA_other	73
1134	CNA_other	81
10	CNA_other	22
100	CNA_other	76
1000	CNA_other	42
1001	CNA_other	63
1002	CNA_other	82
1003	CNA_other	60
1004	CNA_other	75
1005	CNA_other	76
1008	CNA_other	79
101	CNA_other	54
1010	CNA_quiet	58
1013	CNA_other	86
1014	CNA_quiet	79
1015	CNA_other	81
1016	CNA_other	72
1017	CNA_other	57
1018	CNA_other	53
1019	CNA_other	57
1020	CNA_other	51
1021	CNA_other	85
1022	CNA_other	52
1023	CNA_other	21
1024	CNA_other	75
1025	CNA_other	65
1026	CNA_other	59
1027	CNA_other	73
1028	CNA_other	61
1029	CNA_other	89
103	CNA_other	81
1030	CNA_other	56
1031	CNA_other	66
1033	CNA_other	66
1034	CNA_other	78
1035	CNA_other	68
1036	CNA_other	57
1037	CNA_other	65
1038	CNA_other	73
1039	CNA_other	84
104	CNA_other	67
1040	CNA_other	65
1041	CNA_other	84
1042	CNA_other	57
1044	CNA_other	64
1046	CNA_other	66
1047	CNA_other	35
1048	CNA_other	44
1049	CNA_other	66
105	CNA_other	81
1050	CNA_other	68
1051	CNA_other	68
1052	CNA_other	70
1054	CNA_other	83
1055	CNA_other	67
1056	CNA_other	53
1057	CNA_other	63
1058	CNA_other	73
1060	CNA_other	67
1061	CNA_other	67
1062	CNA_other	69
1063	CNA_other	87
1064	CNA_other	83
1065	CNA_other	48
1066	CNA_other	43
1068	CNA_other	62
1069	CNA_other	79
107	CNA_other	63
1070	CNA_other	65
1071	CNA_other	60
1072	CNA_other	45
1074	CNA_other	56
1076	CNA_other	52
1077	CNA_other	72
1078	CNA_other	54
1079	CNA_other	62
108	CNA_other	69
1080	CNA_other	60
1081	CNA_other	62
1082	CNA_other	79
1084	CNA_other	63
1085	CNA_other	68
1087	CNA_other	37
1088	CNA_other	83
109	CNA_other	59
1091	CNA_other	73
1092	CNA_other	63
1093	CNA_other	62
1094	CNA_other	81
1095	CNA_other	54
1096	CNA_other	55
1097	CNA_other	38
1098	CNA_other	69
1099	CNA_other	81
11	CNA_other	70
1101	CNA_other	71
1102	CNA_other	55
1105	CNA_other	68
1106	CNA_other	68
1107	CNA_other	68
1108	CNA_other	51
1111	CNA_other	70
1113	CNA_other	63
1114	CNA_other	65
1115	CNA_other	64
1117	CNA_other	61
1119	CNA_other	83
112	CNA_other	76
1120	CNA_other	84
1123	CNA_other	81
1124	CNA_other	46
1125	CNA_quiet	81
1129	CNA_other	65
113	CNA_other	50
1130	CNA_other	71
1131	CNA_other	58
1132	CNA_other	75
1135	CNA_other	74
1138	CNA_other	80
1139	CNA_other	76
114	CNA_other	73
1140	CNA_other	67
1144	CNA_other	58
1145	CNA_other	75
1146	CNA_other	78
1150	CNA_other	68
1151	CNA_other	59
1152	CNA_other	56
1153	CNA_quiet	95
1154	CNA_other	67
1155	CNA_other	63
1156	CNA_other	51
1157	CNA_other	64
1159	CNA_other	46
116	CNA_other	51
1160	CNA_other	53
1163	CNA_other	72
1164	CNA_other	66
1165	CNA_quiet	75
1166	CNA_other	42
1168	CNA_other	59
1169	CNA_other	42
1171	CNA_other	48
1172	CNA_other	75
1173	CNA_other	40
1174	CNA_other	64
1176	CNA_other	24
1177	CNA_other	62
1178	CNA_other	69
1179	CNA_other	82
118	CNA_other	56
1180	CNA_other	64
1183	CNA_other	50
1184	CNA_other	63
1185	CNA_quiet	83
1186	CNA_other	54
1187	CNA_quiet	72
1189	CNA_other	56
119	CNA_other	61
1190	CNA_other	46
1194	CNA_other	50
12	CNA_other	59
120	CNA_other	65
123	CNA_quiet	54
124	CNA_other	66
126	CNA_other	89
128	CNA_other	76
13	CNA_quiet	76
130	CNA_other	78
131	CNA_other	39
132	CNA_quiet	62
136	CNA_other	56
137	CNA_other	81
138	CNA_other	70
14	CNA_other	60
140	CNA_other	82
141	CNA_other	53
144	CNA_other	63
146	CNA_other	76
148	CNA_other	58
149	CNA_other	88
152	CNA_other	64
157	CNA_other	60
16	CNA_other	56
160	CNA_other	70
162	CNA_other	79
163	CNA_other	70
164	CNA_other	67
167	CNA_other	62
168	CNA_other	29
17	CNA_other	52
171	CNA_other	76
172	CNA_other	40
174	CNA_other	62
175	CNA_other	55
176	CNA_other	29
177	CNA_quiet	58
18	CNA_other	63
180	CNA_other	81
181	CNA_other	77
183	CNA_other	77
184	CNA_other	47
185	CNA_other	40
186	CNA_other	40
187	CNA_other	89
190	CNA_other	66
193	CNA_other	46
195	CNA_other	60
196	CNA_other	50
197	CNA_other	46
198	CNA_other	51
199	CNA_other	63
20	CNA_other	77
200	CNA_other	78
205	CNA_other	58
206	CNA_other	60
207	CNA_other	63
208	CNA_quiet	41
209	CNA_other	75
21	CNA_other	65
211	CNA_other	78
212	CNA_other	50
213	CNA_other	81
214	CNA_other	64
215	CNA_quiet	79
217	CNA_other	63
219	CNA_other	61
220	CNA_quiet	80
221	CNA_other	59
222	CNA_quiet	34
223	CNA_other	86
224	CNA_other	64
225	CNA_other	32
226	CNA_other	71
227	CNA_other	55
229	CNA_other	65
23	CNA_other	60
236	CNA_other	72
237	CNA_other	55
239	CNA_other	62
24	CNA_other	62
241	CNA_other	58
242	CNA_other	46
246	CNA_other	62
249	CNA_other	60
250	CNA_other	70
251	CNA_quiet	67
252	CNA_other	59
253	CNA_other	62
254	CNA_other	80
255	CNA_other	62
257	CNA_other	68
258	CNA_other	56
259	CNA_other	61
26	CNA_other	81
260	CNA_other	62
262	CNA_other	53
264	CNA_other	75
266	CNA_other	61
267	CNA_other	56
268	CNA_other	53
27	CNA_other	73
271	CNA_other	60
28	CNA_other	62
280	CNA_other	62
281	CNA_other	73
282	CNA_other	78
283	CNA_other	68
286	CNA_other	59
287	CNA_other	88
289	CNA_other	76
29	CNA_other	65
290	CNA_other	83
291	CNA_other	85
296	CNA_other	59
299	CNA_other	56
3	CNA_other	61
30	CNA_other	46
301	CNA_other	60
302	CNA_other	63
303	CNA_other	77
304	CNA_other	62
308	CNA_other	63
309	CNA_other	52
31	CNA_other	61
311	CNA_other	66
312	CNA_other	66
313	CNA_other	66
315	CNA_other	76
317	CNA_other	47
319	CNA_other	67
321	CNA_quiet	74
322	CNA_other	48
323	CNA_other	68
324	CNA_other	62
326	CNA_other	58
328	CNA_other	88
33	CNA_quiet	68
331	CNA_other	74
332	CNA_quiet	71
337	CNA_other	55
338	CNA_other	66
34	CNA_other	62
342	CNA_other	55
344	CNA_other	71
345	CNA_other	75
347	CNA_other	63
348	CNA_other	44
349	CNA_quiet	76
35	CNA_quiet	61
350	CNA_other	66
352	CNA_other	55
353	CNA_other	68
354	CNA_other	78
356	CNA_other	62
357	CNA_other	42
358	CNA_other	76
36	CNA_quiet	81
360	CNA_other	69
362	CNA_other	60
364	CNA_quiet	85
365	CNA_other	69
370	CNA_other	67
371	CNA_other	64
373	CNA_other	58
376	CNA_other	71
377	CNA_other	41
378	CNA_other	52
379	CNA_other	50
38	CNA_other	60
381	CNA_other	77
383	CNA_quiet	67
384	CNA_other	64
385	CNA_other	67
388	CNA_other	64
39	CNA_other	57
391	CNA_other	27
393	CNA_other	72
394	CNA_other	58
395	CNA_other	71
396	CNA_other	68
399	CNA_other	78
4	CNA_other	43
40	CNA_other	51
401	CNA_other	61
402	CNA_other	71
403	CNA_other	66
404	CNA_other	51
405	CNA_quiet	75
407	CNA_other	70
408	CNA_other	62
409	CNA_other	68
41	CNA_quiet	61
410	CNA_other	61
411	CNA_other	55
412	CNA_quiet	44
413	CNA_other	37
415	CNA_quiet	81
416	CNA_other	66
419	CNA_other	73
42	CNA_other	83
421	CNA_other	81
422	CNA_quiet	74
424	CNA_other	69
425	CNA_other	67
426	CNA_other	54
427	CNA_other	58
428	CNA_other	63
429	CNA_other	74
43	CNA_other	59
430	CNA_other	77
431	CNA_other	37
433	CNA_other	82
434	CNA_other	71
435	CNA_other	64
436	CNA_other	62
437	CNA_other	47
438	CNA_other	71
439	CNA_other	66
44	CNA_other	62
440	CNA_other	66
441	CNA_other	80
442	CNA_other	74
444	CNA_other	79
446	CNA_other	64
447	CNA_quiet	62
448	CNA_other	41
45	CNA_other	59
450	CNA_other	62
451	CNA_other	70
452	CNA_other	63
453	CNA_other	68
455	CNA_quiet	77
456	CNA_other	85
458	CNA_other	63
459	CNA_quiet	79
461	CNA_other	59
462	CNA_other	71
463	CNA_other	37
466	CNA_other	52
467	CNA_other	70
468	CNA_other	69
47	CNA_other	46
470	CNA_other	68
473	CNA_other	69
477	CNA_quiet	79
478	CNA_other	56
479	CNA_other	66
48	CNA_quiet	75
483	CNA_quiet	85
485	CNA_other	63
486	CNA_quiet	50
487	CNA_other	73
493	CNA_other	76
494	CNA_other	61
496	CNA_other	60
497	CNA_other	62
5	CNA_other	65
50	CNA_other	70
500	CNA_other	55
502	CNA_quiet	60
503	CNA_other	70
504	CNA_quiet	70
505	CNA_other	67
506	CNA_other	57
507	CNA_other	73
509	CNA_other	53
51	CNA_other	50
516	CNA_other	61
534	CNA_other	92
536	CNA_other	68
537	CNA_other	53
538	CNA_other	62
54	CNA_other	61
540	CNA_quiet	51
541	CNA_other	66
542	CNA_other	55
544	CNA_other	52
545	CNA_other	47
546	CNA_other	65
547	CNA_other	67
549	CNA_other	64
55	CNA_other	71
550	CNA_other	67
551	CNA_other	52
552	CNA_other	66
555	CNA_other	53
558	CNA_other	80
559	CNA_other	79
560	CNA_other	76
561	CNA_other	49
562	CNA_other	53
563	CNA_other	62
564	CNA_other	74
565	CNA_other	64
566	CNA_other	61
567	CNA_other	54
568	CNA_other	59
569	CNA_other	61
570	CNA_other	67
572	CNA_other	52
573	CNA_other	54
574	CNA_other	75
575	CNA_other	64
576	CNA_other	69
578	CNA_other	53
580	CNA_other	67
582	CNA_other	57
583	CNA_other	60
584	CNA_other	66
585	CNA_other	69
586	CNA_other	61
588	CNA_other	51
589	CNA_other	53
59	CNA_other	58
590	CNA_other	50
591	CNA_other	79
593	CNA_other	64
594	CNA_other	81
595	CNA_other	52
596	CNA_other	43
597	CNA_quiet	61
599	CNA_other	72
60	CNA_other	75
600	CNA_other	61
601	CNA_other	83
602	CNA_other	53
603	CNA_other	65
604	CNA_other	83
606	CNA_other	54
607	CNA_other	76
609	CNA_other	70
61	CNA_other	58
611	CNA_other	81
612	CNA_other	65
613	CNA_quiet	77
614	CNA_other	49
615	CNA_other	81
616	CNA_quiet	79
617	CNA_other	70
618	CNA_other	69
619	CNA_other	68
62	CNA_other	50
620	CNA_other	56
621	CNA_other	68
622	CNA_other	71
623	CNA_other	41
624	CNA_other	64
625	CNA_other	78
626	CNA_other	65
627	CNA_other	52
635	CNA_other	88
636	CNA_other	49
637	CNA_other	55
638	CNA_other	86
639	CNA_other	68
640	CNA_quiet	71
641	CNA_other	70
642	CNA_other	80
643	CNA_other	80
644	CNA_other	33
645	CNA_other	77
646	CNA_quiet	65
647	CNA_other	80
648	CNA_other	40
649	CNA_other	67
650	CNA_other	78
652	CNA_other	60
653	CNA_other	71
654	CNA_other	70
655	CNA_other	48
657	CNA_other	81
658	CNA_other	86
659	CNA_other	69
66	CNA_other	62
660	CNA_other	57
661	CNA_other	70
663	CNA_other	55
664	CNA_other	63
665	CNA_other	71
666	CNA_other	79
667	CNA_other	75
668	CNA_other	67
669	CNA_other	75
67	CNA_other	46
670	CNA_quiet	65
671	CNA_quiet	67
672	CNA_other	85
673	CNA_other	69
678	CNA_other	65
679	CNA_other	46
68	CNA_other	33
680	CNA_other	26
685	CNA_other	72
686	CNA_other	54
688	CNA_other	64
69	CNA_other	82
690	CNA_other	50
691	CNA_quiet	91
692	CNA_other	58
694	CNA_other	68
695	CNA_quiet	52
696	CNA_other	49
697	CNA_quiet	75
698	CNA_other	63
699	CNA_quiet	91
7	CNA_other	76
70	CNA_other	69
700	CNA_other	49
702	CNA_other	71
703	CNA_quiet	58
704	CNA_other	57
705	CNA_other	62
706	CNA_other	54
707	CNA_other	69
709	CNA_other	73
710	CNA_quiet	71
711	CNA_other	86
712	CNA_other	81
713	CNA_other	65
714	CNA_other	70
716	CNA_other	63
717	CNA_other	76
721	CNA_other	64
723	CNA_quiet	83
724	CNA_quiet	65
725	CNA_other	56
727	CNA_other	49
729	CNA_other	60
73	CNA_quiet	82
730	CNA_other	60
731	CNA_other	47
732	CNA_other	39
733	CNA_other	54
734	CNA_quiet	77
735	CNA_other	74
736	CNA_other	66
737	CNA_other	80
739	CNA_other	58
741	CNA_other	78
742	CNA_other	63
743	CNA_quiet	74
744	CNA_other	64
745	CNA_other	88
746	CNA_quiet	85
747	CNA_other	89
748	CNA_other	63
75	CNA_other	84
750	CNA_other	64
751	CNA_other	63
753	CNA_other	68
754	CNA_other	87
755	CNA_other	53
756	CNA_other	66
758	CNA_other	60
759	CNA_other	83
76	CNA_quiet	65
763	CNA_quiet	27
764	CNA_other	64
766	CNA_other	57
767	CNA_other	50
769	CNA_other	70
770	CNA_other	60
771	CNA_other	66
774	CNA_other	75
775	CNA_other	59
776	CNA_other	59
777	CNA_other	48
779	CNA_other	76
781	CNA_other	72
783	CNA_other	45
784	CNA_other	79
785	CNA_other	52
786	CNA_quiet	54
788	CNA_other	73
789	CNA_other	54
790	CNA_other	61
791	CNA_other	56
794	CNA_other	55
795	CNA_other	63
796	CNA_other	36
797	CNA_other	66
798	CNA_other	69
8	CNA_other	67
80	CNA_other	21
800	CNA_other	65
801	CNA_other	62
803	CNA_other	64
804	CNA_quiet	15
805	CNA_other	80
806	CNA_quiet	87
807	CNA_quiet	83
808	CNA_other	63
809	CNA_quiet	68
81	CNA_other	69
811	CNA_quiet	75
813	CNA_other	63
815	CNA_other	61
816	CNA_other	65
818	CNA_other	36
820	CNA_other	80
821	CNA_other	75
822	CNA_other	68
825	CNA_other	65
826	CNA_other	83
828	CNA_other	50
829	CNA_other	57
83	CNA_other	61
831	CNA_other	55
833	CNA_other	72
834	CNA_other	72
835	CNA_other	76
836	CNA_other	60
839	CNA_other	57
841	CNA_other	58
842	CNA_other	65
843	CNA_other	49
844	CNA_other	61
845	CNA_other	55
846	CNA_other	70
847	CNA_other	42
848	CNA_other	41
849	CNA_other	69
85	CNA_quiet	77
850	CNA_other	72
851	CNA_other	58
852	CNA_other	71
854	CNA_other	75
856	CNA_other	62
857	CNA_quiet	82
858	CNA_other	81
859	CNA_other	70
86	CNA_other	61
860	CNA_other	69
861	CNA_other	48
862	CNA_other	64
863	CNA_other	71
864	CNA_other	61
865	CNA_other	66
866	CNA_other	66
868	CNA_other	74
869	CNA_other	56
870	CNA_other	75
871	CNA_other	45
872	CNA_other	64
874	CNA_quiet	69
875	CNA_other	70
876	CNA_other	64
877	CNA_other	65
878	CNA_other	58
88	CNA_other	58
890	CNA_other	59
891	CNA_other	66
892	CNA_other	52
893	CNA_other	65
894	CNA_other	75
895	CNA_other	60
897	CNA_other	78
898	CNA_other	76
9	CNA_other	84
90	CNA_other	63
900	CNA_other	67
901	CNA_other	56
903	CNA_other	62
904	CNA_other	52
905	CNA_other	53
906	CNA_other	35
907	CNA_other	67
909	CNA_other	57
911	CNA_quiet	57
912	CNA_other	68
913	CNA_other	66
914	CNA_other	70
915	CNA_other	45
916	CNA_other	72
917	CNA_other	57
918	CNA_other	56
92	CNA_other	34
921	CNA_other	51
922	CNA_other	43
923	CNA_other	67
924	CNA_other	62
927	CNA_other	59
928	CNA_other	91
929	CNA_other	73
930	CNA_other	60
932	CNA_other	58
933	CNA_other	48
934	CNA_other	65
935	CNA_other	55
936	CNA_other	69
937	CNA_quiet	76
938	CNA_other	81
939	CNA_other	68
941	CNA_other	78
942	CNA_other	45
944	CNA_other	66
946	CNA_other	68
95	CNA_other	48
951	CNA_other	70
952	CNA_other	50
953	CNA_other	67
957	CNA_other	53
959	CNA_other	73
960	CNA_other	81
962	CNA_other	78
963	CNA_other	83
964	CNA_other	37
966	CNA_other	76
967	CNA_other	75
968	CNA_other	55
97	CNA_other	76
970	CNA_other	55
971	CNA_other	71
972	CNA_other	76
973	CNA_other	82
974	CNA_other	73
975	CNA_other	46
976	CNA_other	55
978	CNA_other	77
979	CNA_other	56
981	CNA_other	53
983	CNA_other	68
984	CNA_other	76
985	CNA_other	52
986	CNA_other	87
987	CNA_other	68
988	CNA_other	62
989	CNA_other	55
990	CNA_other	67
992	CNA_quiet	86
993	CNA_other	56
994	CNA_quiet	64
995	CNA_other	72
996	CNA_other	61
998	CNA_other	77
999	CNA_other	72

## Sheet: Fig. 5b
Sample	Final_classification	Sex
2	CNA_other	Female
58	CNA_other	Male
481	CNA_other	Male
490	CNA_other	Male
495	CNA_other	Male
1067	CNA_other	Female
1134	CNA_other	Female
10	CNA_other	Male
100	CNA_other	Female
1000	CNA_other	Female
1001	CNA_other	Male
1002	CNA_other	Female
1003	CNA_other	Female
1004	CNA_other	Male
1005	CNA_other	Male
1008	CNA_other	Male
101	CNA_other	Female
1010	CNA_quiet	Male
1013	CNA_other	Female
1014	CNA_quiet	Male
1015	CNA_other	Female
1016	CNA_other	Male
1017	CNA_other	Female
1018	CNA_other	Male
1019	CNA_other	Male
1020	CNA_other	Male
1021	CNA_other	Male
1022	CNA_other	Male
1023	CNA_other	Male
1024	CNA_other	Male
1025	CNA_other	Female
1026	CNA_other	Male
1027	CNA_other	Male
1028	CNA_other	Male
1029	CNA_other	Female
103	CNA_other	Male
1030	CNA_other	Male
1031	CNA_other	Male
1033	CNA_other	Male
1034	CNA_other	Male
1035	CNA_other	Male
1036	CNA_other	Male
1037	CNA_other	Male
1038	CNA_other	Female
1039	CNA_other	Female
104	CNA_other	Male
1040	CNA_other	Male
1041	CNA_other	Female
1042	CNA_other	Male
1044	CNA_other	Male
1046	CNA_other	Male
1047	CNA_other	Female
1048	CNA_other	Female
1049	CNA_other	Male
105	CNA_other	Female
1050	CNA_other	Male
1051	CNA_other	Female
1052	CNA_other	Male
1054	CNA_other	Male
1055	CNA_other	Female
1056	CNA_other	Male
1057	CNA_other	Female
1058	CNA_other	Male
1060	CNA_other	Female
1061	CNA_other	Male
1062	CNA_other	Female
1063	CNA_other	Female
1064	CNA_other	Female
1065	CNA_other	Male
1066	CNA_other	Male
1068	CNA_other	Female
1069	CNA_other	Female
107	CNA_other	Male
1070	CNA_other	Female
1071	CNA_other	Male
1072	CNA_other	Female
1074	CNA_other	Male
1076	CNA_other	Female
1077	CNA_other	Male
1078	CNA_other	Female
1079	CNA_other	Male
108	CNA_other	Male
1080	CNA_other	Female
1081	CNA_other	Male
1082	CNA_other	Male
1084	CNA_other	Male
1085	CNA_other	Female
1087	CNA_other	Female
1088	CNA_other	Female
109	CNA_other	Male
1091	CNA_other	Male
1092	CNA_other	Female
1093	CNA_other	Female
1094	CNA_other	Female
1095	CNA_other	Male
1096	CNA_other	Male
1097	CNA_other	Male
1098	CNA_other	Male
1099	CNA_other	Female
11	CNA_other	Male
1101	CNA_other	Male
1102	CNA_other	Male
1105	CNA_other	Male
1106	CNA_other	Male
1107	CNA_other	Female
1108	CNA_other	Female
1111	CNA_other	Male
1113	CNA_other	Female
1114	CNA_other	Female
1115	CNA_other	Male
1117	CNA_other	Female
1119	CNA_other	Male
112	CNA_other	Male
1120	CNA_other	Female
1123	CNA_other	Female
1124	CNA_other	Female
1125	CNA_quiet	Female
1129	CNA_other	Male
113	CNA_other	Male
1130	CNA_other	Male
1131	CNA_other	Female
1132	CNA_other	Female
1135	CNA_other	Male
1138	CNA_other	Female
1139	CNA_other	Male
114	CNA_other	Male
1140	CNA_other	Male
1144	CNA_other	Male
1145	CNA_other	Male
1146	CNA_other	Female
1150	CNA_other	Male
1151	CNA_other	Female
1152	CNA_other	Female
1153	CNA_quiet	Female
1154	CNA_other	Male
1155	CNA_other	Male
1156	CNA_other	Male
1157	CNA_other	Male
1159	CNA_other	Male
116	CNA_other	Male
1160	CNA_other	Female
1163	CNA_other	Male
1164	CNA_other	Female
1165	CNA_quiet	Male
1166	CNA_other	Female
1168	CNA_other	Male
1169	CNA_other	Male
1171	CNA_other	Male
1172	CNA_other	Male
1173	CNA_other	Male
1174	CNA_other	Male
1176	CNA_other	Male
1177	CNA_other	Female
1178	CNA_other	Female
1179	CNA_other	Female
118	CNA_other	Female
1180	CNA_other	Female
1183	CNA_other	Female
1184	CNA_other	Male
1185	CNA_quiet	Male
1186	CNA_other	Female
1187	CNA_quiet	Female
1189	CNA_other	Male
119	CNA_other	Male
1190	CNA_other	Male
1194	CNA_other	Female
12	CNA_other	Female
120	CNA_other	Female
123	CNA_quiet	Male
124	CNA_other	Female
126	CNA_other	Female
128	CNA_other	Male
13	CNA_quiet	Female
130	CNA_other	Female
131	CNA_other	Male
132	CNA_quiet	Female
136	CNA_other	Female
137	CNA_other	Male
138	CNA_other	Male
14	CNA_other	Male
140	CNA_other	Male
141	CNA_other	Female
144	CNA_other	Male
146	CNA_other	Male
148	CNA_other	Female
149	CNA_other	Male
152	CNA_other	Male
157	CNA_other	Male
16	CNA_other	Female
160	CNA_other	Male
162	CNA_other	Male
163	CNA_other	Male
164	CNA_other	Male
167	CNA_other	Male
168	CNA_other	Male
17	CNA_other	Female
171	CNA_other	Male
172	CNA_other	Male
174	CNA_other	Male
175	CNA_other	Male
176	CNA_other	Female
177	CNA_quiet	Female
18	CNA_other	Male
180	CNA_other	Male
181	CNA_other	Female
183	CNA_other	Male
184	CNA_other	Male
185	CNA_other	Female
186	CNA_other	Male
187	CNA_other	Male
190	CNA_other	Female
193	CNA_other	Male
195	CNA_other	Male
196	CNA_other	Male
197	CNA_other	Male
198	CNA_other	Male
199	CNA_other	Male
20	CNA_other	Female
200	CNA_other	Female
205	CNA_other	Male
206	CNA_other	Male
207	CNA_other	Male
208	CNA_quiet	Male
209	CNA_other	Male
21	CNA_other	Male
211	CNA_other	Female
212	CNA_other	Male
213	CNA_other	Male
214	CNA_other	Male
215	CNA_quiet	Female
217	CNA_other	Female
219	CNA_other	Female
220	CNA_quiet	Male
221	CNA_other	Male
222	CNA_quiet	Male
223	CNA_other	Female
224	CNA_other	Female
225	CNA_other	Male
226	CNA_other	Male
227	CNA_other	Male
229	CNA_other	Female
23	CNA_other	Male
236	CNA_other	Male
237	CNA_other	Male
239	CNA_other	Female
24	CNA_other	Female
241	CNA_other	Male
242	CNA_other	Female
246	CNA_other	Female
249	CNA_other	Female
250	CNA_other	Male
251	CNA_quiet	Female
252	CNA_other	Male
253	CNA_other	Male
254	CNA_other	Female
255	CNA_other	Male
257	CNA_other	Male
258	CNA_other	Male
259	CNA_other	Male
26	CNA_other	Female
260	CNA_other	Female
262	CNA_other	Male
264	CNA_other	Male
266	CNA_other	Male
267	CNA_other	Male
268	CNA_other	Male
27	CNA_other	Female
271	CNA_other	Female
28	CNA_other	Male
280	CNA_other	Male
281	CNA_other	Male
282	CNA_other	Male
283	CNA_other	Male
286	CNA_other	Male
287	CNA_other	Male
289	CNA_other	Female
29	CNA_other	Male
290	CNA_other	Female
291	CNA_other	Female
296	CNA_other	Female
299	CNA_other	Male
3	CNA_other	Male
30	CNA_other	Female
301	CNA_other	Male
302	CNA_other	Male
303	CNA_other	Male
304	CNA_other	Female
308	CNA_other	Male
309	CNA_other	Male
31	CNA_other	Male
311	CNA_other	Female
312	CNA_other	Male
313	CNA_other	Male
315	CNA_other	Female
317	CNA_other	Male
319	CNA_other	Male
321	CNA_quiet	Female
322	CNA_other	Male
323	CNA_other	Female
324	CNA_other	Female
326	CNA_other	Male
328	CNA_other	Female
33	CNA_quiet	Female
331	CNA_other	Male
332	CNA_quiet	Female
337	CNA_other	Male
338	CNA_other	Male
34	CNA_other	Female
342	CNA_other	Male
344	CNA_other	Female
345	CNA_other	Female
347	CNA_other	Male
348	CNA_other	Female
349	CNA_quiet	Female
35	CNA_quiet	Male
350	CNA_other	Male
352	CNA_other	Male
353	CNA_other	Female
354	CNA_other	Female
356	CNA_other	Female
357	CNA_other	Male
358	CNA_other	Female
36	CNA_quiet	Female
360	CNA_other	Male
362	CNA_other	Male
364	CNA_quiet	Female
365	CNA_other	Male
370	CNA_other	Female
371	CNA_other	Male
373	CNA_other	Female
376	CNA_other	Female
377	CNA_other	Female
378	CNA_other	Female
379	CNA_other	Female
38	CNA_other	Female
381	CNA_other	Female
383	CNA_quiet	Female
384	CNA_other	Female
385	CNA_other	Female
388	CNA_other	Male
39	CNA_other	Male
391	CNA_other	Female
393	CNA_other	Male
394	CNA_other	Male
395	CNA_other	Female
396	CNA_other	Male
399	CNA_other	Male
4	CNA_other	Male
40	CNA_other	Male
401	CNA_other	Male
402	CNA_other	Male
403	CNA_other	Female
404	CNA_other	Male
405	CNA_quiet	Male
407	CNA_other	Female
408	CNA_other	Female
409	CNA_other	Male
41	CNA_quiet	Male
410	CNA_other	Female
411	CNA_other	Female
412	CNA_quiet	Male
413	CNA_other	Male
415	CNA_quiet	Female
416	CNA_other	Female
419	CNA_other	Male
42	CNA_other	Female
421	CNA_other	Female
422	CNA_quiet	Female
424	CNA_other	Male
425	CNA_other	Female
426	CNA_other	Male
427	CNA_other	Male
428	CNA_other	Male
429	CNA_other	Female
43	CNA_other	Male
430	CNA_other	Male
431	CNA_other	Female
433	CNA_other	Female
434	CNA_other	Female
435	CNA_other	Female
436	CNA_other	Male
437	CNA_other	Female
438	CNA_other	Female
439	CNA_other	Female
44	CNA_other	Male
440	CNA_other	Female
441	CNA_other	Male
442	CNA_other	Male
444	CNA_other	Male
446	CNA_other	Male
447	CNA_quiet	Male
448	CNA_other	Female
45	CNA_other	Male
450	CNA_other	Male
451	CNA_other	Female
452	CNA_other	Female
453	CNA_other	Male
455	CNA_quiet	Female
456	CNA_other	Male
458	CNA_other	Male
459	CNA_quiet	Female
461	CNA_other	Female
462	CNA_other	Female
463	CNA_other	Male
466	CNA_other	Female
467	CNA_other	Female
468	CNA_other	Male
47	CNA_other	Male
470	CNA_other	Male
473	CNA_other	Male
477	CNA_quiet	Female
478	CNA_other	Female
479	CNA_other	Female
48	CNA_quiet	Female
483	CNA_quiet	Female
485	CNA_other	Male
486	CNA_quiet	Female
487	CNA_other	Male
493	CNA_other	Male
494	CNA_other	Female
496	CNA_other	Male
497	CNA_other	Male
5	CNA_other	Male
50	CNA_other	Female
500	CNA_other	Male
502	CNA_quiet	Female
503	CNA_other	Male
504	CNA_quiet	Female
505	CNA_other	Male
506	CNA_other	Male
507	CNA_other	Male
509	CNA_other	Male
51	CNA_other	Male
516	CNA_other	Male
534	CNA_other	Male
536	CNA_other	Female
537	CNA_other	Female
538	CNA_other	Male
54	CNA_other	Male
540	CNA_quiet	Male
541	CNA_other	Male
542	CNA_other	Female
544	CNA_other	Male
545	CNA_other	Female
546	CNA_other	Male
547	CNA_other	Male
549	CNA_other	Female
55	CNA_other	Female
550	CNA_other	Female
551	CNA_other	Female
552	CNA_other	Male
555	CNA_other	Male
558	CNA_other	Female
559	CNA_other	Female
560	CNA_other	Male
561	CNA_other	Male
562	CNA_other	Male
563	CNA_other	Female
564	CNA_other	Female
565	CNA_other	Female
566	CNA_other	Male
567	CNA_other	Male
568	CNA_other	Female
569	CNA_other	Male
570	CNA_other	Male
572	CNA_other	Female
573	CNA_other	Female
574	CNA_other	Female
575	CNA_other	Male
576	CNA_other	Female
578	CNA_other	Male
580	CNA_other	Male
582	CNA_other	Male
583	CNA_other	Female
584	CNA_other	Male
585	CNA_other	Female
586	CNA_other	Male
588	CNA_other	Female
589	CNA_other	Female
59	CNA_other	Male
590	CNA_other	Female
591	CNA_other	Female
593	CNA_other	Male
594	CNA_other	Male
595	CNA_other	Male
596	CNA_other	Female
597	CNA_quiet	Female
599	CNA_other	Male
60	CNA_other	Female
600	CNA_other	Male
601	CNA_other	Female
602	CNA_other	Male
603	CNA_other	Female
604	CNA_other	Male
606	CNA_other	Male
607	CNA_other	Female
609	CNA_other	Female
61	CNA_other	Female
611	CNA_other	Female
612	CNA_other	Male
613	CNA_quiet	Female
614	CNA_other	Male
615	CNA_other	Male
616	CNA_quiet	Female
617	CNA_other	Male
618	CNA_other	Female
619	CNA_other	Male
62	CNA_other	Male
620	CNA_other	Female
621	CNA_other	Female
622	CNA_other	Male
623	CNA_other	Male
624	CNA_other	Female
625	CNA_other	Female
626	CNA_other	Male
627	CNA_other	Male
635	CNA_other	Female
636	CNA_other	Male
637	CNA_other	Male
638	CNA_other	Female
639	CNA_other	Female
640	CNA_quiet	Male
641	CNA_other	Male
642	CNA_other	Female
643	CNA_other	Male
644	CNA_other	Male
645	CNA_other	Male
646	CNA_quiet	Male
647	CNA_other	Female
648	CNA_other	Male
649	CNA_other	Female
650	CNA_other	Female
652	CNA_other	Male
653	CNA_other	Male
654	CNA_other	Female
655	CNA_other	Male
657	CNA_other	Male
658	CNA_other	Female
659	CNA_other	Female
66	CNA_other	Male
660	CNA_other	Male
661	CNA_other	Male
663	CNA_other	Male
664	CNA_other	Female
665	CNA_other	Male
666	CNA_other	Female
667	CNA_other	Male
668	CNA_other	Female
669	CNA_other	Female
67	CNA_other	Male
670	CNA_quiet	Male
671	CNA_quiet	Female
672	CNA_other	Female
673	CNA_other	Female
678	CNA_other	Female
679	CNA_other	Female
68	CNA_other	Male
680	CNA_other	Female
685	CNA_other	Female
686	CNA_other	Male
688	CNA_other	Male
69	CNA_other	Female
690	CNA_other	Male
691	CNA_quiet	Male
692	CNA_other	Female
694	CNA_other	Male
695	CNA_quiet	Male
696	CNA_other	Male
697	CNA_quiet	Female
698	CNA_other	Female
699	CNA_quiet	Female
7	CNA_other	Male
70	CNA_other	Female
700	CNA_other	Male
702	CNA_other	Male
703	CNA_quiet	Male
704	CNA_other	Male
705	CNA_other	Male
706	CNA_other	Female
707	CNA_other	Male
709	CNA_other	Male
710	CNA_quiet	Female
711	CNA_other	Female
712	CNA_other	Male
713	CNA_other	Female
714	CNA_other	Male
716	CNA_other	Male
717	CNA_other	Male
721	CNA_other	Male
723	CNA_quiet	Female
724	CNA_quiet	Male
725	CNA_other	Male
727	CNA_other	Male
729	CNA_other	Male
73	CNA_quiet	Female
730	CNA_other	Male
731	CNA_other	Female
732	CNA_other	Male
733	CNA_other	Male
734	CNA_quiet	Male
735	CNA_other	Male
736	CNA_other	Male
737	CNA_other	Male
739	CNA_other	Female
741	CNA_other	Female
742	CNA_other	Female
743	CNA_quiet	Male
744	CNA_other	Male
745	CNA_other	Male
746	CNA_quiet	Female
747	CNA_other	Female
748	CNA_other	Male
75	CNA_other	Female
750	CNA_other	Male
751	CNA_other	Male
753	CNA_other	Male
754	CNA_other	Male
755	CNA_other	Female
756	CNA_other	Female
758	CNA_other	Male
759	CNA_other	Female
76	CNA_quiet	Female
763	CNA_quiet	Male
764	CNA_other	Male
766	CNA_other	Male
767	CNA_other	Female
769	CNA_other	Male
770	CNA_other	Male
771	CNA_other	Female
774	CNA_other	Female
775	CNA_other	Male
776	CNA_other	Male
777	CNA_other	Male
779	CNA_other	Male
781	CNA_other	Male
783	CNA_other	Female
784	CNA_other	Female
785	CNA_other	Female
786	CNA_quiet	Male
788	CNA_other	Female
789	CNA_other	Female
790	CNA_other	Male
791	CNA_other	Male
794	CNA_other	Male
795	CNA_other	Male
796	CNA_other	Male
797	CNA_other	Male
798	CNA_other	Female
8	CNA_other	Male
80	CNA_other	Male
800	CNA_other	Male
801	CNA_other	Male
803	CNA_other	Male
804	CNA_quiet	Male
805	CNA_other	Male
806	CNA_quiet	Male
807	CNA_quiet	Female
808	CNA_other	Female
809	CNA_quiet	Male
81	CNA_other	Female
811	CNA_quiet	Female
813	CNA_other	Male
815	CNA_other	Female
816	CNA_other	Male
818	CNA_other	Male
820	CNA_other	Male
821	CNA_other	Male
822	CNA_other	Female
825	CNA_other	Female
826	CNA_other	Female
828	CNA_other	Male
829	CNA_other	Female
83	CNA_other	Female
831	CNA_other	Female
833	CNA_other	Female
834	CNA_other	Male
835	CNA_other	Male
836	CNA_other	Female
839	CNA_other	Male
841	CNA_other	Male
842	CNA_other	Female
843	CNA_other	Male
844	CNA_other	Male
845	CNA_other	Female
846	CNA_other	Male
847	CNA_other	Male
848	CNA_other	Male
849	CNA_other	Male
85	CNA_quiet	Female
850	CNA_other	Male
851	CNA_other	Male
852	CNA_other	Male
854	CNA_other	Male
856	CNA_other	Male
857	CNA_quiet	Female
858	CNA_other	Male
859	CNA_other	Male
86	CNA_other	Male
860	CNA_other	Male
861	CNA_other	Male
862	CNA_other	Male
863	CNA_other	Female
864	CNA_other	Female
865	CNA_other	Male
866	CNA_other	Female
868	CNA_other	Male
869	CNA_other	Female
870	CNA_other	Female
871	CNA_other	Male
872	CNA_other	Male
874	CNA_quiet	Female
875	CNA_other	Female
876	CNA_other	Female
877	CNA_other	Male
878	CNA_other	Male
88	CNA_other	Male
890	CNA_other	Male
891	CNA_other	Female
892	CNA_other	Male
893	CNA_other	Male
894	CNA_other	Male
895	CNA_other	Male
897	CNA_other	Male
898	CNA_other	Male
9	CNA_other	Female
90	CNA_other	Female
900	CNA_other	Female
901	CNA_other	Male
903	CNA_other	Male
904	CNA_other	Male
905	CNA_other	Male
906	CNA_other	Male
907	CNA_other	Female
909	CNA_other	Female
911	CNA_quiet	Female
912	CNA_other	Male
913	CNA_other	Male
914	CNA_other	Male
915	CNA_other	Male
916	CNA_other	Male
917	CNA_other	Female
918	CNA_other	Female
92	CNA_other	Female
921	CNA_other	Female
922	CNA_other	Male
923	CNA_other	Male
924	CNA_other	Male
927	CNA_other	Female
928	CNA_other	Female
929	CNA_other	Female
930	CNA_other	Male
932	CNA_other	Male
933	CNA_other	Male
934	CNA_other	Male
935	CNA_other	Male
936	CNA_other	Female
937	CNA_quiet	Male
938	CNA_other	Male
939	CNA_other	Male
941	CNA_other	Male
942	CNA_other	Female
944	CNA_other	Male
946	CNA_other	Male
95	CNA_other	Female
951	CNA_other	Female
952	CNA_other	Male
953	CNA_other	Female
957	CNA_other	Female
959	CNA_other	Male
960	CNA_other	Male
962	CNA_other	Male
963	CNA_other	Male
964	CNA_other	Male
966	CNA_other	Male
967	CNA_other	Male
968	CNA_other	Male
97	CNA_other	Female
970	CNA_other	Male
971	CNA_other	Male
972	CNA_other	Male
973	CNA_other	Male
974	CNA_other	Female
975	CNA_other	Female
976	CNA_other	Female
978	CNA_other	Male
979	CNA_other	Female
981	CNA_other	Male
983	CNA_other	Female
984	CNA_other	Male
985	CNA_other	Male
986	CNA_other	Female
987	CNA_other	Male
988	CNA_other	Female
989	CNA_other	Female
990	CNA_other	Male
992	CNA_quiet	Female
993	CNA_other	Male
994	CNA_quiet	Female
995	CNA_other	Male
996	CNA_other	Male
998	CNA_other	Female
999	CNA_other	Male

[truncated: 21 more sheets: Fig. 5c, Fig. 5d, Fig. 5e, Fig. 5f, Fig. 5g, Fig. 5h, Fig. 5i, Fig. 6b, Fig. 6c, Fig. 6d, Fig. 6g, Fig. 6i, Fig. S1, Fig. S3, Fig. S8, Fig. S9, Fig. S10, Fig. S13a, b, Fig. S13c, Fig. S14a …]
